# Supplementary material for: Inferring defense-related gene families in Arabidopsis and wheat
Source: BMC Genomics. 2017 Dec 19;18:980. doi: 10.1186/s12864-017-4381-3 (PMC5738178; doi:10.1186/s12864-017-4381-3)
Supplement: Supplementary file 1 — The designated rust genes and their chromosomal locations as well as primer sequences of associated molecular markers. (XLSX 94 kb) [file 12864_2017_4381_MOESM1_ESM.xlsx]

## Sheet: Rust_gene_markers
The designated rust genes and their chromosomal locations as well as associated molecular markers
Designated genes	Chromosome	Markers
Lr17a	2A	WMS614
Lr21	1DS	Lr21_GQ504819_1346_C/T
Lr22a	2DS	Xgwm533
Lr27	3B	WMS493
Lr34/Yr18/Bdv1/Pm38/Ltn1	7DS	cssfr1,cssfr2,cssfr6,WMS29,csLV34
Lr37/Sr38/Yr17	2AS	Xgwm1176,SC-Y15,CslVrgal3,Ventriup-LN2
Lr39/Lr41	2DS	Xbarc124,Xgwm210
Lr46/Yr29/Pm39/Ltn	1BL	Xwmc719,Xwmc44
Lr60	1D	BARC149
Lr67/Sr55/Yr46	4DL	Xcdf23,Xcfd71,Xgwm192,Xgwm165,Xbarc98
Lr68	7BL	csGS,cs7BLNLRR
Lr75	1BS	swm271,swm275,swm276,swm278,swm281,swm294
Sr2/Lr27/PBC/Pm	3BS	Xgwm533,XcsSr2,csSr2,stm560.3tgag
Sr9h/SrWeb	2BL	GWM47,WMS47
Sr13	6AL	CD926040,BE471213
Sr21	2AL	FD527726,EX594406,gwm312
Sr22	7AL	cssu22,CFA2019,CFA2123,BARC121,Xwmc633
Sr24/Lr24	3DL	Sr24#12,Sr24#50,Xbarc71
Sr25/Lr19	7A,7DL	BF145935,Gb
Sr26	6AL	Sr26#43,BE518379
Sr28	2BL	wPt-7004-PCR,wmc332
Sr31	1BL	Xscm9,Iag95
Sr32	2DS	csSr32#1,csSr32#2
Sr33	1DS	Xbarc152,Xcfd15,ABC156
Sr35	3AL	Xcfa2170,AK335187
Sr36	2BS	Xgwm271,Xgwm319,Xwmc477,Xgwm501,Xstm773-2,Xbarc51,Xcfa2076
Sr39/Lr35	2BS	Sr39#22r,BE500705,Sr39#50s,Xrwgs27,Xrwgs29
Sr40	2BL	Xwmc474,Xwmc661,Xgwm344,Sr39#22r
Sr43	7D	Xcfa2040,Xrwgs30
Sr44	7D	Xbe404728,Xbe473884
Sr45	1DS	cssu45
Sr47	2BL	Xgpw4043,Xgwm501,Xgwm47,Xgpw4165
Sr49	5BL	sun479,sun209
Sr52	6AL	BE497099-STS,WMS570
Sr56	5BL	sun320,sun209-Sr56
SrCad/Sr5/Sr42	6DS	FSD_RSA
SrND643	4AL	gwm350,wmc219
SrTA10171	7DS	Xgdm88,Xwmc827
SrTA10187	6DS	Xcfd49,Xbarc173
Sr1R	1RS	Xib-262
Sr1RSamigo	1AL	Xscm9,TSM120
QSr.abr- 7AL	7AL	IWB28967,IWAB8036,IWA4434,IWB46162
Yr5	2BL	Yr5STS7/8,Yr5STS9/10,Xbarc349,Xwmc175,Xbarc167,S19M93-100F/R,S23M41-275F/R
Yr7	2B	WMS526
Yr10	1B	PSP3000
Yr15	1BS	Xbarc8,Xgwm413
Yr16	2AS	Xgwm102,Xgwm636
Yr18	7D	WMS295
Yr24	1B	BARC187
Yr26	1B	CON-4,CON-6,CON-10,STS-BQ74	may be the same gene as Yr24 (Theoretical & Applied Genetics, 2006, 112:1434-1440)
Yr36	6BS	Xucw125,Xucw130
Yr43	2BL	Xgwm501,Yr5STS7/8
Yr44	2BL	Xgwm501,Yr5STS7/8
Yr53	2BL	Xwmc441,Xgwm501,Barc349,Yr5STS7/8

## Sheet: Marker_primers
The primer sequences of molecular markers related to rust resistance in wheat
Marker	Forward primer	Reverse primer
csLV34	GTTGGTTAAGACTGGTGATGG	TGCTTGCTATTGCTGAATAGT
stm560.3tgag	GGAGGGAAACTATCAAAATATGCTGGT	GTTGGTTGATAAATCCAGTTTGGCAA
csGS	AAGATTGTTCACAGATCCATGTCA	GAGTATTCCGGCTCAAAAAGG
cs7BLNLRR	GAAGGAGTGCTTCCTCCACTG	CTTGGTTCTCCTGTTCTTCCC
Xgwm102	TCTCCCATCCAACGCCTC	TGTTGGTGGCTTGACTATTG
Xgwm636	CGGTAGTTTTTAGCAAAGAG	CCTTACAGTTCTTGGCAGAA
swm271	GTCCATTCGGCGCTAGATCG	CTGGCTCCGGCACCTTATCA
swm275	GTGGGCGCAGTAGCAAAGGT	GTCGTGATGCCGTGGTCAAG
swm276	GGCCAGTCATGTACTTGGTTTCA	TCTACGCCTCATCCCGCTTC
swm278	AGTAGGAGCGGGGGTGGTTG	TTGACTTCGGAGTGGCACGA
swm281	TCCGAAGCGTATGCCATGCTA	TCAACTGACGATGGCCTCTCC
swm294	GGAGGCCCAACATGAGTCTA	AGTCCACCCTTGGGGCTGAG
CON-4	GTGCTGTACCTGACGACGGA	GTGGAGATGTTGGGCTTGG
CON-6	GCCGATGGGGAACTGAAT	GTTGAACCGCTTGAACACC
CON-10	ATACTTCAGGAAAATGTTCGA	TTTATTAGGTTGCTTTAGGG
STS-BQ74	TGGATGAACCAACGATAGT	TGGGAAACACTTGACTGC
Xgwm296	AATTCAACCTACCAATCTCTG	GCCTAATAAACTGAAAACGAG
Xgwm533	AAGGCGAATCAAACGGAATA	GTTGCTTTAGGGGAAAAGCC
Xgwm210	TGCATCAAGAATAGTGTGGAAG	TGAGAGGAAGGCTCACACCT
Xwmc719	TTGTGGGAATCTACATCAGAAGG	AACAGCCACGCTCTATCTTCAGT
Xwmc44	ggTcTTcTgggcTTTgATccTg	TgTTgcTAgggAcccgTAgTgg
Xcfd71	CAATAAGTAGGCCGGGACAA	TGTGCCAGTTGAGTTTGCTC
Xgwm192	GGTTTTCTTTCAGATTGCGC	CGTTGTCTAATCTTGCCTTGC
Xgwm165	TGCAGTGGTCAGATGTTTCC	CTTTTCTTTCAGATTGCGCC
Xwmc633	ACACCAGCGGGGATATTTGTTAC	GTGCACAAGACATGAGGTGGATT
Xbarc71	GCGCTTGTTCCTCACCTGCTCATA	GCGTATATTCTCTCGTCTTCTTGTTGGTT
Xgwm271	CAAGATCGTGGAGCCAGC	AGCTGCTAGCTTTTGGGACA
Xscm9	TGACAACCCCCTTTCCCTCGT	TCATCGACGCTAAGGAGGACCC
Xcfa2170	TGGCAAGTAACATGAACGGA	ATGTCATTCATGTTGCCCCT
Xgwm319	GGTTGCTGTACAAGTGTTCACG	CGGGTGCTGTGTGTAATGAC
Xwmc477	cgTcgAAAAccgTAcAcTcTcc	gcgAAAcAgAATAgcccTgATg
Xgwm501	GGCTATCTCTGGCGCTAAAA	TCCACAAACAAGTAGCGCC
Xbarc51	CGCATGAGCAAACAAGCCAACAACT	CGGCCACAGCATCGGTTCTCCAAA
Xcfa2076	CGAAAAACCATGATCGACAG	ACCTGTCCAGCTAGCCTCCA
Xwmc474	ATgcTATTAAAcTAgcATgTgTcg	AgTggAAAcATcATTccTggTA
Xwmc661	CCACCATGGTGCTAATAGTGTC	AGCTCGTAACGTAATGCAACTG
Xgwm344	CAAGGAAATAGGCGGTAACT	ATTTGAGTCTGAAGTTTGCA
Xgdm88	TCCCACCTTTTTGCTGTAGA	AAGGACAAATCCCTGCATGA
Xwmc827	ACGGTGACCTCAGTGCTCAC	ATGCTTGCCTCAGCAAAACC
Xcfd49	TGAGTTCTTCTGGTGAGGCA	GAATCGGTTCACAAGGGAAA
Xbarc173	GGGGATCCTTCAACAATAACA	GCGAGATGGCATTTTTAAATAAAGAGAC
Xbarc349	CGAATAGCCGCTGCACAAG	TATGCATGCCTTTCTTTACAAT
Xwmc175	gcTcAgTcAAAccgcTAcTTcT	cAcTAcTccAATcTATcgccgT
Xbarc167	AAAGGCCCATCAACATGCAAGTACC	CGCAGTATTCTTAGTCCCTCAT
Xbarc8	GCGGGAATCATGCATAGGAAAACAGAA	GCGGGGGCGAAACATACACATAAAAACA
Xgwm413	TGCTTGTCTAGATTGCTTGGG	GATCGTCTCGTCCTTGGCA
Xwmc441	TccAgTAgAgcAccTTTcATT	ATcAcgAAgATAAAcAAAcgg
Barc349	CGAATAGCCGCTGCACAAG	TATGCATGCCTTTCTTTACAAT
Lr21_GQ504819_1346_C/T	CCTTGTTTATTATTTACACTTTAATACTATTTC	CCTTGTTTATTATTTACACTTTAATACTATTTT
cssfr1	TTGATGAAACCAGTTTTTTTTCTA	GCCATTTAACATAATCATGATGGA
cssfr2	CTGAGGCACTCTTTCCTGTACAAAG	GCATTCAATGAGCAATGGTTATC
Ventriup-LN2	AGGGGCTACTGACCAAGGCT	TGCAGCTACAGCAGTATGTACACAAAA
cssu22	TTCCATAAGTTCCTACAGTAC	TAGACAAACAAGATTTAGCAC
Sr24#12	CACCCGTGACATGCTCGTA	AACAGGAAATGAGCAACGATGT
Sr24#50	CCCAGCATCGGTGAAAGAA	ATGCGGAGCCTTCACATTTT
Sr26#43	AATCGTCCACATTGGCTTCT	CGCAACAAAATCATGCACTA
BF145935	CTTCACCTCCAAGGAGTTCCAC	GCGTACCTGATCACCACCTTGAAGG
BE518379	AGCCGCGAAATCTACTTTGA	TTAAACGGACAGAGCACACG
ABC156	TTACGGGATCAAAGCTGAGGC	GACAAGCAACACCAACCAAGC
Xrwgs27	GCCTTGGTGGATTTTGTGAT	GCGCTTTCAGTACAGGGTTC
Xrwgs29	CGGCTATTGCTCAAAGAAGG	TGTTTCTGTCAGAGGCAACG
Xucw125	CAAGCGATGTCAACATGTCC	TCAAATGACAGCTCCACTCG
Xucw130	CACGCAAATAAATGCTGGTG	TGCATAGTTTCAGCCAGGTG
csSr2	CAAGGGTTGCTAGGATGGAAAAC	AGATAACTCTTATGATCTTACATTTTTCTG
GWM47	TTGCTACCATGCATGACCAT	TTCACCTCGATTGAGGTCCT
CD926040	GTTGGCTTGGCTACTGCTTT	AGCATTCAGCTCTGTGAGCA
BE403950	GGAACATGTTGACGCTGTTG	AACACTGTTCCCGAAGTTGG
gwm312	ATCGCATGATGCACGTAGAG	ACATGCATGCCTACCTAATGG
FD527726	CGGCATCAATAGGAGAAGA	TAGGATACGTGACCCAGGA
EX594406	TCAACAACTTCAACAAGGC	AACAAGAGAACGAGCATCG
CFA2123	CGGTCTTTGTTTGCTCTAAACC	ACCGGCCATCTATGATGAAG
CFA2019	GACGAGCTAACTGCAGACCC	CTCAATCCTGATGCGGAGAT
BARC121	ACTGATCAGCAATGTCAACTGAA	CCGGTGTCTTTCCTAACGCTATG
Gb	CATCCTTGGGGACCTC	CCAGCTCGCATACATCCA
wmc332	CATTTACAAAGCGCATGAAGCC	GAAAACTTTGGGAACAAGAGCA
wPt-7004-PCR	CTCCCACCAAAACAGCCTAC	AGATGCGAATGGGCAGTTAG
csSr32#1	GGTTTGGTGGCAACTCAGGT	CATAAGCCAAAGAGGCACCA
csSr32#2	CAAATGAATAGAAAAACCCGTGCT	CACACACTGTTTTCCGTTGC
Xcfd15	CTCCCGTATTGAGCAGGAAG	GGCAGGTGTGGTGATGATCT
Xbarc152	CTTCCTAAAATCGGGCAACCGCTTGTTG	GCGTAATGATGGGAGTGGCTATAGGGCAGTT
AK335187	GGTTCAACATCGTCGGACAG	CCAGCACGACGTACTTGGAG
Xstm773-2	ATGGTTTGTTGTGTTGTGTGTAGG	AAACGCCCCAACCACCTCTCTC
Sr39#22r	AGAGAAGATAAGCAGTAAACATG	TGCTGTCATGAGAGGAACTCTG
BE500705	ATCTGTGGCAGTGTGCTCCT	TCCTGCAAATGCTTGTCGTT
Sr39#50s	CCAATGAGGAGATCAAAACAACC	CTAGCAAGGACCAAGCAATCTTG
Xcfa2040	TCAAATGATTTCAGGTAACCACTA	TTCCTGATCCCACCAAACAT
Xrwgs30	CTCTTGGTGCCACACTCTGA	TCAGTTCCCTCCCATTCATC
Xbe404728	GGTGGTGCCTGTCAAGATT	TTGATGGATCCTGGCTTAGG
Xbe473884	GGCTATCTCTGGCGCTAAAA	TCCACAAACAAGTAGCGCC
cssu45	CGAGTTTCAATACTTCGCCC	GATTACTATGCAATAGGGCCC
Xgpw4043	ACATATGCACGCACGCAC	CATTGACACCCCTGACACTC
Xgwm47	TTGCTACCATGCATGACCAT	TTCACCTCGATTGAGGTCCT
Xgpw4165	GGATTCCAACAGAGCACCTT	AAGCAAGAAACAATGGGCAC
sun479	CAAATGAAATGTGATCCTGTT	TCATCTAACCAGCAATGGTAT
sun209	AGACTATGAGCTTCGCTATTG	GTGATTGGTTCGGATTACTTA
WMS570	TCGCCTTTTACAGTCGGC	ATGGGTAGCTGAGAGCCAAA
BE497099-STS	TTCGCTCCACCAGGAGTCTA	GTGTCTCGCCATGGAAGG
sun320	TAGCAAACGCAACAATTTGG	CATCAGTTTCTACGGCAGCA
sun209-Sr56	CTGTAAGGTTCTTTCGGATTGG	CATGGTCTTCGACGACTTAGTG
Xcdf23	TAGCAGTAGCAGCAGCAGGA	GCAAGGAAGAGTGTTCAGCC
FSD_RSA	GTTTTATCTTTTTATTTC	CTCCTCCCCCCA
wmc219	TGCTAGTTTGTCATCCGGGCGA	CAATCCCGTTCTACAAGTTCCA
gwm350	ACCTCATCCACATGTTCTACG	GCATGGATAGGACGCCC
IWB46162	GAACTACGACAGCGTCTGGATCA	ATCAACCCATGCTTTTGAAGAAGGAAATTA
IWA4434	GGCAGCAAGAAGAGAAAGAAAGGATT	CAGCGGCCTTCACCTGGGCTT
IWAB8036	ATCTCGTTTCCATTCATCTTGTACTTATA	AGCCAGTTGCTCCCACTCTATGTTT
IWB28967	AAACAACGGGTTCTTGCAGAGCAT	CGATAAAGGAGATATCTTCCTGCAAGTAT
WMS614	GATCACATGCATGCGTCATG	TTTTACCGTTCCGGCCTT
WMS493	TTCCCATAACTAAAACCGCG	GGAACATCATTTCTGGACTTTG
BARC149	ATTCACTTGCCCCTTTTAAACTCT	GAGCCGTAGGAAGGACATCTAGTG
PSP3000	GCAGACCTGTGTCATTGGTC	GATATAGTGGCAGCAGGATACG
WMS295	GTGAAGCAGACCCACAACAC	GACGGCTGCGACGTAGAG
BARC187	GTGGTATTTCAGGTGGAGTTGTTTTA	CGGAGGAGCAGTAAGGAAGG
WMS526	CAATAGTTCTGTGAGAGCTGCG	CCAACCCAAATACACATTCTCA
Xcdf71	CAATAAGTAGGCCGGGACAA	TGTGCCAGTTGAGTTTGCTC
Xbarc98	CCGTCCTATTCGCAAACCAGATT	GCGGATATGTTCTCTAACTCAAGCAATG

## Sheet: Gene_positions
Predicted candidate genes and their genomic positions (in bp)
Gene_id	Chromosome	Start	End
AT1G01300	1	116784	118845
AT1G01380	1	147043	148014
AT1G01540	1	195645	198787
AT1G01600	1	218834	221286
AT1G01720	1	267993	269819
AT1G01900	1	310169	313130
AT1G02060	1	360918	363142
AT1G02230	1	434965	436922
AT1G02250	1	437860	439559
AT1G02300	1	453107	455519
AT1G02305	1	455688	458164
AT1G02335	1	463754	464981
AT1G02400	1	486800	489651
AT1G02520	1	523536	529069
AT1G02530	1	529679	534677
AT1G02860	1	635144	637262
AT1G03390	1	841033	842418
AT1G03400	1	842659	844251
AT1G03410	1	844436	847683
AT1G03510	1	876087	877556
AT1G03540	1	883683	885611
AT1G03560	1	890155	892492
AT1G03750	1	937826	941162
AT1G03905	1	993400	995989
AT1G04070	1	1050505	1051194
AT1G04110	1	1061297	1063809
AT1G04120	1	1064264	1071080
AT1G04160	1	1086170	1096510
AT1G04350	1	1164910	1167135
AT1G04380	1	1176544	1178488
AT1G04600	1	1261762	1272588
AT1G04840	1	1362227	1365027
AT1G05010	1	1431177	1433010
AT1G05160	1	1487378	1491005
AT1G05240	1	1520278	1523023
AT1G05250	1	1525601	1527360
AT1G05260	1	1529767	1531484
AT1G05670	1	1697541	1701065
AT1G05750	1	1721509	1724734
AT1G05910	1	1790216	1796715
AT1G06050	1	1830471	1832555
AT1G06140	1	1864774	1866999
AT1G06143	1	1867037	1868905
AT1G06180	1	1889362	1891276
AT1G06230	1	1906963	1911056
AT1G06260	1	1916430	1917585
AT1G06430	1	1960031	1963189
AT1G06580	1	2013996	2016273
AT1G06620	1	2025544	2027413
AT1G06640	1	2031626	2034112
AT1G06645	1	2034156	2035824
AT1G06650	1	2035718	2037366
AT1G06700	1	2052370	2055548
AT1G06710	1	2055745	2060429
AT1G06740	1	2070737	2073374
AT1G07510	1	2304435	2312399
AT1G07550	1	2322543	2326570
AT1G07570	1	2331136	2333767
AT1G07650	1	2359111	2366736
AT1G07740	1	2397442	2400508
AT1G07750	1	2403992	2406049
AT1G07870	1	2428773	2432091
AT1G08070	1	2514150	2516620
AT1G08590	1	2718538	2722280
AT1G08730	1	2779438	2788477
AT1G08810	1	2819065	2820478
AT1G09100	1	2936528	2939363
AT1G09190	1	2966120	2967733
AT1G09220	1	2977792	2979466
AT1G09410	1	3035400	3037687
AT1G09440	1	3045259	3048006
AT1G09540	1	3086101	3087914
AT1G09560	1	3093644	3094954
AT1G09680	1	3133885	3135976
AT1G09770	1	3161832	3165616
AT1G09820	1	3190254	3192488
AT1G09850	1	3201685	3204150
AT1G09900	1	3218133	3219929
AT1G09970	1	3252098	3255782
AT1G10000	1	3263850	3265176
AT1G10330	1	3388599	3390150
AT1G10410	1	3416430	3419691
AT1G10460	1	3439030	3440359
AT1G10620	1	3509001	3512321
AT1G10680	1	3538333	3543925
AT1G10910	1	3639835	3644187
AT1G10920	1	3644180	3647784
AT1G11050	1	3681679	3684169
AT1G11280	1	3787318	3790935
AT1G11290	1	3791168	3794088
AT1G11300	1	3794243	3797507
AT1G11303	1	3797667	3800851
AT1G11330	1	3809795	3813809
AT1G11340	1	3813907	3817420
AT1G11350	1	3817424	3820887
AT1G11410	1	3840877	3844479
AT1G11710	1	3948714	3951359
AT1G12010	1	4056165	4057968
AT1G12110	1	4105223	4109601
AT1G12210	1	4140216	4143916
AT1G12220	1	4144257	4147939
AT1G12260	1	4162826	4165928
AT1G12280	1	4174875	4178021
AT1G12290	1	4177917	4182593
AT1G12300	1	4183010	4186247
AT1G12460	1	4247218	4250758
AT1G12620	1	4294552	4297178
AT1G12700	1	4323533	4326377
AT1G12740	1	4342209	4344875
AT1G12775	1	4353842	4355929
AT1G12970	1	4423540	4425936
AT1G13040	1	4447549	4450001
AT1G13080	1	4459002	4460996
AT1G13140	1	4478384	4480327
AT1G13150	1	4481875	4483751
AT1G13170	1	4488533	4492667
AT1G13410	1	4601235	4603635
AT1G13570	1	4642124	4644422
AT1G13630	1	4669425	4673073
AT1G13780	1	4724544	4726558
AT1G13960	1	4776283	4779420
AT1G13970	1	4779351	4782546
AT1G14130	1	4835724	4837771
AT1G14350	1	4907887	4911168
AT1G14370	1	4915491	4918138
AT1G14470	1	4954037	4955702
AT1G14540	1	4974021	4975705
AT1G14550	1	4978922	4980466
AT1G15210	1	5231345	5236886
AT1G15510	1	5329064	5331711
AT1G15520	1	5331858	5338326
AT1G15530	1	5339961	5341931
AT1G15550	1	5344388	5346342
AT1G15890	1	5461309	5464241
AT1G16480	1	5625699	5629013
AT1G16490	1	5629655	5631088
AT1G16670	1	5697216	5699870
AT1G16830	1	5760626	5762619
AT1G16890	1	5776177	5778529
AT1G17010	1	5817567	5819352
AT1G17020	1	5820080	5822013
AT1G17070	1	5837590	5840332
AT1G17230	1	5890616	5895141
AT1G17420	1	5977323	5981521
AT1G17580	1	6039250	6049685
AT1G17600	1	6052936	6058114
AT1G17630	1	6064482	6067151
AT1G17750	1	6106323	6110120
AT1G17840	1	6142402	6146521
AT1G17950	1	6177481	6179289
AT1G18485	1	6363042	6366263
AT1G18570	1	6389399	6391386
AT1G18710	1	6450585	6453263
AT1G18880	1	6520721	6523368
AT1G18900	1	6528984	6532697
AT1G18960	1	6552752	6554036
AT1G18970	1	6554496	6555610
AT1G18980	1	6557181	6558115
AT1G19090	1	6589835	6592762
AT1G19160	1	6614087	6615214
AT1G19290	1	6666074	6669576
AT1G19630	1	6783803	6788175
AT1G19700	1	6809585	6813063
AT1G19720	1	6819564	6822711
AT1G20150	1	6987272	6990362
AT1G20160	1	6990642	6993989
AT1G20230	1	7009568	7012107
AT1G20350	1	7043628	7044592
AT1G20700	1	7182558	7184056
AT1G20710	1	7184485	7185267
AT1G20850	1	7252111	7253747
AT1G21210	1	7423704	7427041
AT1G21230	1	7429895	7432477
AT1G21240	1	7434235	7436830
AT1G21245	1	7436842	7437342
AT1G21250	1	7439171	7442113
AT1G21280	1	7447490	7448483
AT1G21460	1	7511750	7513481
AT1G21580	1	7557140	7565914
AT1G21590	1	7566229	7570014
AT1G21670	1	7610241	7612721
AT1G21680	1	7612834	7615374
AT1G22150	1	7817609	7821576
AT1G22540	1	7963813	7966436
AT1G22550	1	7966500	7968692
AT1G22570	1	7976424	7978810
AT1G22640	1	8006064	8007465
AT1G22830	1	8075996	8079137
AT1G22960	1	8127442	8130456
AT1G23090	1	8184925	8189234
AT1G23540	1	8346827	8350068
AT1G24090	1	8520443	8523193
AT1G24110	1	8527714	8529018
AT1G24420	1	8656021	8657997
AT1G24430	1	8658003	8659514
AT1G24470	1	8673914	8676408
AT1G24540	1	8699650	8701458
AT1G24650	1	8734570	8737315
AT1G25340	1	8885020	8886777
AT1G25360	1	8894380	8897124
AT1G25390	1	8906029	8909334
AT1G25510	1	8959087	8961183
AT1G26150	1	9039628	9043855
AT1G26780	1	9270952	9272713
AT1G26870	1	9312936	9315122
AT1G26900	1	9319643	9321512
AT1G26970	1	9359325	9361833
AT1G27040	1	9386693	9390042
AT1G27080	1	9400326	9403905
AT1G27170	1	9433393	9439417
AT1G27180	1	9439653	9446223
AT1G27595	1	9592088	9602917
AT1G27620	1	9608153	9610566
AT1G27870	1	9706657	9707298
AT1G27940	1	9733430	9738236
AT1G28010	1	9763211	9768113
AT1G28390	1	9966186	9968495
AT1G28440	1	9996713	10000455
AT1G28680	1	10078189	10079909
AT1G28690	1	10080042	10081604
AT1G29080	1	10157494	10158805
AT1G29090	1	10162795	10164452
AT1G29110	1	10171683	10173071
AT1G29350	1	10268421	10273821
AT1G29370	1	10277748	10283225
AT1G29720	1	10393659	10399873
AT1G29730	1	10400564	10405913
AT1G29740	1	10407220	10413119
AT1G29750	1	10413853	10420774
AT1G29860	1	10454433	10455874
AT1G30040	1	10537457	10540044
AT1G30290	1	10670129	10672836
AT1G30320	1	10680079	10683137
AT1G30400	1	10727317	10738092
AT1G30410	1	10738683	10747563
AT1G30420	1	10748261	10756695
AT1G30570	1	10828373	10831656
AT1G30600	1	10841107	10845242
AT1G30870	1	10991478	10993083
AT1G31280	1	11181504	11185396
AT1G31290	1	11188120	11192585
AT1G31420	1	11249600	11253915
AT1G31430	1	11253912	11255745
AT1G31450	1	11259851	11261234
AT1G31490	1	11271228	11273294
AT1G31800	1	11396402	11399714
AT1G31840	1	11423906	11426818
AT1G31920	1	11461855	11463857
AT1G32415	1	11695596	11697964
AT1G32450	1	11715147	11719988
AT1G32510	1	11756691	11758118
AT1G32770	1	11865229	11867154
AT1G32870	1	11911631	11913947
AT1G32910	1	11925320	11927302
AT1G32940	1	11937183	11941116
AT1G32950	1	11941048	11944824
AT1G32960	1	11945250	11948650
AT1G33060	1	11975307	11978622
AT1G33280	1	12072611	12073965
AT1G33350	1	12089249	12091743
AT1G33440	1	12127389	12130444
AT1G33710	1	12219657	12220289
AT1G33720	1	12220858	12224108
AT1G33730	1	12226852	12228556
AT1G34110	1	12417012	12421792
AT1G34160	1	12441244	12443368
AT1G34180	1	12448543	12451287
AT1G34190	1	12451405	12454542
AT1G34210	1	12458564	12462905
AT1G34300	1	12503360	12506172
AT1G34420	1	12584345	12587778
AT1G34510	1	12615690	12617032
AT1G34540	1	12637054	12638692
AT1G34670	1	12709090	12710665
AT1G35190	1	12890404	12892955
AT1G35515	1	13077890	13080265
AT1G35710	1	13220471	13224681
AT1G36095	1	13491370	13492725
AT1G36340	1	13683663	13685066
AT1G43260	1	16318253	16319234
AT1G43620	1	16425412	16430287
AT1G43730	1	16508723	16509784
AT1G43980	1	16687430	16689563
AT1G44090	1	16760616	16762486
AT1G44970	1	17002089	17003867
AT1G45000	1	17009051	17011929
AT1G46480	1	17236524	17238185
AT1G47128	1	17282749	17285749
AT1G47620	1	17507893	17509731
AT1G47990	1	17698598	17701041
AT1G48000	1	17704132	17706460
AT1G48210	1	17798431	17802330
AT1G48220	1	17802863	17804955
AT1G48370	1	17874436	17877462
AT1G48410	1	17885633	17892632
AT1G48480	1	17918207	17921116
AT1G49100	1	18166128	18170105
AT1G49390	1	18279559	18281122
AT1G49570	1	18346958	18349049
AT1G49670	1	18380804	18386146
AT1G49920	1	18481584	18484393
AT1G49960	1	18498639	18501886
AT1G50180	1	18583964	18587136
AT1G50250	1	18614201	18617155
AT1G50270	1	18622017	18624250
AT1G50360	1	18649706	18657400
AT1G50710	1	18784509	18787802
AT1G50960	1	18889473	18891838
AT1G51480	1	19090716	19093478
AT1G51790	1	19206615	19211971
AT1G51805	1	19220236	19225797
AT1G51810	1	19227074	19232359
AT1G51820	1	19237219	19241965
AT1G51850	1	19252811	19256927
AT1G51860	1	19257403	19261794
AT1G51880	1	19269817	19274168
AT1G51910	1	19284270	19288385
AT1G51965	1	19311466	19314195
AT1G52190	1	19434480	19439031
AT1G52310	1	19478066	19481154
AT1G52360	1	19499146	19506309
AT1G52540	1	19570058	19572204
AT1G52620	1	19603796	19606287
AT1G52660	1	19613378	19614989
AT1G52820	1	19669005	19670427
AT1G52880	1	19688708	19690589
AT1G52890	1	19696923	19698482
AT1G53023	1	19754214	19755843
AT1G53025	1	19756445	19759700
AT1G53210	1	19844450	19847856
AT1G53330	1	19895967	19898360
AT1G53350	1	19903777	19907068
AT1G53420	1	19926626	19931494
AT1G53430	1	19934987	19941185
AT1G53440	1	19945869	19951562
AT1G53600	1	20001236	20004055
AT1G53730	1	20061405	20065713
AT1G53750	1	20065394	20068500
AT1G53780	1	20073989	20079022
AT1G54330	1	20279507	20280952
AT1G54560	1	20371469	20380156
AT1G54820	1	20447157	20450916
AT1G55020	1	20525654	20530468
AT1G55200	1	20589129	20593000
AT1G55290	1	20626029	20627513
AT1G55600	1	20774046	20776294
AT1G55610	1	20779493	20784017
AT1G55630	1	20791635	20793581
AT1G55660	1	20800694	20802377
AT1G55760	1	20846872	20849054
AT1G55820	1	20864339	20867761
AT1G55890	1	20901243	20902800
AT1G55940	1	20922342	20924587
AT1G56010	1	20946571	20949281
AT1G56120	1	20987128	20993572
AT1G56130	1	20994746	21001013
AT1G56140	1	21001269	21007855
AT1G56145	1	21008057	21014095
AT1G56160	1	21022384	21023587
AT1G56570	1	21195644	21199130
AT1G56650	1	21233555	21235292
AT1G56690	1	21253686	21256048
AT1G56720	1	21263344	21266469
AT1G57560	1	21316730	21318192
AT1G57750	1	21383812	21385709
AT1G58390	1	21690642	21694447
AT1G58400	1	21695699	21699695
AT1G58410	1	21701185	21704982
AT1G58602	1	21746354	21766048
AT1G58807	1	21780076	21784581
AT1G58848	1	21791688	21797050
AT1G59124	1	21816334	21820839
AT1G59218	1	21827945	21833018
AT1G59620	1	21902264	21905717
AT1G59720	1	21939752	21941784
AT1G59740	1	21967986	21972503
AT1G59780	1	21993220	21999632
AT1G59870	1	22034423	22040126
AT1G60030	1	22113671	22117018
AT1G60630	1	22334540	22336994
AT1G60720	1	22356860	22357941
AT1G60800	1	22383393	22387766
AT1G60980	1	22452573	22454140
AT1G61110	1	22516602	22518292
AT1G61180	1	22551271	22554684
AT1G61190	1	22555689	22560757
AT1G61300	1	22607462	22610557
AT1G61310	1	22612998	22616373
AT1G61360	1	22637688	22641999
AT1G61370	1	22641843	22645922
AT1G61380	1	22645923	22650072
AT1G61390	1	22650111	22654395
AT1G61400	1	22654507	22658469
AT1G61420	1	22660460	22664502
AT1G61430	1	22664501	22668651
AT1G61440	1	22669134	22673111
AT1G61480	1	22681256	22684626
AT1G61490	1	22684894	22689611
AT1G61500	1	22689623	22693799
AT1G61550	1	22704198	22707829
AT1G61590	1	22723368	22726190
AT1G61610	1	22733359	22736858
AT1G61860	1	22862655	22864898
AT1G62200	1	22980934	22984422
AT1G62260	1	22997755	22999829
AT1G62340	1	23051002	23055672
AT1G62380	1	23082036	23084253
AT1G62590	1	23176930	23179248
AT1G62630	1	23185760	23189224
AT1G62670	1	23204256	23206822
AT1G62680	1	23207017	23209987
AT1G62700	1	23215953	23219209
AT1G62720	1	23227532	23229150
AT1G62910	1	23298948	23301141
AT1G62914	1	23301315	23303162
AT1G62930	1	23306534	23308686
AT1G62950	1	23314871	23318234
AT1G63070	1	23385324	23387167
AT1G63080	1	23387574	23390838
AT1G63130	1	23412518	23415155
AT1G63150	1	23419294	23421714
AT1G63230	1	23450560	23452372
AT1G63330	1	23489805	23491981
AT1G63350	1	23494643	23497940
AT1G63360	1	23498484	23502321
AT1G63400	1	23507178	23509484
AT1G63630	1	23587005	23588421
AT1G63710	1	23632178	23634073
AT1G63870	1	23707131	23711944
AT1G63910	1	23719783	23721774
AT1G64000	1	23747304	23749053
AT1G64100	1	23791585	23795563
AT1G64230	1	23833485	23835539
AT1G64260	1	23847405	23850142
AT1G64310	1	23866053	23867711
AT1G64550	1	23968750	23973614
AT1G64580	1	23984790	23986762
AT1G64583	1	23986890	23988812
AT1G64720	1	24046553	24048822
AT1G64830	1	24091137	24092579
AT1G65340	1	24268135	24269646
AT1G65450	1	24315722	24319092
AT1G65670	1	24421835	24424069
AT1G65730	1	24442388	24446291
AT1G65790	1	24468770	24472475
AT1G65800	1	24472873	24476891
AT1G65850	1	24494678	24498826
AT1G65910	1	24520668	24524260
AT1G66150	1	24631338	24634781
AT1G66180	1	24647121	24648839
AT1G66210	1	24665538	24668850
AT1G66220	1	24670536	24673661
AT1G66230	1	24677121	24678580
AT1G66290	1	24713306	24714843
AT1G66370	1	24753589	24754761
AT1G66380	1	24757298	24758953
AT1G66390	1	24763941	24765541
AT1G66460	1	24789735	24792163
AT1G66540	1	24824356	24826683
AT1G66660	1	24861876	24863426
AT1G66770	1	24906451	24907236
AT1G66880	1	24946928	24955694
AT1G66910	1	24961634	24963946
AT1G66920	1	24965134	24967586
AT1G66930	1	24969937	24973320
AT1G66950	1	24978121	24984619
AT1G66960	1	24984878	24992043
AT1G66970	1	24992386	24996359
AT1G66980	1	24997223	25002239
AT1G67000	1	25003818	25007647
AT1G67390	1	25244690	25247343
AT1G67520	1	25302628	25306357
AT1G67560	1	25319804	25324581
AT1G67590	1	25333058	25335025
AT1G67720	1	25386131	25391258
AT1G67730	1	25391338	25393889
AT1G67940	1	25477670	25478803
AT1G68320	1	25603676	25605181
AT1G68400	1	25646039	25649254
AT1G68570	1	25746697	25750291
AT1G68690	1	25788305	25792324
AT1G68850	1	25883556	25885261
AT1G68930	1	25918066	25921034
AT1G69180	1	26007350	26009141
AT1G69270	1	26040689	26042741
AT1G69310	1	26054275	26058383
AT1G69350	1	26069880	26072245
AT1G69440	1	26101407	26105328
AT1G69490	1	26122080	26123514
AT1G69500	1	26123940	26126057
AT1G69550	1	26148021	26153600
AT1G69560	1	26157702	26159094
AT1G69730	1	26228565	26231375
AT1G69790	1	26266592	26269013
AT1G69850	1	26296540	26300684
AT1G69860	1	26309628	26312174
AT1G69870	1	26315787	26320233
AT1G69910	1	26329863	26332426
AT1G70110	1	26406238	26408343
AT1G70130	1	26409601	26411828
AT1G70250	1	26452847	26456305
AT1G70450	1	26552576	26554559
AT1G70460	1	26555705	26559322
AT1G70520	1	26584729	26587628
AT1G70530	1	26588391	26591776
AT1G70610	1	26621899	26626508
AT1G70740	1	26673563	26676042
AT1G71030	1	26795052	26796532
AT1G71330	1	26884014	26885169
AT1G71400	1	26909792	26912597
AT1G71420	1	26917786	26920099
AT1G71460	1	26927984	26930347
AT1G71490	1	26932905	26935825
AT1G71695	1	26964087	26966688
AT1G71830	1	27018158	27022117
AT1G71930	1	27074702	27077991
AT1G71960	1	27082394	27088248
AT1G72120	1	27132014	27134101
AT1G72125	1	27134108	27136403
AT1G72130	1	27137102	27139384
AT1G72140	1	27141765	27144490
AT1G72180	1	27162820	27167430
AT1G72300	1	27217368	27221265
AT1G72520	1	27308513	27312756
AT1G72540	1	27314877	27316669
AT1G72610	1	27339114	27340044
AT1G72840	1	27409196	27413851
AT1G73080	1	27484240	27488204
AT1G73340	1	27573114	27575273
AT1G73400	1	27598033	27600281
AT1G73410	1	27601593	27603317
AT1G73710	1	27721190	27724954
AT1G73805	1	27744790	27749248
AT1G74080	1	27855578	27857598
AT1G74210	1	27910314	27912941
AT1G74360	1	27954129	27958114
AT1G74400	1	27963926	27965390
AT1G74430	1	27975168	27977434
AT1G74490	1	27994652	27996794
AT1G74580	1	28020548	28023905
AT1G74600	1	28024840	28027869
AT1G74630	1	28030465	28032556
AT1G74650	1	28041146	28043022
AT1G74750	1	28085753	28089642
AT1G74820	1	28111808	28112579
AT1G74850	1	28118664	28122577
AT1G74900	1	28133933	28135667
AT1G75410	1	28299786	28302728
AT1G75430	1	28307893	28309610
AT1G75640	1	28403371	28407182
AT1G76360	1	28643038	28646721
AT1G76370	1	28648327	28650577
AT1G76420	1	28671806	28674045
AT1G77010	1	28942710	28944827
AT1G77100	1	28965772	28967015
AT1G77170	1	28998038	28999600
AT1G77280	1	29030998	29034822
AT1G77330	1	29062945	29064637
AT1G77340	1	29068343	29070037
AT1G77450	1	29099839	29101759
AT1G77990	1	29317767	29323352
AT1G78000	1	29327515	29333220
AT1G78440	1	29511561	29513100
AT1G78480	1	29525501	29526363
AT1G78490	1	29526861	29530669
AT1G78500	1	29531467	29535204
AT1G78530	1	29539086	29540865
AT1G78550	1	29544902	29546518
AT1G78870	1	29650376	29652627
AT1G78950	1	29684236	29688800
AT1G78955	1	29688906	29694255
AT1G78960	1	29696394	29701439
AT1G78970	1	29703055	29708175
AT1G78980	1	29707625	29711421
AT1G78990	1	29713316	29715017
AT1G79080	1	29746972	29749085
AT1G79180	1	29786257	29787820
AT1G79540	1	29919975	29923124
AT1G79560	1	29926624	29932585
AT1G79580	1	29940803	29943713
AT1G79680	1	29979973	29982819
AT1G79720	1	29997127	29999045
AT1G79740	1	30004057	30007190
AT1G79990	1	30085750	30092239
AT1G80330	1	30198061	30199537
AT1G80340	1	30200466	30202349
AT1G80640	1	30311527	30314450
AT1G80870	1	30391899	30394398
AT2G01170	2	102156	104574
AT2G01500	2	224156	226234
AT2G01510	2	229567	232540
AT2G01740	2	326136	327875
AT2G01820	2	357353	360924
AT2G02020	2	478977	481185
AT2G02040	2	487398	489941
AT2G02090	2	523223	527068
AT2G02148	2	547107	549669
AT2G02150	2	549827	552856
AT2G02170	2	556433	559046
AT2G02450	2	647538	650820
AT2G02520	2	676771	678145
AT2G02650	2	735411	736546
AT2G02750	2	771151	773552
AT2G02800	2	795515	799591
AT2G02820	2	803656	807895
AT2G02980	2	868359	870432
AT2G03200	2	966390	968048
AT2G03340	2	1014350	1017222
AT2G03380	2	1028228	1030361
AT2G03670	2	1117485	1120458
AT2G03880	2	1181512	1183703
AT2G04160	2	1401268	1407827
AT2G04860	2	1706787	1708926
AT2G04880	2	1717833	1720526
AT2G05760	2	2180755	2183904
AT2G05920	2	2269315	2272452
AT2G05940	2	2287238	2289636
AT2G06000	2	2327253	2329873
AT2G06960	2	2867672	2870352
AT2G07050	2	2924360	2930751
AT2G07180	2	2980820	2983657
AT2G07680	2	3514668	3522658
AT2G11520	2	4618545	4621722
AT2G12646	2	5166984	5169303
AT2G13370	2	5544054	5556560
AT2G13600	2	5671396	5673622
AT2G13610	2	5673688	5675995
AT2G13770	2	5736570	5737863
AT2G13790	2	5741592	5746833
AT2G13800	2	5753103	5757353
AT2G13980	2	5869853	5870368
AT2G14080	2	5925119	5929902
AT2G14440	2	6143073	6147419
AT2G14510	2	6170942	6175095
AT2G15080	2	6533261	6537002
AT2G15290	2	6642300	6644055
AT2G15630	2	6814453	6816568
AT2G15980	2	6951349	6952845
AT2G16400	2	7101269	7103928
AT2G16720	2	7255473	7256831
AT2G16740	2	7267722	7269055
AT2G16750	2	7271012	7274754
AT2G16880	2	7312051	7314576
AT2G16920	2	7334226	7339350
AT2G17040	2	7406911	7408393
AT2G17050	2	7410704	7415802
AT2G17060	2	7422336	7427119
AT2G17140	2	7462809	7466898
AT2G17210	2	7485398	7487608
AT2G17220	2	7487646	7490199
AT2G17440	2	7570989	7573878
AT2G17525	2	7623826	7626186
AT2G17950	2	7808871	7810811
AT2G18060	2	7847967	7851606
AT2G18140	2	7887584	7888878
AT2G18150	2	7892034	7893709
AT2G18470	2	8005003	8008681
AT2G18520	2	8033832	8035412
AT2G18750	2	8125128	8128702
AT2G18760	2	8128706	8134401
AT2G18890	2	8183638	8186851
AT2G18940	2	8203705	8206478
AT2G18980	2	8233335	8235440
AT2G19070	2	8260038	8261985
AT2G19130	2	8293640	8296485
AT2G19170	2	8313671	8318596
AT2G19280	2	8362387	8366144
AT2G19590	2	8475276	8477733
AT2G19610	2	8483940	8486086
AT2G20140	2	8692567	8695111
AT2G20290	2	8742885	8752315
AT2G20300	2	8755852	8760298
AT2G20540	2	8844079	8846095
AT2G20850	2	8975313	8979437
AT2G21090	2	9045440	9047646
AT2G21420	2	9169713	9171746
AT2G21430	2	9171872	9173490
AT2G21480	2	9202494	9205471
AT2G21910	2	9341431	9343220
AT2G22070	2	9383397	9386266
AT2G22160	2	9425143	9425460
AT2G22400	2	9504659	9508895
AT2G22410	2	9509016	9511231
AT2G22420	2	9513024	9514552
AT2G23060	2	9812771	9814738
AT2G23180	2	9874907	9876711
AT2G23200	2	9879275	9881924
AT2G23290	2	9904506	9906032
AT2G23510	2	10011481	10013533
AT2G23760	2	10107707	10113327
AT2G23945	2	10185229	10186738
AT2G23950	2	10186891	10190492
AT2G24130	2	10258107	10261352
AT2G24230	2	10301817	10304812
AT2G24300	2	10340785	10343736
AT2G24430	2	10383497	10386625
AT2G24800	2	10571054	10572636
AT2G25150	2	10702341	10704825
AT2G25170	2	10713807	10724106
AT2G25220	2	10742623	10745819
AT2G25230	2	10747211	10748467
AT2G25360	2	10804249	10805761
AT2G25370	2	10806680	10809945
AT2G25450	2	10829854	10831655
AT2G25580	2	10888009	10890671
AT2G26130	2	11127029	11128476
AT2G26135	2	11130119	11131514
AT2G26140	2	11131578	11135465
AT2G26170	2	11140809	11143360
AT2G26290	2	11191978	11194431
AT2G26330	2	11208080	11214662
AT2G26380	2	11226488	11228123
AT2G26510	2	11273842	11277783
AT2G26690	2	11347147	11350993
AT2G26730	2	11388298	11391682
AT2G26760	2	11401118	11403433
AT2G26790	2	11424163	11427792
AT2G26910	2	11481326	11488270
AT2G26950	2	11500721	11502136
AT2G26960	2	11506065	11507426
AT2G27040	2	11536502	11542391
AT2G27170	2	11609073	11617496
AT2G27220	2	11637106	11639809
AT2G27300	2	11680276	11681971
AT2G27420	2	11726134	11727654
AT2G27610	2	11783927	11786533
AT2G27690	2	11809279	11811280
AT2G27800	2	11849647	11851457
AT2G27810	2	11852078	11856335
AT2G27880	2	11871378	11876989
AT2G27990	2	11921350	11924748
AT2G28010	2	11930494	11931813
AT2G28030	2	11934208	11935386
AT2G28040	2	11936030	11937977
AT2G28290	2	12056213	12073279
AT2G28320	2	12094621	12099644
AT2G28590	2	12249649	12251729
AT2G28610	2	12262013	12263595
AT2G28680	2	12302959	12304830
AT2G28930	2	12424303	12426674
AT2G28940	2	12426710	12428737
AT2G28960	2	12437718	12442592
AT2G28970	2	12443721	12448365
AT2G28990	2	12454637	12459726
AT2G29080	2	12489627	12493329
AT2G29090	2	12494826	12499723
AT2G29220	2	12562629	12564691
AT2G29250	2	12578909	12580780
AT2G29760	2	12712879	12715852
AT2G29940	2	12759973	12766794
AT2G30090	2	12843510	12845597
AT2G30105	2	12849718	12852092
AT2G30250	2	12903208	12905338
AT2G30420	2	12960847	12962162
AT2G30730	2	13092593	13094677
AT2G30740	2	13095309	13098732
AT2G30770	2	13109909	13111988
AT2G30830	2	13132499	13134355
AT2G30840	2	13135314	13137004
AT2G30940	2	13168533	13170285
AT2G30950	2	13174279	13177223
AT2G31020	2	13201350	13204948
AT2G31030	2	13206004	13207815
AT2G31180	2	13286681	13288380
AT2G31400	2	13386954	13390854
AT2G31900	2	13560370	13570469
AT2G32440	2	13774588	13778026
AT2G32460	2	13782107	13784483
AT2G32630	2	13844780	13846708
AT2G32800	2	13916440	13919179
AT2G32940	2	13971916	13977521
AT2G33160	2	14053404	14056246
AT2G33170	2	14056100	14060848
AT2G33240	2	14086584	14097285
AT2G33480	2	14180978	14182439
AT2G33680	2	14248057	14251936
AT2G33760	2	14275800	14277551
AT2G33770	2	14277558	14283113
AT2G33880	2	14341355	14343796
AT2G34060	2	14384797	14386725
AT2G34080	2	14393181	14394858
AT2G34190	2	14436589	14439596
AT2G34320	2	14484959	14485837
AT2G34400	2	14516083	14518326
AT2G34555	2	14556988	14558857
AT2G34660	2	14602470	14612565
AT2G35030	2	14760728	14763134
AT2G35130	2	14807449	14810229
AT2G35380	2	14892495	14893993
AT2G35615	2	14959386	14960828
AT2G35620	2	14960851	14965497
AT2G36240	2	15195608	15197332
AT2G36250	2	15197369	15200603
AT2G36380	2	15257418	15263808
AT2G36670	2	15364776	15368169
AT2G36690	2	15379660	15382131
AT2G36730	2	15404932	15406609
AT2G36890	2	15485619	15487451
AT2G36910	2	15501726	15507501
AT2G36980	2	15530814	15533265
AT2G37130	2	15597921	15600154
AT2G37230	2	15636897	15639768
AT2G37280	2	15650169	15656657
AT2G37310	2	15664800	15667115
AT2G37320	2	15667139	15668851
AT2G37360	2	15673410	15675920
AT2G37370	2	15679107	15684718
AT2G37410	2	15697810	15699354
AT2G37630	2	15781232	15783480
AT2G37710	2	15814531	15817088
AT2G37770	2	15834766	15837001
AT2G37790	2	15838692	15840945
AT2G37900	2	15864186	15866769
AT2G38000	2	15903125	15905391
AT2G38100	2	15948418	15950994
AT2G38240	2	16012535	16014991
AT2G38380	2	16076289	16078781
AT2G38390	2	16079679	16081671
AT2G38470	2	16108235	16110766
AT2G38920	2	16248146	16251017
AT2G39040	2	16299242	16301245
AT2G39060	2	16306491	16308362
AT2G39110	2	16319447	16321685
AT2G39130	2	16322956	16327312
AT2G39230	2	16381565	16384730
AT2G39350	2	16430085	16432751
AT2G39360	2	16437338	16440544
AT2G39480	2	16477792	16485039
AT2G39620	2	16518890	16521544
AT2G39660	2	16531527	16533986
AT2G39710	2	16561788	16563441
AT2G39760	2	16583003	16586260
AT2G39850	2	16630411	16634253
AT2G39880	2	16647711	16649527
AT2G40230	2	16803080	16804823
AT2G40460	2	16896907	16901670
AT2G40720	2	16987269	16989851
AT2G41080	2	17132602	17134554
AT2G41190	2	17167279	17170559
AT2G41480	2	17296894	17298725
AT2G41890	2	17477514	17481241
AT2G41970	2	17520273	17522793
AT2G42250	2	17600075	17601849
AT2G42330	2	17630729	17634370
AT2G42800	2	17807906	17810265
AT2G42850	2	17831408	17833545
AT2G42920	2	17858655	17863466
AT2G42960	2	17868150	17871599
AT2G42980	2	17875005	17876779
AT2G43000	2	17880457	17882636
AT2G43230	2	17966251	17968726
AT2G43480	2	18052967	18054417
AT2G43700	2	18115064	18118878
AT2G44745	2	18447203	18449093
AT2G44800	2	18466820	18468551
AT2G44880	2	18505101	18508298
AT2G44890	2	18508271	18510364
AT2G44980	2	18552173	18556674
AT2G45350	2	18694816	18696691
AT2G45510	2	18753023	18755172
AT2G45550	2	18773517	18775797
AT2G45580	2	18782231	18784530
AT2G45590	2	18785990	18789113
AT2G45970	2	18912095	18914739
AT2G46050	2	18939262	18941034
AT2G46130	2	18957212	18957925
AT2G46460	2	19071537	19072019
AT2G46770	2	19220725	19222916
AT2G47000	2	19309643	19315343
AT2G47060	2	19332825	19335163
AT2G47190	2	19375985	19377543
AT2G47260	2	19404802	19407098
AT2G47460	2	19476326	19479597
AT2G47800	2	19574666	19580615
AT2G48010	2	19641351	19643899
AT3G01080	3	25355	27712
AT3G01140	3	46330	48296
AT3G01190	3	67032	68665
AT3G01300	3	90396	93588
AT3G01350	3	134925	137460
AT3G01410	3	153343	155657
AT3G01530	3	210119	211804
AT3G01580	3	223332	225682
AT3G01610	3	231610	235279
AT3G01900	3	312241	314120
AT3G01970	3	325952	327412
AT3G02010	3	337906	340442
AT3G02330	3	473774	476662
AT3G02450	3	502644	505248
AT3G02740	3	590425	593228
AT3G02810	3	608437	611139
AT3G02880	3	634465	637284
AT3G02940	3	661849	664011
AT3G03200	3	734892	738629
AT3G03480	3	828235	829926
AT3G03580	3	860512	863428
AT3G03660	3	889166	892229
AT3G03670	3	901728	903411
AT3G03740	3	936878	941670
AT3G04060	3	1053360	1055196
AT3G04070	3	1061300	1063234
AT3G04150	3	1089417	1090468
AT3G04160	3	1091089	1094348
AT3G04170	3	1094621	1095665
AT3G04180	3	1097475	1098422
AT3G04190	3	1101878	1102763
AT3G04200	3	1103616	1104614
AT3G04220	3	1108725	1112437
AT3G04420	3	1172687	1174508
AT3G04750	3	1300879	1303389
AT3G04760	3	1303419	1305950
AT3G05140	3	1435617	1438539
AT3G05240	3	1493684	1495381
AT3G05340	3	1523463	1526166
AT3G05530	3	1603359	1606243
AT3G05850	3	1743413	1746785
AT3G05930	3	1770337	1771409
AT3G05950	3	1780938	1782007
AT3G06010	3	1802141	1807530
AT3G06190	3	1874169	1876946
AT3G06400	3	1940907	1946980
AT3G06490	3	2003393	2006727
AT3G06920	3	2181346	2185126
AT3G07020	3	2217622	2221956
AT3G07040	3	2225855	2229555
AT3G07070	3	2237897	2240266
AT3G07290	3	2321546	2324568
AT3G07400	3	2367222	2372445
AT3G07660	3	2444688	2450659
AT3G07790	3	2487313	2489386
AT3G08500	3	2576444	2578276
AT3G08680	3	2637432	2640935
AT3G08690	3	2641012	2642919
AT3G08820	3	2676990	2679265
AT3G08870	3	2700261	2702745
AT3G09010	3	2749908	2752390
AT3G09040	3	2760397	2764607
AT3G09060	3	2765812	2768499
AT3G09230	3	2833346	2835390
AT3G09330	3	2864682	2867357
AT3G09340	3	2867912	2870600
AT3G09370	3	2879353	2882396
AT3G09510	3	2921804	2923258
AT3G09650	3	2958676	2961299
AT3G09830	3	3016490	3019103
AT3G09840	3	3019249	3023052
AT3G10080	3	3107266	3108385
AT3G10480	3	3264194	3267695
AT3G10490	3	3267825	3271202
AT3G10500	3	3271217	3274176
AT3G11010	3	3450496	3453985
AT3G11180	3	3503917	3507113
AT3G11260	3	3527280	3528440
AT3G11290	3	3535561	3537904
AT3G11330	3	3551759	3554843
AT3G11440	3	3602036	3605172
AT3G11460	3	3608250	3610121
AT3G11520	3	3625286	3627273
AT3G12520	3	3967816	3972135
AT3G12700	3	4036945	4039185
AT3G12720	3	4043288	4044715
AT3G12770	3	4056953	4059284
AT3G12775	3	4059772	4060944
AT3G12810	3	4065042	4074194
AT3G12820	3	4073855	4075643
AT3G12900	3	4104463	4106341
AT3G12910	3	4109375	4110849
AT3G12977	3	4143524	4146037
AT3G13010	3	4162757	4164733
AT3G13020	3	4166806	4168917
AT3G13030	3	4169541	4172122
AT3G13080	3	4195770	4201734
AT3G13090	3	4202811	4208261
AT3G13100	3	4208729	4214530
AT3G13150	3	4227737	4229752
AT3G13160	3	4229829	4231408
AT3G13222	3	4250958	4254278
AT3G13380	3	4346330	4350939
AT3G13540	3	4419960	4421751
AT3G13610	3	4449259	4450811
AT3G13690	3	4485623	4490420
AT3G13730	3	4497893	4500920
AT3G13770	3	4519631	4521533
AT3G13880	3	4572075	4574490
AT3G13890	3	4576193	4578082
AT3G13990	3	4625383	4630613
AT3G14067	3	4658039	4660945
AT3G14240	3	4741287	4744263
AT3G14250	3	4745926	4746958
AT3G14330	3	4778959	4782452
AT3G14350	3	4782757	4787243
AT3G14460	3	4851990	4856450
AT3G14470	3	4857464	4861293
AT3G14730	3	4949178	4951346
AT3G14770	3	4957334	4959704
AT3G14840	3	4988008	4994109
AT3G15120	3	5088093	5095965
AT3G15130	3	5096402	5099371
AT3G15170	3	5109782	5111608
AT3G15355	3	5183641	5186929
AT3G15410	3	5203205	5207574
AT3G15500	3	5234457	5236196
AT3G15510	3	5243432	5245510
AT3G15700	3	5320644	5322432
AT3G15890	3	5374248	5376275
AT3G15930	3	5387444	5389690
AT3G15980	3	5411278	5418632
AT3G15990	3	5426987	5430897
AT3G16010	3	5433526	5436828
AT3G16030	3	5439311	5442997
AT3G16180	3	5481325	5485187
AT3G16290	3	5520880	5525150
AT3G16340	3	5539385	5546487
AT3G16610	3	5656215	5658335
AT3G16690	3	5684317	5686544
AT3G16710	3	5689861	5691543
AT3G17070	3	5820832	5823353
AT3G17370	3	5949006	5949644
AT3G17410	3	5955862	5959214
AT3G17420	3	5959174	5962289
AT3G17450	3	5972580	5976211
AT3G17650	3	6034109	6037349
AT3G17730	3	6064272	6066180
AT3G17840	3	6105908	6108737
AT3G18010	3	6160733	6163453
AT3G18100	3	6200524	6204752
AT3G18110	3	6204429	6209801
AT3G18400	3	6318409	6320712
AT3G18490	3	6348628	6350832
AT3G18840	3	6496135	6498388
AT3G18970	3	6543318	6545432
AT3G19000	3	6553440	6555147
AT3G19010	3	6556197	6558648
AT3G19210	3	6652695	6658988
AT3G19270	3	6673689	6676521
AT3G19300	3	6690118	6693380
AT3G19390	3	6722825	6725110
AT3G19400	3	6725383	6727105
AT3G19700	3	6843662	6847275
AT3G19960	3	6948774	6957726
AT3G20015	3	6978477	6980523
AT3G20520	3	7162766	7165864
AT3G20530	3	7166027	7168060
AT3G20730	3	7246896	7248878
AT3G21250	3	7457433	7463644
AT3G21420	3	7541384	7543560
AT3G21470	3	7563503	7565160
AT3G21670	3	7626757	7629205
AT3G21770	3	7673276	7674839
AT3G22150	3	7812861	7816011
AT3G22220	3	7839504	7842874
AT3G22400	3	7926728	7931351
AT3G22470	3	7965954	7967990
AT3G22690	3	8021229	8024594
AT3G23020	3	8177002	8180122
AT3G23080	3	8207287	8209329
AT3G23250	3	8309209	8310910
AT3G23330	3	8347127	8349514
AT3G23460	3	8412319	8414376
AT3G23470	3	8414616	8418784
AT3G23480	3	8418778	8422975
AT3G23510	3	8427557	8433340
AT3G23530	3	8436436	8442847
AT3G23750	3	8558060	8561766
AT3G24000	3	8672718	8674881
AT3G24240	3	8780238	8784453
AT3G24255	3	8788814	8793371
AT3G24310	3	8811011	8812483
AT3G24540	3	8952800	8955648
AT3G24550	3	8960095	8963568
AT3G24790	3	9052869	9054591
AT3G25060	3	9128421	9130452
AT3G25250	3	9195334	9197126
AT3G25260	3	9199438	9202000
AT3G25270	3	9203934	9204965
AT3G25280	3	9206183	9208036
AT3G25490	3	9241725	9243485
AT3G25505	3	9260826	9263742
AT3G25510	3	9263795	9268972
AT3G25560	3	9279513	9282906
AT3G25700	3	9358719	9360582
AT3G25970	3	9500016	9502253
AT3G26040	3	9519741	9521094
AT3G26125	3	9551812	9553602
AT3G26160	3	9568280	9569886
AT3G26170	3	9573263	9575215
AT3G26180	3	9578032	9580113
AT3G26230	3	9597941	9599988
AT3G26270	3	9627562	9629200
AT3G26280	3	9630128	9632145
AT3G26300	3	9638954	9640918
AT3G26310	3	9640932	9642779
AT3G26500	3	9707912	9710100
AT3G26540	3	9744542	9746652
AT3G26630	3	9791267	9793023
AT3G26700	3	9809582	9812674
AT3G26782	3	9850531	9852864
AT3G26940	3	9936582	9939305
AT3G27020	3	9961277	9964737
AT3G27785	3	10288603	10290934
AT3G27810	3	10305849	10310492
AT3G27920	3	10361790	10363607
AT3G28007	3	10408073	10409977
AT3G28040	3	10434924	10438484
AT3G28200	3	10517977	10519516
AT3G28345	3	10593690	10599042
AT3G28360	3	10611024	10616361
AT3G28380	3	10623699	10628201
AT3G28390	3	10629425	10633967
AT3G28415	3	10647123	10651540
AT3G28470	3	10674508	10675724
AT3G28640	3	10731518	10733032
AT3G28660	3	10738704	10740930
AT3G28690	3	10754808	10757885
AT3G28740	3	10788698	10790553
AT3G28860	3	10870005	10877578
AT3G28890	3	10895977	10898900
AT3G28910	3	10911132	10913190
AT3G28960	3	10984050	10987203
AT3G29020	3	11008079	11009456
AT3G29035	3	11033665	11035308
AT3G29180	3	11148167	11151633
AT3G29230	3	11188570	11191195
AT3G29255	3	11209586	11213909
AT3G30180	3	11810726	11813883
AT3G30210	3	11838363	11840502
AT3G30280	3	11914366	11915697
AT3G30290	3	11917230	11919546
AT3G30842	3	12593810	12600432
AT3G32980	3	13526071	13530098
AT3G43700	3	15601754	15603898
AT3G43750	3	15646460	15647566
AT3G43960	3	15774053	15775873
AT3G44290	3	15972673	15975250
AT3G44350	3	16022575	16024519
AT3G44480	3	16090460	16096477
AT3G44630	3	16195848	16201225
AT3G44970	3	16432286	16435124
AT3G45130	3	16512170	16517781
AT3G45140	3	16525245	16529352
AT3G45310	3	16628210	16630570
AT3G45330	3	16632261	16634569
AT3G45390	3	16647921	16649974
AT3G45410	3	16653899	16656575
AT3G45420	3	16656773	16660240
AT3G45430	3	16660575	16664146
AT3G45440	3	16664611	16667747
AT3G45470	3	16680505	16681261
AT3G45480	3	16683204	16684592
AT3G45540	3	16706312	16707649
AT3G45555	3	16712368	16713009
AT3G45570	3	16725094	16726116
AT3G45580	3	16729989	16731511
AT3G45650	3	16758877	16761430
AT3G45660	3	16761716	16764439
AT3G45680	3	16770888	16773185
AT3G45690	3	16776268	16778150
AT3G45700	3	16778713	16781268
AT3G45710	3	16782588	16784772
AT3G45720	3	16785046	16786945
AT3G45860	3	16863088	16866261
AT3G45920	3	16882182	16883011
AT3G46130	3	16945230	16946699
AT3G46330	3	17020718	17025069
AT3G46340	3	17026658	17031897
AT3G46355	3	17039609	17041680
AT3G46410	3	17079093	17080684
AT3G46420	3	17082108	17086534
AT3G46480	3	17103173	17105625
AT3G46490	3	17115483	17119790
AT3G46500	3	17120351	17122875
AT3G46530	3	17130300	17133462
AT3G46710	3	17206183	17209203
AT3G46730	3	17213069	17215755
AT3G46760	3	17221936	17223272
AT3G46790	3	17231681	17234045
AT3G46840	3	17251011	17254113
AT3G46850	3	17256338	17259462
AT3G47060	3	17332926	17336966
AT3G47170	3	17368672	17370494
AT3G47190	3	17374379	17376054
AT3G47530	3	17517303	17519305
AT3G47570	3	17527507	17531041
AT3G47600	3	17539289	17541307
AT3G47840	3	17651841	17654032
AT3G47960	3	17697942	17700923
AT3G48340	3	17897506	17899351
AT3G48350	3	17905725	17907690
AT3G48520	3	17974853	17976774
AT3G48720	3	18046144	18049474
AT3G48740	3	18052466	18054832
AT3G48920	3	18139172	18140772
AT3G49110	3	18200587	18203265
AT3G49120	3	18207651	18210333
AT3G49142	3	18215788	18217884
AT3G49170	3	18226827	18229610
AT3G49340	3	18293173	18294621
AT3G49530	3	18362443	18364959
AT3G49620	3	18393747	18397050
AT3G49630	3	18397725	18400640
AT3G49690	3	18427735	18429281
AT3G49710	3	18437845	18440010
AT3G49740	3	18447725	18450136
AT3G49960	3	18524084	18525792
AT3G50060	3	18557607	18559326
AT3G50230	3	18620450	18623251
AT3G50270	3	18635758	18637468
AT3G50280	3	18637735	18639475
AT3G50420	3	18710871	18713649
AT3G50660	3	18813949	18817405
AT3G50950	3	18935674	18938799
AT3G50990	3	18943135	18944811
AT3G51240	3	19025192	19026872
AT3G51320	3	19049543	19051647
AT3G51560	3	19121687	19125913
AT3G51895	3	19251287	19255922
AT3G51990	3	19287757	19289388
AT3G52750	3	19549604	19553136
AT3G53130	3	19692757	19697542
AT3G53200	3	19718253	19719507
AT3G53230	3	19723350	19727128
AT3G53360	3	19783849	19786808
AT3G53480	3	19825267	19831880
AT3G53490	3	19832448	19834304
AT3G53510	3	19837148	19839983
AT3G53690	3	19898788	19900235
AT3G53700	3	19900240	19903173
AT3G53810	3	19932970	19935392
AT3G53960	3	19978122	19981086
AT3G54140	3	20045603	20048745
AT3G54400	3	20140025	20142763
AT3G54450	3	20158440	20162005
AT3G54800	3	20286070	20290268
AT3G54830	3	20311901	20315887
AT3G54940	3	20354351	20356363
AT3G54980	3	20370205	20374261
AT3G55090	3	20416183	20418910
AT3G55100	3	20420279	20423114
AT3G55320	3	20506992	20513533
AT3G55450	3	20557644	20560235
AT3G55550	3	20599978	20602129
AT3G55730	3	20681827	20684063
AT3G55970	3	20766735	20769410
AT3G56550	3	20951340	20954701
AT3G56630	3	20978901	20980772
AT3G56690	3	20993649	20998695
AT3G57300	3	21199150	21207893
AT3G57430	3	21255557	21258488
AT3G57830	3	21419449	21422602
AT3G58160	3	21534064	21542127
AT3G58590	3	21666082	21668625
AT3G58690	3	21709128	21711400
AT3G59040	3	21821349	21824425
AT3G59080	3	21836406	21838620
AT3G59110	3	21854640	21858204
AT3G59140	3	21863348	21869036
AT3G59350	3	21932337	21935231
AT3G59420	3	21959646	21963180
AT3G59700	3	22052121	22054394
AT3G59740	3	22066987	22069058
AT3G59750	3	22069830	22071837
AT3G60040	3	22175852	22179728
AT3G60050	3	22180000	22181970
AT3G60160	3	22223264	22229487
AT3G60290	3	22282423	22284706
AT3G60460	3	22342321	22343576
AT3G60670	3	22424436	22426369
AT3G60970	3	22557282	22561716
AT3G61170	3	22638691	22641359
AT3G61250	3	22670729	22672751
AT3G61360	3	22704304	22706141
AT3G61400	3	22718846	22720646
AT3G61520	3	22768843	22771404
AT3G61820	3	22879720	22881775
AT3G61910	3	22929006	22930456
AT3G62020	3	22971358	22972303
AT3G62150	3	23008653	23014030
AT3G62220	3	23029018	23031155
AT3G62340	3	23069489	23071207
AT3G62610	3	23154630	23156585
AT3G62700	3	23190265	23195917
AT3G62890	3	23246129	23248063
AT3G63370	3	23401963	23405991
AT4G00230	4	93743	97467
AT4G00340	4	148612	151739
AT4G00360	4	160643	163023
AT4G00540	4	234597	237582
AT4G00960	4	414204	416355
AT4G00970	4	418327	421885
AT4G00980	4	422478	424588
AT4G01030	4	447941	450642
AT4G01060	4	460395	461246
AT4G01330	4	550175	553097
AT4G01400	4	575756	577303
AT4G01520	4	656407	659178
AT4G01540	4	670483	672789
AT4G01550	4	673862	676445
AT4G01570	4	679472	681940
AT4G01610	4	694582	697206
AT4G01680	4	715970	717603
AT4G01820	4	780646	785340
AT4G01830	4	785551	790447
AT4G01870	4	808376	810611
AT4G02010	4	881061	885463
AT4G02410	4	1059799	1062159
AT4G02630	4	1151611	1153409
AT4G02700	4	1188983	1193611
AT4G02750	4	1221017	1223617
AT4G03230	4	1418841	1423337
AT4G03292	4	1444469	1445220
AT4G03390	4	1490426	1495214
AT4G04370	4	2134060	2136321
AT4G04490	4	2231717	2234689
AT4G04500	4	2238370	2240921
AT4G04510	4	2242072	2244930
AT4G04540	4	2259498	2262320
AT4G04570	4	2288616	2292965
AT4G04650	4	2353989	2355213
AT4G04910	4	2489364	2495863
AT4G04960	4	2532906	2535386
AT4G05100	4	2618372	2619947
AT4G05200	4	2679723	2682384
AT4G08180	4	5169459	5174107
AT4G08210	4	5183110	5185906
AT4G08267	4	5216854	5217697
AT4G08620	4	5500313	5506313
AT4G08770	4	5598037	5600398
AT4G08780	4	5604105	5608290
AT4G09420	4	5961979	5964054
AT4G09460	4	5992908	5994258
AT4G09490	4	6015562	6016575
AT4G10200	4	6352957	6355609
AT4G10350	4	6415120	6416961
AT4G10490	4	6483867	6485360
AT4G10500	4	6491017	6492578
AT4G10510	4	6495799	6499205
AT4G10520	4	6499794	6502933
AT4G10530	4	6508600	6511670
AT4G10540	4	6512515	6515743
AT4G10550	4	6516424	6520322
AT4G10613	4	6560363	6561726
AT4G10780	4	6634460	6637457
AT4G10850	4	6674894	6676981
AT4G11290	4	6869863	6871705
AT4G11310	4	6883513	6885517
AT4G11320	4	6887166	6889879
AT4G11460	4	6963521	6967200
AT4G11470	4	6967709	6970469
AT4G11480	4	6971401	6973962
AT4G11490	4	6978848	6981548
AT4G11530	4	6986838	6989793
AT4G11690	4	7056202	7058064
AT4G11900	4	7149903	7153681
AT4G12010	4	7196991	7201571
AT4G12020	4	7201522	7209692
AT4G12310	4	7309898	7312684
AT4G12320	4	7313779	7316871
AT4G12350	4	7324756	7326867
AT4G12460	4	7391208	7396511
AT4G13000	4	7598004	7599447
AT4G13190	4	7659303	7662283
AT4G13320	4	7753311	7754149
AT4G13480	4	7836644	7837763
AT4G13650	4	7938967	7942943
AT4G13820	4	8007950	8010858
AT4G13920	4	8043803	8046559
AT4G14050	4	8103521	8105637
AT4G14170	4	8176144	8178200
AT4G14370	4	8279634	8283535
AT4G14500	4	8334055	8337640
AT4G14630	4	8392825	8393860
AT4G14790	4	8495701	8500237
AT4G14820	4	8507268	8510113
AT4G14850	4	8513807	8516360
AT4G15020	4	8575342	8578729
AT4G15040	4	8581373	8584320
AT4G15110	4	8629647	8633118
AT4G15215	4	8671349	8679176
AT4G15230	4	8679754	8687519
AT4G15233	4	8687354	8694733
AT4G15236	4	8696677	8702727
AT4G15300	4	8730499	8732851
AT4G15310	4	8736721	8740211
AT4G15340	4	8754440	8760600
AT4G15370	4	8773730	8779685
AT4G15380	4	8788659	8790589
AT4G15393	4	8804070	8807232
AT4G15396	4	8807483	8810512
AT4G15400	4	8811917	8813593
AT4G15720	4	8949460	8951540
AT4G15920	4	9030486	9033648
AT4G16190	4	9171280	9173667
AT4G16270	4	9205080	9206483
AT4G16330	4	9225859	9228103
AT4G16765	4	9429629	9432779
AT4G16770	4	9433955	9437206
AT4G16835	4	9472723	9474803
AT4G17690	4	9846002	9847295
AT4G17785	4	9881599	9883432
AT4G17980	4	9978703	9980555
AT4G18050	4	10021786	10027425
AT4G18170	4	10061214	10062893
AT4G18250	4	10087205	10090276
AT4G18520	4	10215096	10217214
AT4G18750	4	10304662	10307673
AT4G18770	4	10311030	10313104
AT4G18840	4	10336566	10340378
AT4G19040	4	10431515	10437564
AT4G19080	4	10448624	10449796
AT4G19090	4	10449900	10452797
AT4G19191	4	10496228	10498192
AT4G19220	4	10505266	10508121
AT4G19230	4	10521259	10523961
AT4G19440	4	10600692	10604624
AT4G19530	4	10651744	10657282
AT4G19670	4	10699189	10702174
AT4G19890	4	10786557	10789070
AT4G20090	4	10867741	10870651
AT4G20270	4	10949573	10953113
AT4G20430	4	11016809	11021388
AT4G20520	4	11045912	11047858
AT4G20770	4	11130762	11133086
AT4G21065	4	11245790	11247807
AT4G21200	4	11302682	11306770
AT4G21230	4	11319139	11321679
AT4G21300	4	11336318	11339052
AT4G21323	4	11341963	11345718
AT4G21326	4	11345872	11349759
AT4G21380	4	11388827	11393226
AT4G21390	4	11394295	11397726
AT4G21400	4	11398857	11402180
AT4G21410	4	11401711	11405235
AT4G21440	4	11418199	11419769
AT4G21630	4	11492248	11495538
AT4G21640	4	11496834	11500618
AT4G21650	4	11501162	11504739
AT4G21670	4	11510989	11517396
AT4G21680	4	11517353	11519805
AT4G21690	4	11527229	11529060
AT4G21960	4	11646109	11648644
AT4G22130	4	11723388	11727693
AT4G22540	4	11860409	11866475
AT4G22680	4	11922340	11924230
AT4G22760	4	11960229	11963162
AT4G22880	4	12004726	12006209
AT4G23130	4	12117491	12120220
AT4G23140	4	12121369	12124564
AT4G23150	4	12125664	12128490
AT4G23160	4	12129485	12134209
AT4G23180	4	12137995	12140930
AT4G23190	4	12140899	12143858
AT4G23200	4	12145035	12148041
AT4G23210	4	12148673	12151638
AT4G23220	4	12154091	12156881
AT4G23230	4	12157827	12160279
AT4G23240	4	12160478	12163193
AT4G23250	4	12162004	12167026
AT4G23260	4	12167416	12170080
AT4G23270	4	12170955	12174297
AT4G23280	4	12174733	12177576
AT4G23290	4	12177734	12180936
AT4G23300	4	12181625	12184774
AT4G23310	4	12185369	12188961
AT4G23320	4	12189089	12191704
AT4G23340	4	12195453	12196826
AT4G23520	4	12274315	12276322
AT4G23740	4	12366082	12369338
AT4G23940	4	12437108	12442030
AT4G24120	4	12524186	12527347
AT4G25010	4	12854385	12856541
AT4G25270	4	12936931	12938910
AT4G25300	4	12945120	12946778
AT4G25310	4	12949664	12951937
AT4G25390	4	12977192	12979721
AT4G25420	4	12990851	12992585
AT4G25450	4	13009690	13014085
AT4G25560	4	13052503	13053742
AT4G25800	4	13124898	13128045
AT4G25960	4	13177356	13183692
AT4G25980	4	13189393	13191507
AT4G26010	4	13200414	13202164
AT4G26090	4	13224338	13227872
AT4G26330	4	13320408	13323673
AT4G26440	4	13357596	13359551
AT4G26540	4	13394447	13398307
AT4G26640	4	13437005	13441884
AT4G26680	4	13454652	13456631
AT4G26690	4	13456434	13460105
AT4G26800	4	13489806	13492085
AT4G26930	4	13527578	13529429
AT4G27190	4	13620977	13624043
AT4G27220	4	13633941	13637119
AT4G27290	4	13666076	13669202
AT4G27300	4	13668676	13672413
AT4G27370	4	13694689	13701119
AT4G27410	4	13707192	13709170
AT4G27460	4	13732832	13734531
AT4G27960	4	13915531	13917500
AT4G28010	4	13930342	13933270
AT4G28110	4	13968029	13969525
AT4G28350	4	14026577	14028622
AT4G28490	4	14077676	14081457
AT4G28530	4	14090489	14094902
AT4G28620	4	14135526	14137953
AT4G28630	4	14138321	14141054
AT4G28650	4	14143958	14147537
AT4G28670	4	14151387	14153935
AT4G28710	4	14171998	14182168
AT4G29040	4	14312283	14314600
AT4G29050	4	14314657	14317022
AT4G29090	4	14333528	14335255
AT4G29450	4	14478749	14482626
AT4G30020	4	14677141	14681961
AT4G30030	4	14682210	14683484
AT4G30040	4	14685602	14686885
AT4G30170	4	14762819	14764636
AT4G30520	4	14907942	14911446
AT4G30700	4	14962493	14965023
AT4G30825	4	15009471	15012588
AT4G31000	4	15103120	15105979
AT4G31070	4	15117756	15120608
AT4G31760	4	15368260	15369724
AT4G31850	4	15402768	15406493
AT4G31900	4	15431350	15438678
AT4G31940	4	15451988	15454224
AT4G31950	4	15455083	15457121
AT4G32000	4	15473898	15476990
AT4G32170	4	15533701	15535369
AT4G32300	4	15599475	15602597
AT4G32430	4	15652775	15655531
AT4G32730	4	15790133	15796114
AT4G32980	4	15914670	15918153
AT4G33170	4	15995701	15998796
AT4G33200	4	16002466	16014981
AT4G33300	4	16050456	16056526
AT4G33420	4	16084713	16086388
AT4G33430	4	16086311	16090832
AT4G33450	4	16095392	16096774
AT4G33870	4	16234519	16236492
AT4G33990	4	16289623	16292916
AT4G34440	4	16465730	16469039
AT4G34500	4	16487703	16491054
AT4G34610	4	16530346	16533362
AT4G34880	4	16615391	16617586
AT4G34980	4	16656622	16659486
AT4G34990	4	16661101	16662549
AT4G35030	4	16675377	16678206
AT4G35130	4	16720944	16723665
AT4G35160	4	16730703	16732923
AT4G35350	4	16810482	16812077
AT4G35470	4	16846138	16849183
AT4G35550	4	16875521	16877451
AT4G35580	4	16888386	16890877
AT4G35600	4	16896153	16898933
AT4G36150	4	17104542	17108825
AT4G36160	4	17110645	17114141
AT4G36180	4	17119973	17123855
AT4G36380	4	17187528	17192507
AT4G36430	4	17204385	17206033
AT4G36680	4	17292229	17293925
AT4G36870	4	17368915	17374011
AT4G36880	4	17374454	17376279
AT4G37170	4	17498411	17500655
AT4G37250	4	17527642	17530589
AT4G37260	4	17540490	17541799
AT4G37310	4	17555899	17559104
AT4G37320	4	17559378	17561975
AT4G37330	4	17562317	17564763
AT4G37340	4	17564825	17566839
AT4G37360	4	17567124	17568858
AT4G37370	4	17569740	17571743
AT4G37380	4	17571816	17573938
AT4G37400	4	17583992	17586442
AT4G37410	4	17590772	17592920
AT4G37430	4	17597110	17598958
AT4G37490	4	17621886	17624308
AT4G37520	4	17631500	17633249
AT4G37530	4	17634696	17636401
AT4G37580	4	17658594	17660878
AT4G37780	4	17758232	17759746
AT4G38010	4	17859338	17861407
AT4G38050	4	17869279	17872614
AT4G38500	4	18007756	18010903
AT4G38620	4	18053360	18055040
AT4G38830	4	18122175	18124943
AT4G39090	4	18215542	18217616
AT4G39110	4	18221993	18225238
AT4G39410	4	18332606	18334893
AT4G39480	4	18362258	18364359
AT4G39490	4	18365049	18366888
AT4G39500	4	18366900	18368531
AT4G39510	4	18368685	18370698
AT4G39530	4	18374368	18377309
AT4G39952	4	18527637	18530274
AT4G40000	4	18543893	18547556
AT5G01020	5	5917	8467
AT5G01110	5	41768	44512
AT5G01180	5	61017	63936
AT5G01270	5	107547	112324
AT5G01400	5	162522	171302
AT5G01540	5	210979	213472
AT5G01550	5	214373	216773
AT5G01560	5	218029	221198
AT5G02030	5	395567	399125
AT5G02070	5	405895	408220
AT5G02170	5	427642	430695
AT5G02180	5	430858	433821
AT5G02270	5	467038	469272
AT5G02290	5	470182	472907
AT5G02320	5	482793	486473
AT5G02720	5	613482	615091
AT5G02800	5	635207	637568
AT5G02860	5	653986	657564
AT5G02900	5	674060	675569
AT5G03320	5	801947	804448
AT5G03340	5	809830	813293
AT5G03620	5	918689	921937
AT5G03800	5	1010766	1013678
AT5G03910	5	1054078	1057172
AT5G04330	5	1212532	1214439
AT5G04395	5	1241555	1242374
AT5G04410	5	1243684	1246684
AT5G04780	5	1384471	1386447
AT5G04810	5	1389979	1393997
AT5G04930	5	1444638	1449879
AT5G05160	5	1527768	1530205
AT5G05340	5	1578869	1580875
AT5G05400	5	1597351	1601255
AT5G05600	5	1672070	1674770
AT5G05690	5	1702640	1706948
AT5G05770	5	1734427	1734855
AT5G05800	5	1742994	1745245
AT5G05850	5	1762405	1764774
AT5G06060	5	1823839	1825926
AT5G06100	5	1837835	1840727
AT5G06150	5	1859279	1861703
AT5G06540	5	1999077	2001049
AT5G06720	5	2077382	2079005
AT5G06730	5	2079925	2081685
AT5G06740	5	2083964	2086218
AT5G06900	5	2136002	2137941
AT5G06905	5	2138286	2140078
AT5G07030	5	2183328	2185972
AT5G07080	5	2200174	2202158
AT5G07100	5	2204206	2205965
AT5G07180	5	2227439	2233587
AT5G07200	5	2243553	2245339
AT5G07280	5	2284830	2288855
AT5G07480	5	2367167	2369696
AT5G07680	5	2435795	2437661
AT5G07690	5	2446669	2448584
AT5G07700	5	2450027	2451807
AT5G07850	5	2508883	2510503
AT5G07910	5	2521534	2524390
AT5G08030	5	2575025	2576819
AT5G08250	5	2653554	2655870
AT5G08305	5	2669944	2671782
AT5G08470	5	2735911	2743065
AT5G08490	5	2743330	2748019
AT5G08510	5	2752992	2755749
AT5G08640	5	2803833	2805606
AT5G08790	5	2858849	2860558
AT5G09330	5	2892338	2895480
AT5G09950	5	3102195	3105950
AT5G10050	5	3144200	3145760
AT5G10180	5	3193017	3197136
AT5G10280	5	3232569	3234277
AT5G10290	5	3235258	3238808
AT5G10530	5	3324824	3327868
AT5G10550	5	3332995	3334913
AT5G10600	5	3351037	3352894
AT5G10610	5	3353442	3355124
AT5G10690	5	3373640	3377579
AT5G10750	5	3398790	3400281
AT5G10760	5	3400322	3402389
AT5G10770	5	3403021	3405571
AT5G11020	5	3486242	3489316
AT5G11050	5	3502092	3503834
AT5G11510	5	3679748	3684884
AT5G11570	5	3715931	3718276
AT5G11690	5	3761188	3762346
AT5G11940	5	3849283	3852417
AT5G12100	5	3911334	3914167
AT5G12270	5	3969925	3971452
AT5G12870	5	4062666	4065075
AT5G13060	5	4142910	4147140
AT5G13080	5	4149738	4151201
AT5G13160	5	4176506	4180009
AT5G13170	5	4181042	4183354
AT5G13180	5	4196256	4197940
AT5G13230	5	4222512	4224982
AT5G13270	5	4246954	4249307
AT5G13400	5	4296688	4299264
AT5G13550	5	4355276	4359692
AT5G13560	5	4360366	4366501
AT5G14130	5	4558704	4560315
AT5G14340	5	4623198	4624960
AT5G14400	5	4643510	4646530
AT5G14750	5	4763372	4764834
AT5G14770	5	4772117	4775833
AT5G14940	5	4831583	4834532
AT5G15010	5	4857147	4859125
AT5G15080	5	4886029	4888817
AT5G15180	5	4930425	4932406
AT5G15240	5	4947577	4950445
AT5G15250	5	4950359	4952803
AT5G15300	5	4968089	4970045
AT5G15310	5	4974671	4976470
AT5G15340	5	4982273	4984398
AT5G15685	5	5111820	5113456
AT5G16000	5	5223934	5227288
AT5G16410	5	5365597	5367612
AT5G16420	5	5367971	5370242
AT5G16590	5	5431584	5434186
AT5G16600	5	5438165	5440433
AT5G16640	5	5460921	5463017
AT5G16740	5	5501044	5502856
AT5G16770	5	5514717	5517153
AT5G16860	5	5543834	5546537
AT5G17260	5	5675184	5678175
AT5G17540	5	5781987	5783729
AT5G17680	5	5822881	5827153
AT5G17800	5	5877113	5879331
AT5G17810	5	5880424	5884770
AT5G17820	5	5887871	5890260
AT5G17880	5	5908834	5913317
AT5G18160	5	6002770	6003909
AT5G18270	5	6040919	6043014
AT5G18350	5	6074069	6078615
AT5G18390	5	6090891	6092657
AT5G18500	5	6138242	6141687
AT5G18620	5	6195689	6202168
AT5G18880	5	6300535	6301422
AT5G18910	5	6306599	6309578
AT5G19000	5	6342220	6344993
AT5G19020	5	6352591	6354956
AT5G19210	5	6461268	6463866
AT5G19310	5	6498743	6503692
AT5G19330	5	6507576	6512801
AT5G19600	5	6612815	6617047
AT5G19640	5	6635797	6638791
AT5G19880	5	6720384	6722477
AT5G19890	5	6724076	6725966
AT5G19990	5	6751798	6755315
AT5G20000	5	6756633	6759800
AT5G20050	5	6774102	6775935
AT5G20400	5	6894726	6896350
AT5G20490	5	6926516	6937830
AT5G20550	5	6952397	6953971
AT5G20630	5	6975029	6976036
AT5G21010	5	7135961	7138711
AT5G21030	5	7139817	7144272
AT5G21150	5	7192239	7198381
AT5G21222	5	7208643	7213915
AT5G22290	5	7375839	7377776
AT5G22380	5	7408759	7410102
AT5G22410	5	7426310	7427964
AT5G23000	5	7696135	7698022
AT5G23110	5	7758100	7775675
AT5G23190	5	7803141	7805968
AT5G23660	5	7971647	7973995
AT5G23940	5	8076312	8079866
AT5G24070	5	8134172	8136150
AT5G24080	5	8139111	8142432
AT5G24380	5	8323895	8326705
AT5G24530	5	8378759	8383401
AT5G24590	5	8416375	8419076
AT5G24820	5	8523390	8525356
AT5G24990	5	8610313	8611948
AT5G25020	5	8618404	8619465
AT5G25120	5	8661970	8664681
AT5G25130	5	8668232	8670237
AT5G25140	5	8672316	8674749
AT5G25180	5	8694630	8697108
AT5G25250	5	8749680	8751636
AT5G25260	5	8752684	8754522
AT5G25630	5	8947223	8949741
AT5G25930	5	9050660	9054143
AT5G26170	5	9146879	9148391
AT5G26617	5	9360462	9360988
AT5G26660	5	9331565	9333284
AT5G26700	5	9308290	9309625
AT5G26920	5	9475679	9478777
AT5G27110	5	9538572	9540666
AT5G27270	5	9605484	9609804
AT5G27750	5	9828229	9830259
AT5G28370	5	10332107	10334784
AT5G28460	5	10374713	10377379
AT5G28470	5	10428733	10432407
AT5G28680	5	10719127	10722361
AT5G31412	5	11541463	11543768
AT5G33340	5	12594427	12596003
AT5G33406	5	12676055	12678403
AT5G35080	5	13354156	13356884
AT5G35180	5	13424316	13433067
AT5G35370	5	13588433	13591271
AT5G35450	5	13666524	13671200
AT5G35550	5	13726743	13727961
AT5G35580	5	13761823	13764106
AT5G35960	5	14108214	14110618
AT5G36150	5	14220634	14226211
AT5G36220	5	14253673	14256284
AT5G36930	5	14567444	14573206
AT5G37540	5	14912659	14914449
AT5G37560	5	14921986	14923790
AT5G37570	5	14923911	14926333
AT5G37790	5	15008139	15011257
AT5G37870	5	15073764	15074851
AT5G37910	5	15096210	15097318
AT5G38130	5	15217819	15219372
AT5G38240	5	15276929	15279384
AT5G38250	5	15280467	15282769
AT5G38260	5	15283692	15285837
AT5G38280	5	15293048	15297611
AT5G38560	5	15439249	15443296
AT5G38730	5	15510842	15512934
AT5G38910	5	15578749	15579733
AT5G38930	5	15585028	15586029
AT5G38940	5	15588623	15589791
AT5G38950	5	15590693	15591050
AT5G38960	5	15592922	15593963
AT5G38970	5	15594674	15598089
AT5G38990	5	15608685	15611664
AT5G39000	5	15611812	15614664
AT5G39020	5	15616770	15619446
AT5G39030	5	15619811	15622620
AT5G39040	5	15625460	15629835
AT5G39100	5	15653125	15654028
AT5G39110	5	15657697	15658632
AT5G39120	5	15662582	15663527
AT5G39130	5	15665502	15666472
AT5G39150	5	15669898	15670904
AT5G39160	5	15679005	15680141
AT5G39180	5	15683464	15684471
AT5G39190	5	15692542	15693735
AT5G39350	5	15750875	15752962
AT5G39430	5	15775302	15777599
AT5G39580	5	15847065	15849141
AT5G39610	5	15858398	15859911
AT5G39680	5	15884001	15886449
AT5G39700	5	15893761	15894424
AT5G39710	5	15895682	15898219
AT5G39820	5	15939110	15940590
AT5G39980	5	16000712	16003072
AT5G40150	5	16059504	16061043
AT5G40260	5	16089678	16091797
AT5G40330	5	16127725	16129661
AT5G40350	5	16138544	16141134
AT5G40360	5	16144792	16146671
AT5G40380	5	16151522	16155215
AT5G40400	5	16166231	16168870
AT5G40405	5	16168949	16171317
AT5G40410	5	16171374	16173354
AT5G40430	5	16176427	16177731
AT5G41000	5	16420755	16423830
AT5G41040	5	16431304	16433305
AT5G41170	5	16478486	16480584
AT5G41410	5	16579936	16584077
AT5G41540	5	16612659	16616063
AT5G41570	5	16624157	16625977
AT5G41680	5	16667769	16669489
AT5G41700	5	16675582	16677525
AT5G41750	5	16693832	16699028
AT5G42180	5	16852628	16854224
AT5G42270	5	16902475	16905294
AT5G42310	5	16915728	16918569
AT5G42440	5	16973202	16974877
AT5G42450	5	16977207	16979073
AT5G42600	5	17053453	17058245
AT5G43010	5	17248290	17251200
AT5G43060	5	17269310	17272298
AT5G43440	5	17455233	17456695
AT5G43450	5	17457124	17458980
AT5G43470	5	17462547	17467448
AT5G43730	5	17560179	17564434
AT5G43740	5	17564697	17569148
AT5G43790	5	17591929	17593666
AT5G43810	5	17610744	17616907
AT5G43820	5	17618948	17620710
AT5G43900	5	17656894	17667451
AT5G43935	5	17682179	17683446
AT5G43970	5	17692786	17693481
AT5G44110	5	17753959	17755768
AT5G44230	5	17814244	17816789
AT5G44510	5	17929558	17934222
AT5G44530	5	17937622	17941292
AT5G44620	5	17997597	18000451
AT5G44800	5	18083277	18093907
AT5G44870	5	18114461	18119006
AT5G45060	5	18182038	18187081
AT5G45200	5	18283663	18290478
AT5G45340	5	18368532	18371021
AT5G45460	5	18416614	18419532
AT5G45470	5	18421985	18425042
AT5G45480	5	18426104	18429090
AT5G45530	5	18454188	18457303
AT5G45540	5	18457870	18460914
AT5G45560	5	18465283	18470944
AT5G45640	5	18507489	18511616
AT5G45650	5	18513127	18518972
AT5G45780	5	18566798	18569906
AT5G45890	5	18613239	18614963
AT5G45980	5	18648886	18650836
AT5G46010	5	18660539	18661268
AT5G46040	5	18671397	18673551
AT5G46050	5	18674968	18679191
AT5G46100	5	18694316	18695856
AT5G46330	5	18791575	18795908
AT5G46350	5	18801164	18804056
AT5G46460	5	18840196	18842479
AT5G46540	5	18877090	18882462
AT5G46580	5	18897445	18899646
AT5G46590	5	18905258	18907052
AT5G46680	5	18940903	18942672
AT5G47000	5	19068803	19070333
AT5G47070	5	19118465	19121103
AT5G47250	5	19185698	19188885
AT5G47260	5	19189411	19192516
AT5G47460	5	19252463	19254336
AT5G47980	5	19428888	19430517
AT5G48000	5	19444103	19447866
AT5G48010	5	19456837	19461706
AT5G48050	5	19472446	19473838
AT5G48120	5	19507397	19514895
AT5G48620	5	19716104	19721477
AT5G48780	5	19777453	19779815
AT5G48910	5	19832785	19835148
AT5G48930	5	19836299	19838235
AT5G48940	5	19839663	19843859
AT5G49330	5	19998823	20001572
AT5G49520	5	20090648	20093346
AT5G49620	5	20137214	20139609
AT5G49660	5	20161140	20164729
AT5G49990	5	20337586	20342035
AT5G50260	5	20455317	20457068
AT5G50390	5	20520600	20523212
AT5G50790	5	20656193	20658001
AT5G50800	5	20665068	20667312
AT5G50820	5	20679222	20680274
AT5G50870	5	20699408	20701226
AT5G50990	5	20739419	20741603
AT5G51080	5	20768795	20771085
AT5G51270	5	20834899	20839061
AT5G51310	5	20852712	20854812
AT5G51750	5	21020014	21022903
AT5G51770	5	21030943	21033253
AT5G51810	5	21055179	21056881
AT5G51890	5	21090956	21092410
AT5G51900	5	21093681	21094454
AT5G52260	5	21220031	21221288
AT5G52320	5	21244723	21246774
AT5G52600	5	21343102	21344106
AT5G52630	5	21350375	21352333
AT5G52850	5	21414935	21417616
AT5G53170	5	21562718	21568023
AT5G53190	5	21572143	21574329
AT5G53200	5	21582614	21584243
AT5G53300	5	21632021	21634314
AT5G53540	5	21749279	21751338
AT5G53550	5	21755251	21758950
AT5G53750	5	21817128	21818958
AT5G53840	5	21859148	21860672
AT5G53890	5	21876586	21880540
AT5G53950	5	21901704	21903854
AT5G54000	5	21917699	21919180
AT5G54170	5	21984878	21987489
AT5G54230	5	22016143	22018061
AT5G54280	5	22039383	22046358
AT5G55020	5	22324599	22326418
AT5G55280	5	22420600	22422649
AT5G55480	5	22474142	22478216
AT5G55740	5	22561849	22564587
AT5G55830	5	22594617	22596843
AT5G55840	5	22597993	22602760
AT5G56040	5	22694823	22698645
AT5G56110	5	22719191	22720664
AT5G56150	5	22729015	22731315
AT5G56270	5	22779614	22783426
AT5G56310	5	22802299	22804377
AT5G56460	5	22865074	22868036
AT5G56790	5	22967891	22971689
AT5G56890	5	23010423	23016015
AT5G57220	5	23187840	23189902
AT5G57250	5	23194833	23198609
AT5G57260	5	23198589	23200318
AT5G57580	5	23314672	23318177
AT5G57620	5	23334767	23336632
AT5G57670	5	23360400	23363839
AT5G57840	5	23432790	23435266
AT5G58050	5	23494249	23497601
AT5G58170	5	23540049	23543345
AT5G58270	5	23561890	23567244
AT5G58290	5	23569052	23571854
AT5G58300	5	23571835	23575084
AT5G58390	5	23599470	23601404
AT5G58400	5	23605189	23607045
AT5G58660	5	23701392	23704122
AT5G58820	5	23751956	23754958
[truncated: 99 more rows]
