# Supplementary material for: Inferring defense-related gene families in Arabidopsis and wheat
Source: BMC Genomics. 2017 Dec 19;18:980. doi: 10.1186/s12864-017-4381-3 (PMC5738178; doi:10.1186/s12864-017-4381-3)
Supplement: Supplementary file 3 — Predicted candidate genes from a large-scale genome-wide scan of associations between SNPs and 21 defense-related traits in Arabidopsis. (XLSX 733 kb) [file 12864_2017_4381_MOESM3_ESM.xlsx]

## Sheet: AT_trait description
Detailed description of 21 defense-related phenotypes in Arabidopsis [see Atwell et al (2010) for more details]
TraitID	phen	Trait type	Phenotype	# of Accessions	Phenotype Description	Growth conditions	Phenotype scoring	Growth stage	Pathogen/insect
t1	Emco5	Binary trait	Emco5	86	Disease presence or absence following inoculation with each isolate.	20-22°C, 10 hrs daylight, 70% humidity8.	Propagation, inoculum preparation, infection and incubation were conducted as described previously34. All interactions were scored specifically on first true leaves as compatible, incompatible or intermediate depending on the consistency of presence / absence of sporangiophores determined on 5-10 seedlings of each genotype with three independent replications.	Seedling	Peronospora parasitica (downy mildew fungus)
t12	Emwa1	Binary trait	Emwa1	85	Disease presence or absence following inoculation with each isolate.	20°C, 12 hrs daylight2.	Each of the 5 Pseudomonas viridiflava strains was tested in a separate experiment with 6 replicates / accession. Four days after inoculation, inoculated leaves were scored by eye for disease symptom using a scale from 0 (no visible symptom) to 10 (leaves collapse and turn yellow), with an increment of 1.	Seedling	Peronospora parasitica (downy mildew fungus)		CFU = colony-forming unit
t15	Emoy.	Binary trait	Emoy2	76	Disease presence or absence following inoculation with each isolate.	20°C, 12 hrs daylight2.	Following inoculation into leaf tissues, the titers of bacteria were measured from hole-punched leaf disks ground in 200?L of 10 mM MgSO4 at 0 and 4 days post inoculation. Measurements were expressed as colony forming units per unit area and replicated in triplicate.	Seedling	Peronospora parasitica (downy mildew fungus)
t16	Hiks1	Binary trait	Hiks1	84	Disease presence or absence following inoculation with each isolate.	20°C, 12 hrs daylight2.	Following inoculation into leaf tissues, the titers of bacteria were measured from hole-punched leaf disks ground in 200?L of 10 mM MgSO4 at 0 and 4 days post inoculation. Measurements were expressed as colony forming units per unit area and replicated in triplicate.	Seedling	Peronospora parasitica (downy mildew fungus)
t17	Noco2	Binary trait	Noco2	87	Disease presence or absence following inoculation with each isolate.	20°C, 12 hrs daylight2.	Following inoculation into leaf tissues, the titers of bacteria were measured from hole-punched leaf disks ground in 200?L of 10 mM MgSO4 at 0 and 4 days post inoculation. Measurements were expressed as colony forming units per unit area and replicated in triplicate.	Seedling	Peronospora parasitica (downy mildew fungus)
t18	avrPphB	Binary trait	AvrPphB	90	Hypersensitive Response.	20°C, 12 hrs daylight2.	Following inoculation of two leaves per plant with 0.1 ml of 10-8 cfu/ml bacteria in 10 mM MgSO4 buffer using a blunt-tipped syringe, leaf collapse was scored at 20 hrs and again at 24 hrs after inoculation. A positive score at either time point was deemed a hypersensitive response. Data previously published8.	23 day after germination	Pseudomonas syringae
t19	avrRpm1	Binary trait	AvrRpm1	84	Hypersensitive Response.	20°C, 12 hrs daylight2.	Following inoculation of two leaves per plant with 0.1 ml of 10-8 cfu/ml bacteria in 10 mM MgSO4 buffer using a blunt-tipped syringe, leaf collapse was scored at 20 hrs and again at 24 hrs after inoculation. A positive score at either time point was deemed a hypersensitive response. Data previously published8.	23 day after germination	Pseudomonas syringae
t20	avrRpt2	Binary trait	AvrRpt2	89	Hypersensitive Response.	20°C, 12 hrs daylight2.	Following inoculation of two leaves per plant with 0.1 ml of 10-8 cfu/ml bacteria in 10 mM MgSO4 buffer using a blunt-tipped syringe, leaf collapse was scored at 20 hrs and again at 24 hrs after inoculation. A positive score at either time point was deemed a hypersensitive response. Data previously published8.	23 day after germination	Pseudomonas syringae
t21	avrB	Binary trait	AvrB	87	Hypersensitive Response.	20°C, 12 hrs daylight2.	Following inoculation of two leaves per plant with 0.1 ml of 10-8 cfu/ml bacteria in 10 mM MgSO4 buffer using a blunt-tipped syringe, leaf collapse was scored at 20 hrs and again at 24 hrs after inoculation. A positive score at either time point was deemed a hypersensitive response. Data previously published8.	23 day after germination	Pseudomonas syringae
t2	At1	Quantitative trait	LP23.1a CFU2	175	In planta bacterial growth following inoculation with each isolate.	20°C, 12 hrs daylight2.	In planta bacterial growth (number of CFU / leaf area) of the 5 P. viridiflava strains were individually measured as described previously35.	UNK	Pseudomonas viridiflava
t3	At1_CFU2	Quantitative trait	LP23.1a?	175	Disease presence or absence following inoculation with each isolate.	20°C, 12 hrs daylight2.	Each of the 5 Pseudomonas viridiflava strains was tested in a separate experiment with 6 replicates / accession. Four days after inoculation, inoculated leaves were scored by eye for disease symptom using a scale from 0 (no visible symptom) to 10 (leaves collapse and turn yellow), with an increment of 1.	UNK	Pseudomonas viridiflava
t4	As	Quantitative trait	PNA3.3a CFU2	175	Disease presence or absence following inoculation with each isolate.	20°C, 12 hrs daylight2.	Each of the 5 Pseudomonas viridiflava strains was tested in a separate experiment with 6 replicates / accession. Four days after inoculation, inoculated leaves were scored by eye for disease symptom using a scale from 0 (no visible symptom) to 10 (leaves collapse and turn yellow), with an increment of 1.	UNK	Pseudomonas viridiflava
t5	As_CFU2	Quantitative trait	PNA3.3a?	175	Disease presence or absence following inoculation with each isolate.	20°C, 12 hrs daylight2.	Each of the 5 Pseudomonas viridiflava strains was tested in a separate experiment with 6 replicates / accession. Four days after inoculation, inoculated leaves were scored by eye for disease symptom using a scale from 0 (no visible symptom) to 10 (leaves collapse and turn yellow), with an increment of 1.	UNK	Pseudomonas viridiflava
t6	Bs	Quantitative trait	ME3.1b?	175	Disease presence or absence following inoculation with each isolate.	20°C, 12 hrs daylight2.	Each of the 5 Pseudomonas viridiflava strains was tested in a separate experiment with 6 replicates / accession. Four days after inoculation, inoculated leaves were scored by eye for disease symptom using a scale from 0 (no visible symptom) to 10 (leaves collapse and turn yellow), with an increment of 1.	UNK	Pseudomonas viridiflava
t7	Bs_CFU2	Quantitative trait	ME3.1b CFU2	175	Disease presence or absence following inoculation with each isolate.	20°C, 12 hrs daylight2.	Each of the 5 Pseudomonas viridiflava strains was tested in a separate experiment with 6 replicates / accession. Four days after inoculation, inoculated leaves were scored by eye for disease symptom using a scale from 0 (no visible symptom) to 10 (leaves collapse and turn yellow), with an increment of 1.	UNK	Pseudomonas viridiflava
t8	At2	Quantitative trait	RMX23.1a CFU2	175	Disease presence or absence following inoculation with each isolate.	20°C, 12 hrs daylight2.	Each of the 5 Pseudomonas viridiflava strains was tested in a separate experiment with 6 replicates / accession. Four days after inoculation, inoculated leaves were scored by eye for disease symptom using a scale from 0 (no visible symptom) to 10 (leaves collapse and turn yellow), with an increment of 1.	UNK	Pseudomonas viridiflava
t9	At2_CFU2	Quantitative trait	RMX23.1a?	175	Disease presence or absence following inoculation with each isolate.	20°C, 12 hrs daylight2.	Each of the 5 Pseudomonas viridiflava strains was tested in a separate experiment with 6 replicates / accession. Four days after inoculation, inoculated leaves were scored by eye for disease symptom using a scale from 0 (no visible symptom) to 10 (leaves collapse and turn yellow), with an increment of 1.	UNK	Pseudomonas viridiflava
t10	As2	Quantitative trait	RMX3.1b CFU2	175	Disease presence or absence following inoculation with each isolate.	20°C, 12 hrs daylight2.	Each of the 5 Pseudomonas viridiflava strains was tested in a separate experiment with 6 replicates / accession. Four days after inoculation, inoculated leaves were scored by eye for disease symptom using a scale from 0 (no visible symptom) to 10 (leaves collapse and turn yellow), with an increment of 1.	UNK	Pseudomonas viridiflava
t11	As2_CFU2	Quantitative trait	RMX3.1b?	175	Disease presence or absence following inoculation with each isolate.	20°C, 12 hrs daylight2.	Each of the 5 Pseudomonas viridiflava strains was tested in a separate experiment with 6 replicates / accession. Four days after inoculation, inoculated leaves were scored by eye for disease symptom using a scale from 0 (no visible symptom) to 10 (leaves collapse and turn yellow), with an increment of 1.	UNK	Pseudomonas viridiflava
t13	Aphid_number	Quantitative trait	Aphid number	95	Aphid offspring.	20°C, 12 hrs daylight2.	On day 25 of growth, two alate females of the common peach aphid, Myzus persicae, were placed on each of four plants of each of the 96 genotypes. Nine days later, the number of offspring produced by these aphids on each plant were recorded.	25 day after germination	Myzus persicae
t14	Bacterial_titer	Quantitative trait	DC3000	95	Bacterial titers of Pseudomonas syringae pv. tomato DC3000.	20°C, 12 hrs daylight2.	Following inoculation into leaf tissues, the titers of bacteria were measured from hole-punched leaf disks ground in 200?L of 10 mM MgSO4 at 0 and 4 days post inoculation. Measurements were expressed as colony forming units per unit area and replicated in triplicate.	UNK	Pseudomonas syringae

## Sheet: AT_FDR adjustment
TraitID	DataType	Trait	# total SNPs for GWAS	# of Sig SNPs (FDR adjusted)	# Sig SNPs (raw p value)	# False discoveries	%Sig SNPs (FDR-adjusted)	%Sig SNPs (raw p value)	Realized False discovery rate (FDR)
t2	Quantitative trait	At1	3166325	29537	86463	56926	0.00932848	0.0273071	0.0179786
t3	Quantitative trait	At1_CFU2	3165905	32372	92902	60530	0.0102252	0.0293445	0.0191193
t4	Quantitative trait	As	3166292	69786	148227	78441	0.0220403	0.0468141	0.0247738
t5	Quantitative trait	As_CFU2	3165903	32701	106146	73445	0.0103291	0.0335279	0.0231988
t6	Quantitative trait	Bs	3166047	95748	218684	122936	0.0302421	0.0690716	0.0388295
t7	Quantitative trait	Bs_CFU2	3165902	23469	115771	92302	0.00741305	0.0365681	0.029155
t8	Quantitative trait	At2	3166652	83389	178515	95126	0.0263335	0.0563734	0.0300399
t9	Quantitative trait	At2_CFU2	3165903	58134	130818	72684	0.0183625	0.0413209	0.0229584
t10	Quantitative trait	As2	3166476	41138	95276	54138	0.0129917	0.030089	0.0170972
t11	Quantitative trait	As2_CFU2	3165905	28822	87320	58498	0.00910387	0.0275814	0.0184775
t13	Quantitative trait	Aphid_number	2418643	24715	73734	49019	0.0102185	0.0304857	0.0202671
t14	Quantitative trait	Bacterial_titer	2431849	48260	162965	114705	0.019845	0.0670128	0.0471678
t1	Binary trait	Emco5	3701926		13942			0.00376615
t12	Binary trait	Emwa1	3680059		15588			0.0042358
t15	Binary trait	Emoy.	3600415		7636			0.00212087
t16	Binary trait	Hiks1	3503823		23389			0.00667528
t17	Binary trait	Noco2	3689613		11546			0.00312933
t18	Binary trait	X.i.avrPphB..i.	3729235		32350			0.0086747
t19	Binary trait	X.i.avrRpm1..i.	3680829		13017			0.00353643
t20	Binary trait	X.i.avrRpt2..i.	3706656		11262			0.00303832
t21	Binary trait	X.i.avrB..i.	3711897		15694			0.00422803
					568071

## Sheet: AT_sig_SNPs_by_chr
Trait	Pathogen/insect	Phenotype description	Chr1	Chr2	Chr3	Chr4	Chr5	Total
Aphid number	Myzus persicae	Aphid offspring	6127	4309	4947	3745	5587	24715
Emco5	Peronospora parasitica (downy mildew fungus)	Disease presence or absence following inoculation with each isolate	3283	2466	2407	1796	3990	13942
Emwa1	Peronospora parasitica (downy mildew fungus)	Disease presence or absence following inoculation with each isolate	4150	3626	2157	2480	3175	15588
Emoy2	Peronospora parasitica (downy mildew fungus)	Disease presence or absence following inoculation with each isolate	2203	1761	1291	858	1523	7636
Hiks1	Peronospora parasitica (downy mildew fungus)	Disease presence or absence following inoculation with each isolate	6012	3597	2428	1760	9592	23389
Noco2	Peronospora parasitica (downy mildew fungus)	Disease presence or absence following inoculation with each isolate	2964	1601	1425	1122	4434	11546
DC3000	Pseudomonas syringae	Bacterial titers of Pseudomonas syringae pv. tomato DC3000	11987	7387	10297	8049	10540	48260
AvrPphB	Pseudomonas syringae	Hypersensitive Response	7983	5491	4813	4499	9564	32350
AvrRpm1	Pseudomonas syringae	Hypersensitive Response	3804	2255	2728	1216	3014	13017
AvrRpt2	Pseudomonas syringae	Hypersensitive Response	2289	2264	2026	2500	2183	11262
AvrB	Pseudomonas syringae	Hypersensitive Response	3877	3941	3164	1626	3086	15694
LP23.1a	Pseudomonas viridiflava	Disease presence or absence following inoculation with each isolate	7837	7119	6701	4716	5999	32372
PNA3.3a CFU2	Pseudomonas viridiflava	Disease presence or absence following inoculation with each isolate	15427	10296	14422	11805	17836	69786
PNA3.3a	Pseudomonas viridiflava	Disease presence or absence following inoculation with each isolate	7523	5812	6337	5297	7732	32701
ME3.1b?	Pseudomonas viridiflava	Disease presence or absence following inoculation with each isolate	22897	19076	19002	16805	17968	95748
ME3.1b CFU2	Pseudomonas viridiflava	Disease presence or absence following inoculation with each isolate	5475	5452	3859	3834	4849	23469
RMX23.1a CFU2	Pseudomonas viridiflava	Disease presence or absence following inoculation with each isolate	21119	14856	17758	14403	15253	83389
RMX23.1a	Pseudomonas viridiflava	Disease presence or absence following inoculation with each isolate	14658	10845	13307	9249	10075	58134
RMX3.1b CFU2	Pseudomonas viridiflava	Disease presence or absence following inoculation with each isolate	10333	6525	9750	6455	8075	41138
RMX3.1b	Pseudomonas viridiflava	Disease presence or absence following inoculation with each isolate	7324	4010	7782	3945	5761	28822
LP23.1a CFU2	Pseudomonas viridiflava	In planta bacterial growth following inoculation with each isolate	6927	4970	6300	5716	5624	29537

## Sheet: AT_candidate genes
Predicted candidate genes from a large-scale genome-wide scan of associations between SNPs and 21 defense-related traits (t1-t21) in Arabidopsis
GeneID	Chromosome	Start	End	Gene type	In our rust-related genes?	P-value	TraitID	P-value	TraitID	P-value	TraitID	P-value	TraitID	P-value	TraitID	P-value	TraitID
AT1G01050	1	31170	33171	protein_coding	F	1.22206e-11	t12	9.11789e-05	t14	0.000421358	t16
AT1G01110	1	51953	54737	protein_coding	F	6.50697e-12	t12	7.13308e-05	t14	0.000910927	t16
AT1G01160	1	72339	74096	protein_coding	F	5.40791e-12	t12	9.84541e-05	t14	0.00051906	t16
AT1G01220	1	91342	95681	protein_coding	F	5.40791e-12	t12	9.84541e-05	t14	0.00051906	t16
AT1G01230	1	97412	99240	protein_coding	F	0.00512203	t2	0.00401278	t14	2.32007e-33	t16
AT1G01260	1	108946	111699	protein_coding	F	6.33043e-12	t12	0.000101286	t14	0.000397859	t16
AT1G01310	1	120154	121130	protein_coding	F	5.40791e-12	t12	9.84541e-05	t14	0.00051906	t16
AT1G01320	1	121067	130577	protein_coding	F	0.00160319	t2	0.00341509	t14	1.25073e-34	t16
AT1G01340	1	132270	135924	protein_coding	F	1.9014e-11	t12	8.22211e-05	t14	0.00103063	t16
AT1G01390	1	148013	149848	protein_coding	F	0.000697972	t2	0.00308609	t14	1.89409e-34	t16
AT1G01430	1	156477	158823	protein_coding	F	0.00252068	t2	0.00428157	t14	2.14149e-34	t16
AT1G01448	1	163278	166353	antisense_long_noncoding_rna	F	0.00126111	t2	0.00292347	t14	1.25073e-34	t16
AT1G01453	1	166589	168088	protein_coding	F	0.00138273	t2	0.00284111	t14	1.25073e-34	t16
AT1G01460	1	168559	171386	protein_coding	F	5.40791e-12	t12	9.84541e-05	t14	0.00051906	t16
AT1G01470	1	171525	172948	protein_coding	F	1.68548e-11	t12	0.000410647	t14	0.000746141	t16
AT1G01480	1	175706	178406	protein_coding	F	2.38279e-11	t12	0.000118651	t14	0.000990775	t16
AT1G01490	1	180017	182749	protein_coding	F	2.98424e-16	t11	2.23957e-13	t16	9.91074e-37	t18
AT1G01570	1	204935	207642	protein_coding	F	0.00217988	t2	0.00376504	t14	2.1895e-34	t16
AT1G01580	1	208995	213082	protein_coding	F	8.52632e-12	t12	0.000116813	t14	0.000302909	t16
AT1G01590	1	214150	217734	protein_coding	F	1.04559e-11	t12	8.90871e-05	t14	0.000250777	t16
AT1G01610	1	221642	224351	protein_coding	F	3.37363e-12	t12	9.12825e-05	t14	0.000670984	t16
AT1G01630	1	228799	230979	protein_coding	F	3.17436e-15	t14	8.08351e-10	t15	5.87319e-08	t19
AT1G01790	1	284350	291203	protein_coding	F	0.00159202	t2	0.00242906	t14	1.25073e-34	t16
AT1G01840	1	303537	304358	protein_coding	F	0.0041821	t2	0.00376506	t14	3.68417e-34	t16
AT1G01880	1	306467	309541	protein_coding	F	0.00354395	t2	0.00373717	t14	3.069e-34	t16
AT1G01930	1	319769	322895	protein_coding	F	0.000865681	t21	1.72731e-08	t22	0.00875773	t24
AT1G01950	1	325316	330619	protein_coding	F	0.00212397	t2	0.00319052	t14	4.43881e-34	t16
AT1G01960	1	330588	337912	protein_coding	F	0.00159202	t2	0.00242906	t14	1.25073e-34	t16
AT1G02010	1	347613	352545	protein_coding	F	0.00171142	t2	0.0054261	t14	2.89182e-34	t16
AT1G02030	1	355124	357258	protein_coding	F	0.000477282	t2	0.00330744	t14	2.915e-34	t16
AT1G02060	1	360918	363142	protein_coding	T	0.00160319	t2	0.00341509	t14	1.25073e-34	t16
AT1G02065	1	365165	367443	protein_coding	F	0.000507578	t2	0.00445346	t14	2.23249e-34	t16
AT1G02080	1	373335	386913	protein_coding	F	4.27242e-19	t12	0.000477453	t14	0.000895893	t17
AT1G02090	1	387277	389808	protein_coding	F	0.000368165	t2	0.00283236	t14	5.33617e-33	t16
AT1G02160	1	410744	411632	protein_coding	F	0.00132743	t2	0.00273301	t14	1.25073e-34	t16
AT1G02250	1	437860	439559	protein_coding	T	0.000259005	t2	0.00604051	t14	1.25073e-34	t16
AT1G02305	1	455688	458164	protein_coding	T	7.7541e-26	t16	0.00404299	t17	0.00682798	t22
AT1G02310	1	458133	460831	protein_coding	F	1.18273e-32	t16	8.20082e-36	t18	1.60204e-26	t19	4.4798e-17	t22
AT1G02350	1	469818	470693	protein_coding	F	0.00336027	t2	0.00358452	t14	5.53548e-34	t16
AT1G02475	1	513699	515422	protein_coding	F	2.64985e-07	t12	0.000680306	t14	0.00012064	t16
AT1G02490	1	516569	516866	protein_coding	F	0.0077537	t20	0.00355697	t75	0.00234866	t97
AT1G02560	1	537740	540127	protein_coding	F	0.00564939	t20	0.00466023	t75	0.00592627	t97
AT1G02580	1	544733	549202	protein_coding	F	0.000551698	t18	0.000593753	t21	0.000625243	t23
AT1G02730	1	594502	598657	protein_coding	F	9.90002e-12	t12	0.000116813	t14	0.000570762	t16
AT1G02750	1	602489	604387	protein_coding	F	0.00189735	t20	0.000141368	t64	0.00578839	t86
AT1G02770	1	604873	606708	protein_coding	F	1.12199e-13	t2	5.49516e-32	t16	1.03466e-34	t18
AT1G02830	1	625084	625608	protein_coding	F	2.5647e-11	t12	0.000273825	t14	0.00321793	t16
AT1G02840	1	626639	629993	protein_coding	F	6.75436e-11	t12	5.20985e-05	t14	0.000767669	t16
AT1G02850	1	630374	633420	protein_coding	F	2.94051e-10	t12	0.000358418	t14	7.47549e-10	t17
AT1G02870	1	637214	638681	protein_coding	F	4.21856e-18	t12	0.00132905	t14	0.0015489	t17
AT1G02880	1	642505	644903	protein_coding	F	4.35267e-18	t12	0.000990108	t14	0.00168895	t17
AT1G02890	1	645084	652001	protein_coding	F	2.41393e-18	t12	0.00084796	t14	0.00122142	t17
AT1G02910	1	655568	658216	protein_coding	F	1.05511e-17	t12	0.00127246	t14	0.00134992	t17
AT1G02980	1	677360	681378	protein_coding	F	5.75334e-18	t12	0.00107721	t14	0.00155942	t17
AT1G03060	1	712440	727553	protein_coding	F	0.00075058	t21	1.76393e-05	t22	0.00249475	t23
AT1G03165	1	766336	767324	protein_coding	F	4.93974e-07	t14	0.00190312	t17	2.2964e-05	t22	2.74124e-17	t24
AT1G03250	1	793315	795403	protein_coding	F	7.7005e-12	t12	9.06926e-05	t14	0.000439463	t16
AT1G03260	1	795449	798491	protein_coding	F	1.48297e-11	t12	9.32468e-05	t14	0.000646261	t16
AT1G03280	1	802970	807066	protein_coding	F	5.40791e-12	t12	9.84541e-05	t14	0.00051906	t16
AT1G03290	1	807361	813216	protein_coding	F	4.59751e-12	t12	9.81129e-05	t14	0.00083984	t16
AT1G03300	1	811033	813086	protein_coding	F	4.59751e-12	t12	9.81129e-05	t14	0.00083984	t16
AT1G03330	1	817934	819563	protein_coding	F	9.90002e-12	t12	9.03324e-05	t14	0.000766981	t16
AT1G03350	1	822582	824410	protein_coding	F	5.40791e-12	t12	9.84541e-05	t14	0.00051906	t16
AT1G03365	1	826523	830393	protein_coding	F	1.56676e-11	t12	8.54104e-05	t14	0.000253024	t16
AT1G03380	1	835767	841373	protein_coding	F	2.1096e-11	t12	6.71248e-05	t14	0.000225836	t16
AT1G03390	1	841033	842418	protein_coding	T	1.84583e-11	t12	0.000106114	t14	0.000335228	t16
AT1G03410	1	844436	847683	protein_coding	T	1.8616e-11	t12	0.00011283	t14	0.000261625	t16
AT1G03430	1	847793	849621	protein_coding	F	0.00291071	t13	1.45283e-05	t14	5.58513e-08	t18
AT1G03510	1	876087	877556	protein_coding	T	1.21655e-11	t12	8.78113e-05	t14	0.000514935	t16
AT1G03520	1	877861	880259	protein_coding	F	0.00378446	t2	0.0033197	t14	5.70138e-34	t16
AT1G03910	1	996076	1000629	protein_coding	F	3.7121e-11	t12	9.06057e-05	t14	0.000555185	t16
AT1G03930	1	1004688	1008370	protein_coding	F	1.19572e-11	t12	0.000107029	t14	0.000484764	t16
AT1G04067	1	303463	303977	antisense_long_noncoding_rna	F	0.0041821	t2	0.00376506	t14	3.68417e-34	t16
AT1G04080	1	1051312	1056827	protein_coding	F	0.000478067	t2	0.00514933	t14	1.71497e-33	t16
AT1G04103	1	459122	461921	antisense_long_noncoding_rna	F	1.18273e-32	t16	8.20082e-36	t18	1.60204e-26	t19	4.4798e-17	t22
AT1G04120	1	1064264	1071080	protein_coding	T	1.40992e-11	t12	8.30825e-05	t14	0.000275139	t16
AT1G04153	1	637772	638231	antisense_long_noncoding_rna	F	4.21856e-18	t12	0.00132905	t14	0.0015489	t17
AT1G04183	1	845677	847683	antisense_long_noncoding_rna	F	1.8616e-11	t12	0.00011283	t14	0.000261625	t16
AT1G04280	1	1143436	1147091	protein_coding	F	8.52632e-12	t12	0.000116813	t14	0.000302909	t16
AT1G04425	1	1194187	1196889	other_rna	F	0.00457385	t2	0.00503833	t14	1.00783e-32	t16
AT1G04430	1	1197956	1201579	protein_coding	F	1.07857e-11	t12	0.000463999	t14	0.000437694	t16
AT1G04500	1	1221411	1224539	protein_coding	F	1.09057e-11	t12	8.65113e-05	t14	0.000775055	t16
AT1G04600	1	1261762	1272588	protein_coding	T	4.40444e-12	t12	9.06926e-05	t14	0.000794687	t16
AT1G04647	1	2620439	2621546	antisense_long_noncoding_rna	F	2.28249e-11	t12	0.000188368	t14	0.000655414	t16
AT1G04680	1	1303467	1307973	protein_coding	F	0.000622336	t13	4.05629e-28	t16	0.00915014	t24
AT1G04690	1	1313443	1315823	protein_coding	F	0.00680284	t2	0.00254809	t14	1.51255e-33	t16
AT1G04700	1	1316139	1321000	protein_coding	F	8.52632e-12	t12	9.03324e-05	t14	0.000439463	t16
AT1G04723	1	3173866	3174422	antisense_long_noncoding_rna	F	0.00558028	t20	0.00499245	t64	0.000663177	t75	0.00117563	t97
AT1G04760	1	1334533	1336704	protein_coding	F	0.00201283	t2	0.00351738	t14	1.62255e-34	t16
AT1G04870	1	1373234	1375821	protein_coding	F	0.0011025	t2	0.00396039	t14	3.95097e-34	t16
AT1G04970	1	1411088	1413627	protein_coding	F	0.00249761	t2	0.00424744	t14	4.61336e-34	t16
AT1G04985	1	1416342	1419027	protein_coding	F	0.00160319	t2	0.00341509	t14	1.25073e-34	t16
AT1G04990	1	1418612	1421863	protein_coding	F	0.00160319	t2	0.00341509	t14	1.25073e-34	t16
AT1G05000	1	1425539	1428869	protein_coding	F	2.21021e-07	t13	2.08974e-33	t16	1.68106e-35	t18	0.0013783	t24
AT1G05030	1	1438048	1441933	protein_coding	F	2.7502e-07	t13	3.11319e-34	t16	3.34488e-37	t18	0.00308629	t24
AT1G05035	1	1444983	1446116	protein_coding	F	1.41042e-06	t2	0.00432282	t14	4.55348e-21	t16	0.00106538	t17	3.76875e-23	t18	0.000173009	t19
AT1G05055	1	1448631	1450901	protein_coding	F	0.00204611	t2	0.0029796	t14	2.19148e-34	t16
AT1G05213	1	5479274	5481730	antisense_long_noncoding_rna	F	1.29835e-13	t15	3.20011e-14	t16	1.83294e-11	t17
AT1G05253	1	5723094	5723466	antisense_long_noncoding_rna	F	1.06252e-13	t15	1.74657e-13	t16	4.34516e-11	t17
AT1G05257	1	5726556	5726671	antisense_rna	F	5.20997e-11	t12	9.30113e-05	t14	0.000242079	t16
AT1G05260	1	1529767	1531484	protein_coding	T	6.6232e-12	t12	0.000112916	t14	0.000865927	t16
AT1G05267	1	5757508	5758384	antisense_long_noncoding_rna	F	0.000388443	t53	0.0015214	t75	0.00109905	t97
AT1G05277	1	5777100	5777828	antisense_long_noncoding_rna	F	1.04372e-13	t15	7.00918e-14	t16	4.48889e-11	t17
AT1G05310	1	1550503	1552587	protein_coding	F	0.00262848	t2	0.00473971	t14	3.91335e-34	t16
AT1G05320	1	1553568	1557848	protein_coding	F	7.60346e-41	t2	5.3026e-09	t14	1.5393e-34	t16
AT1G05340	1	1558778	1559917	protein_coding	F	4.55476e-11	t12	8.15542e-05	t14	0.00125024	t16
AT1G05350	1	1560678	1564409	protein_coding	F	0.00160502	t2	0.00977844	t14	3.27711e-33	t16
AT1G05380	1	1576822	1582672	protein_coding	F	2.08429e-36	t2	1.16339e-08	t14	2.92572e-30	t16
AT1G05397	1	6271817	6272422	long_noncoding_rna	F	0.0018279	t21	0.00134802	t22	0.00483559	t64
AT1G05400	1	1584073	1585421	protein_coding	F	2.4585e-40	t2	5.33467e-09	t14	1.25073e-34	t16
AT1G05763	1	8029507	8029778	antisense_long_noncoding_rna	F	0.0052044	t2	6.93374e-07	t16	3.30448e-05	t18
AT1G05783	1	1728658	1729789	protein_coding	F	0.000213013	t2	1.41432e-17	t11	2.52906e-05	t13	2.27802e-05	t14
AT1G05823	1	8363895	8364276	long_noncoding_rna	F	4.93594e-10	t11	0.00997585	t13	3.83627e-05	t17	0.00319679	t18
AT1G06002	1	1820254	1821887	antisense_long_noncoding_rna	F	2.9286e-27	t2	6.83949e-08	t14	1.52071e-25	t16
AT1G06060	1	1832941	1834861	protein_coding	F	3.79064e-40	t2	5.98493e-09	t14	1.25073e-34	t16
AT1G06063	1	9473380	9473652	long_noncoding_rna	F	2.88665e-11	t12	0.000160116	t14	0.00411162	t16
AT1G06067	1	9473380	9473719	long_noncoding_rna	F	2.88665e-11	t12	0.000160116	t14	0.00411162	t16
AT1G06070	1	1834829	1837758	protein_coding	F	7.19691e-39	t2	2.50659e-08	t14	4.8424e-34	t16
AT1G06220	1	1899951	1904897	protein_coding	F	0.00345268	t20	0.00247099	t42	0.00284533	t64
AT1G06383	1	11013511	11013942	long_noncoding_rna	F	0.00241349	t2	0.00169352	t14	1.44323e-32	t16
AT1G06427	1	11169645	11170059	long_noncoding_rna	F	8.9761e-11	t12	6.61695e-05	t14	0.000189519	t16
AT1G06453	1	11423317	11423487	small_nucleolar_rna	F	0.000229014	t13	1.86409e-05	t17	5.787e-11	t19
AT1G06473	1	11471861	11472650	long_noncoding_rna	F	1.10591e-12	t11	0.000959614	t14	2.57693e-10	t17	9.27135e-10	t18
AT1G06557	1	11686328	11686618	long_noncoding_rna	F	1.1838e-12	t2	3.96147e-10	t11	5.25484e-29	t18
AT1G06593	1	11781460	11781965	long_noncoding_rna	F	2.04829e-12	t2	6.85787e-10	t11	4.25389e-29	t18
AT1G06627	1	11927722	11928216	long_noncoding_rna	F	8.37383e-14	t2	8.77781e-12	t11	3.28028e-32	t18
AT1G06633	1	11927899	11928260	long_noncoding_rna	F	8.37383e-14	t2	8.77781e-12	t11	3.28028e-32	t18
AT1G06670	1	2040410	2047655	protein_coding	F	2.74391e-11	t2	8.53979e-05	t16	0.0036576	t22
AT1G06680	1	2047634	2049439	protein_coding	F	0.000628376	t2	0.00366121	t14	1.19182e-34	t16
AT1G06723	1	12361353	12361763	long_noncoding_rna	F	2.51319e-09	t12	0.000101939	t14	0.00258621	t16
AT1G06727	1	12381197	12381406	long_noncoding_rna	F	8.45144e-08	t12	0.000324647	t14	1.69556e-05	t16
AT1G06763	1	12602761	12603484	novel_transcribed_region	F	0.000236906	t11	6.39531e-09	t12	0.000609861	t16	2.40614e-11	t17
AT1G06787	1	12687105	12687401	antisense_long_noncoding_rna	F	0.00746594	t53	0.00222339	t75	0.00397302	t97
AT1G06800	1	2089417	2091686	protein_coding	F	8.49293e-12	t12	9.46009e-05	t14	0.000337186	t16
AT1G06823	1	12887519	12887969	long_noncoding_rna	F	0.00285286	t53	0.0027265	t75	0.00386349	t97
AT1G06833	1	12922838	12925030	novel_transcribed_region	F	0.000705059	t31	0.00579449	t42	0.00754178	t53
AT1G06837	1	12923005	12923585	long_noncoding_rna	F	0.000705059	t31	0.00579449	t42	0.00754178	t53
AT1G06883	1	12995687	12996713	long_noncoding_rna	F	0.00928697	t11	0.000166686	t21	4.1222e-10	t23
AT1G06927	1	13250536	13250970	long_noncoding_rna	F	3.93214e-14	t16	1.98269e-21	t18	1.4718e-06	t19
AT1G06957	1	13477922	13478204	long_noncoding_rna	F	0.000361529	t16	0.00212321	t21	0.00187533	t22
AT1G07003	1	14041693	14042042	long_noncoding_rna	F	0.00469827	t2	0.00520271	t14	9.09333e-33	t16
AT1G07013	1	14155106	14155969	long_noncoding_rna	F	0.00318879	t2	0.00550153	t14	1.74015e-34	t16
AT1G07143	1	16131687	16132318	long_noncoding_rna	F	6.67194e-08	t2	0.00144273	t11	3.62097e-10	t12	3.10332e-18	t18
AT1G07147	1	16232415	16232773	long_noncoding_rna	F	2.17288e-08	t11	8.5367e-12	t15	8.40921e-31	t16	3.33114e-06	t17
AT1G07177	1	16424306	16424564	long_noncoding_rna	F	2.17834e-05	t16	3.67831e-05	t18	2.17488e-08	t19
AT1G07187	1	16471282	16471983	long_noncoding_rna	F	3.8337e-15	t2	1.59965e-11	t11	1.31356e-34	t18
AT1G07193	1	16474043	16474313	long_noncoding_rna	F	1.72936e-15	t2	9.63898e-12	t11	1.12669e-36	t18
AT1G07203	1	16637613	16643478	novel_transcribed_region	F	6.42569e-15	t2	1.52272e-10	t11	5.76376e-35	t18
AT1G07233	1	16645544	16646093	long_noncoding_rna	F	5.06302e-40	t2	1.53434e-08	t14	1.53112e-33	t16
AT1G07247	1	16811345	16811569	long_noncoding_rna	F	7.70497e-12	t2	6.00826e-06	t13	5.47776e-26	t16
AT1G07253	1	16811377	16811940	long_noncoding_rna	F	7.70497e-12	t2	6.00826e-06	t13	5.47776e-26	t16
AT1G07257	1	16812746	16812944	other_rna	F	1.54772e-15	t2	9.89929e-09	t13	4.03967e-34	t16
AT1G07263	1	16817048	16817318	long_noncoding_rna	F	9.8789e-16	t2	1.23848e-08	t13	3.98577e-33	t16
AT1G07313	1	17159423	17159704	long_noncoding_rna	F	9.90002e-12	t12	9.03324e-05	t14	0.000766981	t16
AT1G07367	1	17388989	17389500	long_noncoding_rna	F	1.14429e-16	t11	3.28304e-14	t16	2.07131e-37	t18
AT1G07430	1	2280746	2282828	protein_coding	F	1.13916e-08	t2	5.59469e-06	t12	2.21166e-34	t16
AT1G07503	1	18031954	18032156	long_noncoding_rna	F	3.93135e-15	t11	9.20803e-14	t16	1.20711e-36	t18
AT1G07510	1	2304435	2312399	protein_coding	T	6.20933e-12	t12	6.94279e-05	t14	0.00147579	t16
AT1G07517	1	18115790	18117008	antisense_long_noncoding_rna	F	0.000978339	t2	0.00255414	t14	1.19182e-34	t16
AT1G07550	1	2322543	2326570	protein_coding	T	3.07217e-39	t2	1.46432e-07	t15	8.99886e-34	t16
AT1G07577	1	18388240	18388692	novel_transcribed_region	F	1.40452e-31	t16	2.31505e-20	t17	2.62788e-33	t18	0.00275805	t24
AT1G07610	1	2341447	2342148	protein_coding	F	3.05093e-12	t11	2.78566e-07	t12	0.000870974	t19
AT1G07620	1	2344390	2346889	protein_coding	F	1.23011e-12	t11	2.91412e-08	t12	0.0017493	t19
AT1G07630	1	2348915	2351799	protein_coding	F	1.47444e-16	t11	7.89394e-13	t16	2.56771e-36	t18
AT1G07640	1	2353031	2356413	protein_coding	F	4.70592e-13	t11	1.02991e-08	t12	0.00141523	t19
AT1G07645	1	2367437	2368436	protein_coding	F	0.00950855	t12	0.000423095	t16	4.85943e-05	t24
AT1G07650	1	2359111	2366736	protein_coding	T	2.88174e-13	t11	9.37024e-08	t12	0.00117123	t19
AT1G07660	1	2368833	2369735	protein_coding	F	0.00454563	t12	0.00114895	t16	0.000883898	t24
AT1G07667	1	18781828	18782687	antisense_long_noncoding_rna	F	0.00574738	t21	0.00864752	t22	0.00574335	t64
AT1G07670	1	2370020	2374607	protein_coding	F	0.00348282	t12	0.00140979	t16	0.000549026	t24
AT1G07823	1	19587618	19588924	antisense_long_noncoding_rna	F	6.69383e-12	t12	9.03324e-05	t14	0.000570762	t16
AT1G07843	1	19699159	19699526	long_noncoding_rna	F	4.87981e-08	t12	1.39008e-10	t16	0.00317459	t17
AT1G07857	1	19796560	19796764	long_noncoding_rna	F	1.79377e-11	t12	0.000574235	t14	0.000482509	t16
AT1G07863	1	19796662	19796897	long_noncoding_rna	F	1.79377e-11	t12	0.000574235	t14	0.000482509	t16
AT1G07880	1	2433896	2435858	protein_coding	F	0.00135688	t14	0.00232434	t75	0.00112207	t97
AT1G07910	1	2445437	2454645	protein_coding	F	0.00509004	t14	0.00657398	t75	0.00820845	t97
AT1G07920	1	2454771	2457321	protein_coding	F	2.15433e-05	t11	3.4756e-34	t16	1.10669e-36	t18
AT1G07990	1	2476953	2483196	protein_coding	F	1.52003e-05	t11	4.13388e-34	t16	5.4937e-37	t18
AT1G08010	1	2485848	2488085	protein_coding	F	2.32329e-05	t11	1.25073e-34	t16	2.51632e-37	t18
AT1G08013	1	20493114	20493595	long_noncoding_rna	F	3.03324e-08	t2	0.00149909	t11	2.94776e-10	t12	6.34633e-19	t18
AT1G08207	1	21581194	21581676	long_noncoding_rna	F	2.28033e-07	t12	0.00240706	t14	0.000581988	t16
AT1G08247	1	21710980	21711281	long_noncoding_rna	F	6.40906e-14	t2	3.05554e-06	t11	0.00758162	t14
AT1G08260	1	2588854	2606892	protein_coding	F	5.40791e-12	t12	9.84541e-05	t14	0.00051906	t16
AT1G08313	1	22244179	22244406	long_noncoding_rna	F	4.78074e-05	t42	0.000675855	t75	0.00149941	t97
AT1G08315	1	2620335	2621545	protein_coding	F	2.28249e-11	t12	0.000188368	t14	0.000655414	t16
AT1G08393	1	22728734	22729039	long_noncoding_rna	F	0.00637554	t42	0.00565811	t75	0.00641234	t97
AT1G08403	1	22741575	22741816	long_noncoding_rna	F	0.00564939	t20	0.000202536	t42	0.00879735	t75
AT1G08413	1	22741682	22741922	long_noncoding_rna	F	0.00254666	t20	0.00551958	t42	0.00248041	t75	0.000533958	t97
AT1G08477	1	22975698	22976479	antisense_long_noncoding_rna	F	6.97347e-05	t17	2.84153e-05	t22	2.4614e-15	t24
AT1G08500	1	2688880	2690250	protein_coding	F	0.00247412	t31	0.0063353	t64	0.00819572	t86
AT1G08530	1	2700981	2703162	protein_coding	F	5.40791e-12	t12	9.84541e-05	t14	0.00051906	t16
AT1G08620	1	2736656	2743881	protein_coding	F	0.00851446	t15	0.0095111	t75	0.00641975	t97
AT1G08640	1	2748361	2751620	protein_coding	F	0.000182755	t2	1.02596e-33	t16	2.59097e-32	t18	0.00295586	t19
AT1G08733	1	24135163	24135658	antisense_long_noncoding_rna	F	4.72071e-35	t2	1.81049e-06	t15	3.35816e-31	t16
AT1G08765	1	77537	80345	novel_transcribed_region	F	2.56553e-11	t12	8.7394e-05	t14	0.000620554	t16
AT1G08775	1	254830	257582	novel_transcribed_region	F	0.0054927	t2	0.0029986	t14	1.58494e-31	t16
AT1G08783	1	24543740	24544014	mirna	F	4.44317e-06	t14	4.54588e-27	t16	6.2724e-29	t18
AT1G08835	1	1195528	1196657	novel_transcribed_region	F	0.00457385	t2	0.00503833	t14	1.00783e-32	t16
AT1G08840	1	2829105	2838855	protein_coding	F	3.88597e-12	t12	7.37522e-05	t14	0.000678754	t16
AT1G08895	1	4583699	4585625	novel_transcribed_region	F	0.00247111	t2	0.00694186	t14	9.87834e-28	t16
AT1G08920	1	2867203	2870745	protein_coding	F	8.74293e-12	t12	8.60066e-05	t14	0.00110919	t16
AT1G09040	1	2911250	2915406	protein_coding	F	1.44981e-11	t12	0.000411859	t14	0.00135213	t16
AT1G09045	1	10106600	10109323	novel_transcribed_region	F	0.000257	t16	0.000110878	t18	1.54537e-05	t19	3.3128e-05	t24
AT1G09065	1	10213788	10214349	novel_transcribed_region	F	0.00247101	t20	0.00824116	t75	0.00337573	t97
AT1G09090	1	2932739	2936586	protein_coding	F	0.00765051	t11	0.0050152	t17	0.00593718	t19
AT1G09100	1	2936528	2939363	protein_coding	T	0.00681721	t11	0.00466302	t17	0.0061305	t19
AT1G09150	1	2946030	2949159	protein_coding	F	0.00758177	t11	0.00404715	t17	0.00430277	t19
AT1G09185	1	12380916	12385836	novel_transcribed_region	F	8.45144e-08	t12	0.000324647	t14	1.69556e-05	t16
AT1G09205	1	12921893	12922566	novel_transcribed_region	F	2.72074e-15	t2	4.00401e-11	t11	4.30872e-34	t18
AT1G09210	1	2972638	2977002	protein_coding	F	1.12022e-11	t12	0.00010655	t14	0.00117726	t16
AT1G09215	1	13105923	13106230	novel_transcribed_region	F	1.09404e-10	t12	6.41549e-05	t14	0.000862611	t16
AT1G09253	1	26932071	26932467	antisense_long_noncoding_rna	F	1.32584e-41	t12	3.86369e-31	t16	0.0079922	t24
AT1G09387	1	27641613	27642030	long_noncoding_rna	F	1.58582e-11	t12	0.000808837	t14	0.00111998	t16
AT1G09420	1	3038462	3041873	protein_coding	F	3.91593e-11	t12	0.000103291	t14	0.00126535	t16
AT1G09480	1	3057975	3060757	protein_coding	F	3.34825e-15	t2	0.000103193	t14	2.48488e-13	t16
AT1G09500	1	3066674	3068796	protein_coding	F	9.01895e-17	t2	0.000121016	t14	2.84731e-14	t16
AT1G09505	1	17391515	17391924	novel_transcribed_region	F	3.04989e-14	t11	1.13437e-12	t16	1.47748e-32	t18
AT1G09530	1	3075768	3079654	protein_coding	F	1.43934e-08	t11	0.0041375	t12	0.00128164	t19	0.000240309	t24
AT1G09543	1	28216360	28219186	antisense_long_noncoding_rna	F	9.50369e-12	t12	9.39841e-05	t14	0.00153481	t16
AT1G09545	1	17586939	17587943	novel_transcribed_region	F	3.81761e-14	t2	2.1907e-09	t15	8.03514e-22	t16
AT1G09575	1	3101149	3103677	protein_coding	F	0.00246449	t2	0.00255661	t14	2.84398e-34	t16
AT1G09650	1	3125175	3127284	protein_coding	F	9.22624e-11	t12	5.5001e-05	t14	0.000143243	t16
AT1G09730	1	3147637	3154404	protein_coding	F	8.15321e-26	t2	0.000125433	t12	0.00974172	t14
AT1G09780	1	3165370	3167924	protein_coding	F	2.12691e-26	t2	0.000123551	t12	0.00923939	t14
AT1G09783	1	29400094	29401675	antisense_long_noncoding_rna	F	4.89492e-40	t2	4.27646e-09	t14	2.16796e-34	t16
AT1G09795	1	3173534	3176910	protein_coding	F	0.00168827	t20	0.00249995	t75	0.00444238	t97
AT1G09810	1	3180926	3184224	protein_coding	F	0.00242404	t20	0.00272751	t75	0.00432947	t97
AT1G09812	1	3187442	3188854	protein_coding	F	5.40421e-12	t12	8.36175e-05	t14	0.000569642	t16
AT1G09840	1	3195719	3200403	protein_coding	F	1.97216e-11	t12	0.000132498	t14	0.000420535	t16
AT1G09905	1	28787605	28789885	novel_transcribed_region	F	9.50058e-09	t14	6.59471e-05	t15	0.00171868	t19
AT1G09945	1	29208795	29210185	novel_transcribed_region	F	5.96971e-08	t11	1.4547e-11	t15	6.98805e-30	t16	4.49426e-05	t17
AT1G09955	1	29242527	29242940	novel_transcribed_region	F	0.00114454	t14	0.000187293	t17	0.000908197	t21
AT1G09960	1	3243986	3247216	protein_coding	F	3.56703e-12	t12	7.60967e-05	t14	0.000570762	t16
AT1G10170	1	3333504	3338188	protein_coding	F	9.21783e-12	t12	7.0843e-05	t14	0.00093501	t16
AT1G10190	1	3343686	3345632	protein_coding	F	5.49444e-12	t12	0.000100255	t14	0.0015484	t16
AT1G10340	1	3390322	3392633	protein_coding	F	0.00965593	t64	0.00166807	t75	0.00578199	t97
AT1G10417	1	3424186	3427531	protein_coding	F	0.00506661	t15	0.00444671	t21	0.0043445	t22	0.00242862	t64
AT1G10450	1	3431764	3438370	protein_coding	F	3.16042e-05	t14	4.38503e-05	t22	1.04472e-15	t24
AT1G10455	1	3438555	3439013	protein_coding	F	1.7702e-05	t14	2.44856e-05	t22	1.23517e-15	t24
AT1G10460	1	3439030	3440359	protein_coding	T	2.75295e-05	t14	3.65539e-05	t22	7.29981e-16	t24
AT1G10490	1	3453191	3460620	protein_coding	F	0.0034834	t21	0.00381269	t22	0.00234244	t64
AT1G10522	1	3469512	3471488	protein_coding	F	0.00441272	t11	2.00524e-12	t14	0.000159919	t15	4.76649e-05	t19
AT1G10600	1	3503640	3506159	protein_coding	F	0.00171142	t2	0.00371732	t14	2.23242e-34	t16
AT1G10640	1	3515182	3518035	protein_coding	F	0.00353135	t12	0.00051906	t16	0.0001062	t24
AT1G10660	1	3532229	3535137	protein_coding	F	0.00487648	t12	0.000438958	t16	9.9026e-05	t24
AT1G10680	1	3538333	3543925	protein_coding	T	0.00353135	t12	0.00051906	t16	0.0001062	t24
AT1G10820	1	3600910	3605076	protein_coding	F	3.39219e-12	t12	7.43901e-05	t14	0.000519095	t16
AT1G10940	1	3655673	3658612	protein_coding	F	0.00841473	t31	0.00444675	t75	0.00557564	t97
AT1G11120	1	3715084	3717659	protein_coding	F	0.00985256	t11	3.82042e-05	t21	3.28011e-10	t23
AT1G11130	1	3722708	3727450	protein_coding	F	0.00990314	t11	4.5311e-05	t21	2.57603e-10	t23
AT1G11330	1	3809795	3813809	protein_coding	T	2.90631e-08	t14	2.13805e-33	t16	1.3195e-36	t18
AT1G11785	1	3979823	3981079	protein_coding	F	0.00182741	t12	0.000393319	t16	0.000113062	t17	4.06326e-05	t18	5.21488e-05	t19
AT1G11790	1	3981153	3985219	protein_coding	F	0.00159759	t24	0.00851491	t20	0.00620125	t64
AT1G11950	1	4034479	4039065	protein_coding	F	0.00132743	t2	0.00444701	t14	1.25073e-34	t16
AT1G11970	1	4044370	4044669	protein_coding	F	0.000437159	t2	2.13211e-07	t16	2.54579e-07	t18	0.000204659	t19
AT1G12000	1	4049896	4053871	protein_coding	F	1.69013e-16	t2	2.67963e-34	t16	7.11189e-37	t18
AT1G12020	1	4061363	4063549	protein_coding	F	3.63732e-16	t2	5.0799e-36	t18	2.17033e-08	t19
AT1G12100	1	4095246	4095883	protein_coding	F	0.00794179	t31	0.00928419	t75	0.00079864	t97
AT1G12110	1	4105223	4109601	protein_coding	T	0.00538628	t2	0.00630848	t14	2.5768e-32	t16
AT1G12210	1	4140216	4143916	protein_coding	T	0.000658821	t16	0.00764748	t18	9.71877e-14	t64
AT1G12211	1	4140875	4144114	protein_coding	F	0.000658821	t16	0.00764748	t18	9.71877e-14	t64
AT1G12220	1	4144257	4147939	protein_coding	T	0.00539827	t16	0.000198863	t18	2.29676e-10	t64
AT1G12230	1	4147962	4151056	protein_coding	F	0.000129644	t16	0.000858314	t18	1.99449e-12	t64
AT1G12240	1	4153641	4157653	protein_coding	F	0.0002778	t14	2.02961e-19	t19	6.92119e-10	t24
AT1G12320	1	4186624	4190342	protein_coding	F	0.000866226	t2	1.81398e-08	t18	5.68578e-19	t19
AT1G12400	1	4221779	4222875	protein_coding	F	5.56066e-08	t12	3.11004e-13	t13	5.65609e-24	t16
AT1G12430	1	4233717	4238795	protein_coding	F	0.00714455	t20	0.0058637	t75	0.00220577	t97
AT1G12570	1	4277947	4281131	protein_coding	F	0.000571744	t2	0.00477622	t14	5.51155e-30	t16
AT1G12665	1	4312331	4312935	protein_coding	F	3.60929e-07	t13	1.58663e-28	t16	3.89431e-29	t18
AT1G12800	1	4361551	4365414	protein_coding	F	0.00310822	t20	0.00133382	t31	0.00499536	t53
AT1G12970	1	4423540	4425936	protein_coding	T	1.77556e-19	t12	0.000426947	t14	0.000821189	t17
AT1G13030	1	4444043	4447412	protein_coding	F	0.00166439	t2	0.00351372	t14	1.25073e-34	t16
AT1G13090	1	4461738	4463469	protein_coding	F	0.00426501	t21	0.00467206	t22	0.0002091	t64
AT1G13160	1	4484584	4488577	protein_coding	F	2.11875e-11	t12	0.000525276	t14	0.0009785	t16
AT1G13220	1	4515464	4520306	protein_coding	F	0.0090768	t15	0.00184847	t21	0.00132235	t64
AT1G13260	1	4542168	4543970	protein_coding	F	1.09914e-06	t11	0.00173779	t19	0.000687857	t24
AT1G13270	1	4544889	4547373	protein_coding	F	2.14045e-34	t16	1.07955e-36	t18	0.000161554	t19
AT1G13290	1	4550153	4551620	protein_coding	F	2.04972e-08	t11	0.00353135	t12	0.00168909	t19	0.000219275	t24
AT1G13300	1	4556878	4558793	protein_coding	F	1.56463e-08	t11	0.00388523	t12	0.00154541	t19	0.000678723	t24
AT1G13470	1	4620101	4621585	protein_coding	F	4.89877e-12	t12	8.88846e-05	t14	0.000397859	t16
AT1G13485	1	4624171	4624344	protein_coding	F	0.00458633	t1	0.00179451	t42	0.00896984	t64
AT1G13520	1	4631633	4633299	protein_coding	F	0.00966936	t11	4.5311e-05	t21	2.57603e-10	t23
AT1G13650	1	4680290	4682382	protein_coding	F	2.1274e-08	t2	0.000754376	t15	1.49066e-34	t16
AT1G13730	1	4709757	4712672	protein_coding	F	0.00132188	t2	0.00218084	t14	1.50224e-34	t16
AT1G13860	1	4743204	4746956	protein_coding	F	0.00118716	t2	0.00283228	t14	1.06036e-34	t16
AT1G13900	1	4753099	4755656	protein_coding	F	0.00283854	t2	0.00383419	t14	2.99225e-34	t16
AT1G13930	1	4760957	4762666	protein_coding	F	0.00552508	t2	0.00514367	t14	9.15797e-34	t16
AT1G13940	1	4762479	4766852	protein_coding	F	0.00159872	t2	0.00511733	t14	2.06395e-34	t16
AT1G14130	1	4835724	4837771	protein_coding	T	0.00293844	t2	0.00373344	t14	2.67963e-34	t16
AT1G14150	1	4839801	4840823	protein_coding	F	0.00377181	t2	0.00429275	t14	6.54489e-34	t16
AT1G14160	1	4840562	4841848	protein_coding	F	0.00377181	t2	0.00429275	t14	6.54489e-34	t16
AT1G14660	1	5031943	5036610	protein_coding	F	3.09673e-11	t12	7.29239e-05	t14	0.000317666	t16
AT1G14890	1	5136874	5137982	protein_coding	F	0.00145097	t2	0.00207116	t14	5.3994e-34	t16
AT1G14950	1	5157336	5158269	protein_coding	F	0.00314532	t1	0.00580399	t42	0.00140426	t64
AT1G14970	1	5161645	5165181	protein_coding	F	0.00355975	t1	0.00448556	t42	0.00161138	t64
AT1G15000	1	5168464	5170066	protein_coding	F	0.0030457	t2	0.00172111	t14	9.46395e-34	t16
AT1G15002	1	5168516	5170571	antisense_long_noncoding_rna	F	0.0030457	t2	0.00172111	t14	9.46395e-34	t16
AT1G15015	1	5172081	5172923	protein_coding	F	0.00021331	t1	0.00551958	t42	0.0016059	t64
AT1G15020	1	5172232	5176479	protein_coding	F	0.00021331	t1	0.00551958	t42	0.0016059	t64
AT1G15100	1	5193284	5194214	protein_coding	F	0.00133073	t2	0.00719128	t14	1.50224e-34	t16
AT1G15280	1	5252285	5256863	protein_coding	F	7.31772e-08	t11	9.68186e-17	t15	1.55381e-33	t16	3.29468e-07	t17
AT1G15360	1	5283268	5284736	protein_coding	F	2.12706e-05	t12	6.97113e-08	t13	0.00429674	t16
AT1G15385	1	5292712	5293338	protein_coding	F	8.53221e-05	t12	7.49097e-06	t16	2.46228e-15	t17	0.00252982	t19
AT1G15520	1	5331858	5338326	protein_coding	T	0.00143526	t2	0.00263943	t14	1.50947e-34	t16
AT1G15530	1	5339961	5341931	protein_coding	T	3.68417e-34	t16	2.61165e-36	t18	0.00319875	t19
AT1G15680	1	5393407	5394639	protein_coding	F	0.000146983	t2	0.00874463	t14	3.68733e-25	t16
AT1G15690	1	5398926	5402733	protein_coding	F	0.0018112	t2	0.00277076	t14	1.25073e-34	t16
AT1G15730	1	5407401	5410043	protein_coding	F	0.0028699	t2	0.00402281	t14	8.76388e-34	t16
AT1G15750	1	5414817	5421033	protein_coding	F	0.000978339	t2	0.00255414	t14	1.19182e-34	t16
AT1G15790	1	5438171	5440131	protein_coding	F	0.00695723	t20	0.00296823	t75	0.00529233	t97
AT1G15870	1	5457084	5458429	protein_coding	F	9.86487e-14	t15	3.09967e-14	t16	2.19299e-11	t17
AT1G15880	1	5458398	5460359	protein_coding	F	0.000648698	t11	9.11042e-08	t12	0.00914221	t16
AT1G15910	1	5465251	5469180	protein_coding	F	9.30926e-14	t15	1.03066e-13	t16	2.26321e-12	t17
AT1G15930	1	5471316	5473048	protein_coding	F	1.05806e-13	t15	6.8606e-14	t16	3.78966e-11	t17
AT1G15940	1	5473359	5478405	protein_coding	F	9.96192e-14	t15	4.80485e-14	t16	2.7691e-11	t17
AT1G15950	1	5478603	5482180	protein_coding	F	1.29835e-13	t15	3.20011e-14	t16	1.83294e-11	t17
AT1G15960	1	5481665	5486105	protein_coding	F	1.39221e-13	t15	4.69766e-14	t16	8.58353e-11	t17
AT1G15970	1	5486273	5489132	protein_coding	F	8.80694e-14	t15	6.23162e-14	t16	1.83027e-11	t17
AT1G15980	1	5489145	5491363	protein_coding	F	5.76211e-14	t15	4.5481e-13	t16	1.39754e-11	t17
AT1G15990	1	5491133	5494192	protein_coding	F	9.81244e-14	t15	3.06085e-14	t16	2.2898e-11	t17
AT1G16020	1	5498012	5501358	protein_coding	F	1.66276e-13	t15	1.73588e-14	t16	9.27502e-11	t17
AT1G16022	1	5501317	5501856	protein_coding	F	1.17552e-13	t15	3.28304e-14	t16	1.40257e-11	t17
AT1G16040	1	5504608	5507059	protein_coding	F	1.20983e-13	t15	6.89812e-14	t16	2.24695e-11	t17
AT1G16060	1	5508311	5511736	protein_coding	F	7.00144e-14	t15	3.50637e-13	t16	2.3089e-11	t17
AT1G16070	1	5510301	5513980	protein_coding	F	7.6818e-14	t15	1.1059e-13	t16	6.10258e-12	t17
AT1G16090	1	5516259	5517822	protein_coding	F	5.66067e-07	t12	5.65978e-05	t14	3.89496e-05	t17
AT1G16150	1	5532298	5535060	protein_coding	F	1.17552e-13	t15	3.28304e-14	t16	1.40257e-11	t17
AT1G16160	1	5535766	5538501	protein_coding	F	8.99741e-14	t15	3.13653e-14	t16	1.34792e-11	t17
AT1G16170	1	5538666	5540002	protein_coding	F	1.68728e-13	t15	6.89568e-14	t16	1.88349e-11	t17
AT1G16180	1	5540050	5542902	protein_coding	F	1.08882e-13	t15	1.61321e-13	t16	6.70617e-10	t17
AT1G16225	1	5550791	5552414	protein_coding	F	1.17552e-13	t15	3.28304e-14	t16	1.40257e-11	t17
AT1G16260	1	5559498	5562192	protein_coding	F	0.000223173	t16	0.00335392	t21	0.00352478	t22
AT1G16290	1	5570753	5573958	protein_coding	F	1.00031e-13	t15	9.73975e-14	t16	5.07289e-11	t17
AT1G16320	1	5580821	5582154	protein_coding	F	7.91035e-14	t15	6.23162e-14	t16	2.10455e-11	t17
AT1G16330	1	5582387	5587461	protein_coding	F	5.75136e-14	t15	2.73703e-13	t16	2.46562e-11	t17
AT1G16350	1	5590756	5593098	protein_coding	F	4.59751e-12	t12	9.81129e-05	t14	0.00083984	t16
AT1G16360	1	5593270	5595814	protein_coding	F	1.59648e-13	t15	7.99435e-14	t16	2.95598e-11	t17
AT1G16370	1	5596633	5598447	protein_coding	F	1.31264e-13	t15	1.24476e-13	t16	2.60004e-12	t17
AT1G16380	1	5598411	5601367	protein_coding	F	6.22574e-12	t12	9.07893e-05	t14	0.000612398	t16
AT1G16410	1	5608682	5612064	protein_coding	F	8.52632e-12	t12	9.03324e-05	t14	0.000644967	t16
AT1G16460	1	5619545	5622674	protein_coding	F	9.96192e-14	t15	4.80485e-14	t16	2.7691e-11	t17
AT1G16480	1	5625699	5629013	protein_coding	T	4.23519e-12	t12	9.03324e-05	t14	0.000693157	t16
AT1G16489	1	5629183	5631131	antisense_long_noncoding_rna	F	5.78969e-14	t15	9.85081e-14	t16	1.33098e-10	t17
AT1G16490	1	5629655	5631088	protein_coding	T	5.78969e-14	t15	9.85081e-14	t16	1.33098e-10	t17
AT1G16530	1	5651268	5652883	protein_coding	F	1.15497e-13	t15	2.6049e-13	t16	3.23717e-11	t17
AT1G16540	1	5659370	5665488	protein_coding	F	6.90818e-14	t15	1.12784e-13	t16	4.77177e-11	t17
AT1G16570	1	5670577	5673600	protein_coding	F	9.69754e-14	t15	6.67762e-14	t16	1.25917e-11	t17
AT1G16630	1	5681973	5684909	protein_coding	F	0.00297423	t14	2.80544e-05	t22	1.77262e-14	t24
AT1G16635	1	5685503	5686368	other_rna	F	1.40505e-11	t12	0.000113959	t14	0.000335228	t16
AT1G16640	1	5686525	5687727	protein_coding	F	0.00559805	t21	0.00316699	t75	0.00345131	t97
AT1G16650	1	5687871	5691369	protein_coding	F	1.2746e-13	t15	1.25538e-13	t16	1.30082e-11	t17
AT1G16670	1	5697216	5699870	protein_coding	T	0.000978339	t2	0.00287605	t14	2.48472e-34	t16
AT1G16680	1	5702153	5705892	protein_coding	F	1.0604e-13	t15	6.67762e-14	t16	1.11901e-11	t17
AT1G16690	1	5705897	5709563	protein_coding	F	1.12938e-11	t12	9.85701e-05	t14	0.000251749	t16
AT1G16720	1	5722891	5726478	protein_coding	F	1.06252e-13	t15	1.74657e-13	t16	4.34516e-11	t17
AT1G16730	1	5726368	5727406	protein_coding	F	5.20997e-11	t12	9.30113e-05	t14	0.000242079	t16
AT1G16760	1	5734190	5737704	protein_coding	F	1.85832e-13	t15	2.59375e-14	t16	9.9397e-12	t17
AT1G16770	1	5737839	5739377	protein_coding	F	9.81244e-14	t15	3.06085e-14	t16	2.2898e-11	t17
AT1G16780	1	5739468	5744636	protein_coding	F	0.00637526	t21	0.00654821	t75	0.00477454	t97
AT1G16800	1	5744484	5755468	protein_coding	F	4.12781e-12	t12	7.65738e-05	t14	0.000759857	t16
AT1G16810	1	5755588	5756895	protein_coding	F	0.00242216	t53	0.000220588	t75	0.000337877	t97
AT1G16820	1	5756835	5758653	protein_coding	F	0.00242216	t53	0.000220588	t75	0.000337877	t97
AT1G16825	1	5758855	5760509	protein_coding	F	0.00923175	t53	0.0019547	t75	0.00530685	t97
AT1G16830	1	5760626	5762619	protein_coding	T	0.00514456	t53	0.00409821	t75	0.00556225	t97
AT1G16840	1	5762694	5764184	protein_coding	F	0.00242216	t53	0.00174191	t75	0.00250087	t97
AT1G16860	1	5767300	5770602	protein_coding	F	1.17552e-13	t15	3.28304e-14	t16	1.40257e-11	t17
AT1G16870	1	5770732	5773322	protein_coding	F	2.92223e-14	t15	2.84671e-14	t16	1.81125e-10	t17
AT1G16880	1	5773512	5776308	protein_coding	F	0.00909246	t64	0.00562787	t75	0.00824116	t97
AT1G16890	1	5776177	5778529	protein_coding	T	1.04372e-13	t15	7.00918e-14	t16	4.48889e-11	t17
AT1G16900	1	5779008	5782433	protein_coding	F	9.08284e-12	t12	0.000149192	t14	0.000828446	t16
AT1G16910	1	5785003	5785959	protein_coding	F	0.00353748	t20	0.0015688	t75	0.000630505	t97
AT1G16920	1	5787150	5789312	protein_coding	F	7.05629e-12	t12	8.06937e-05	t14	0.00101443	t16
AT1G16930	1	5789679	5791752	protein_coding	F	3.37363e-12	t12	9.12825e-05	t14	0.000670984	t16
AT1G16940	1	5791983	5793491	protein_coding	F	1.17552e-13	t15	3.28304e-14	t16	1.40257e-11	t17
AT1G16945	1	5793905	5794197	protein_coding	F	1.40494e-13	t15	6.02703e-14	t16	6.69511e-12	t17
AT1G16960	1	5799741	5800887	protein_coding	F	0.00103326	t14	2.17197e-06	t22	9.35312e-06	t23
AT1G16970	1	5800767	5805811	protein_coding	F	0.00103326	t14	2.17197e-06	t22	9.35312e-06	t23
AT1G16980	1	5807200	5811610	protein_coding	F	0.00071667	t14	7.64279e-06	t22	2.22542e-05	t23
AT1G17020	1	5820080	5822013	protein_coding	T	9.81244e-14	t15	1.86277e-13	t16	4.36273e-12	t17
AT1G17080	1	5840269	5841745	protein_coding	F	0.000661095	t14	4.53626e-06	t22	9.4168e-06	t23
AT1G17090	1	5842168	5844367	protein_coding	F	7.69878e-14	t15	9.85962e-14	t16	1.71977e-11	t17
AT1G17100	1	5844646	5845661	protein_coding	F	6.70425e-14	t15	3.99984e-14	t16	1.25658e-10	t17
AT1G17110	1	5845675	5850934	protein_coding	F	0.000754919	t14	4.95577e-06	t22	1.82702e-05	t23
AT1G17160	1	5867535	5869436	protein_coding	F	2.47371e-11	t12	6.93643e-05	t14	0.000180657	t16
AT1G17200	1	5878390	5880073	protein_coding	F	0.0016833	t15	0.00976287	t23	1.93403e-09	t24
AT1G17830	1	6135751	6138500	protein_coding	F	0.00665644	t11	0.00293421	t13	0.00140871	t17
AT1G17880	1	6152384	6153982	protein_coding	F	0.00561963	t2	0.00844511	t16	0.00235966	t64
AT1G17890	1	6154264	6155804	protein_coding	F	0.000257998	t20	0.00630252	t42	0.00722394	t64
AT1G17970	1	6184717	6187499	protein_coding	F	0.00979204	t20	0.00884234	t42	0.00119534	t64
AT1G18250	1	6276777	6278258	protein_coding	F	0.00206328	t21	0.00152967	t22	0.00483559	t64
AT1G18270	1	6283370	6293993	protein_coding	F	6.57557e-06	t14	2.77315e-15	t18	2.74495e-06	t19
AT1G18290	1	6297219	6298328	protein_coding	F	0.000754755	t21	0.000531454	t22	0.00765902	t64
AT1G18300	1	6299669	6301139	protein_coding	F	0.00176605	t21	0.00139202	t22	0.00534988	t64
AT1G18320	1	6304360	6305689	protein_coding	F	0.00985217	t31	0.000157776	t75	3.02836e-05	t97
AT1G18350	1	6315636	6316738	protein_coding	F	1.72364e-07	t14	0.0018402	t17	2.44856e-05	t22	1.23517e-15	t24
AT1G18360	1	6316695	6319427	protein_coding	F	1.00462e-07	t14	0.00234632	t17	1.80807e-05	t22	7.62354e-15	t24
AT1G18500	1	6368966	6373080	protein_coding	F	0.00335312	t21	0.00613835	t22	0.00995906	t64
AT1G18510	1	6373265	6374090	protein_coding	F	5.91532e-12	t12	0.000115326	t14	0.000381184	t16
AT1G18660	1	6420856	6425898	protein_coding	F	0.00780284	t14	1.61086e-05	t21	0.00368098	t24
AT1G18710	1	6450585	6453263	protein_coding	T	7.50789e-26	t16	0.00564551	t17	0.00390791	t22
AT1G18720	1	6457775	6460405	protein_coding	F	0.00911087	t15	0.00820566	t20	0.00544742	t64
AT1G18773	1	6474802	6475979	protein_coding	F	0.00272396	t21	0.00388771	t22	0.0098995	t64
AT1G19000	1	6560491	6562791	protein_coding	F	2.53076e-05	t17	7.45304e-05	t22	6.27217e-16	t24
AT1G19020	1	6568002	6568705	protein_coding	F	1.35423e-11	t12	0.000145999	t14	0.000747102	t16
AT1G19025	1	6568674	6570939	protein_coding	F	0.00309983	t21	0.00709942	t22	0.004401	t24	0.00544742	t64
AT1G19090	1	6589835	6592762	protein_coding	T	3.78547e-07	t17	2.44856e-05	t22	1.23517e-15	t24
AT1G19100	1	6594883	6601355	protein_coding	F	0.00227813	t2	0.00454784	t14	1.52331e-33	t16
AT1G19110	1	6602105	6606028	protein_coding	F	5.08031e-07	t17	2.91962e-05	t22	9.46385e-16	t24
AT1G19115	1	6606237	6607943	protein_coding	F	2.92282e-07	t17	2.01962e-05	t22	5.69128e-15	t24
AT1G19160	1	6614087	6615214	protein_coding	T	0.00540652	t15	0.00309983	t21	0.00709942	t22	0.004401	t24	0.00544742	t64
AT1G19180	1	6621777	6623668	protein_coding	F	0.00422935	t21	0.00263693	t22	0.00345859	t64
AT1G19190	1	6623823	6624977	protein_coding	F	0.00389473	t21	0.00424901	t24	0.00480925	t64
AT1G19220	1	6627683	6633133	protein_coding	F	0.00163784	t2	0.00397349	t14	2.94241e-34	t16
AT1G19390	1	6700756	6703368	protein_coding	F	0.00158587	t2	0.0061072	t14	2.61612e-34	t16
AT1G19485	1	6746778	6751609	protein_coding	F	0.00135478	t2	0.00459539	t14	1.86522e-34	t16
AT1G19490	1	6751544	6754073	protein_coding	F	0.000932475	t21	0.00494772	t22	0.00995906	t64
AT1G19530	1	6763765	6765049	protein_coding	F	0.00723505	t16	0.00792243	t20	0.00909246	t64
AT1G19630	1	6783803	6788175	protein_coding	T	0.00118716	t2	0.00283228	t14	1.06036e-34	t16
AT1G19650	1	6796137	6799764	protein_coding	F	0.000978339	t2	0.00255414	t14	1.19182e-34	t16
AT1G19720	1	6819564	6822711	protein_coding	T	0.00263804	t2	0.00254032	t14	2.23242e-34	t16
AT1G19750	1	6826830	6830330	protein_coding	F	0.00118716	t2	0.00283228	t14	1.06036e-34	t16
AT1G19780	1	6833669	6836633	protein_coding	F	9.60351e-05	t16	0.00794466	t21	0.00497389	t22
AT1G19835	1	6855899	6860563	protein_coding	F	0.00132743	t2	0.00444701	t14	1.25073e-34	t16
AT1G19850	1	6886669	6891404	protein_coding	F	0.00370794	t2	0.00206123	t14	4.27424e-34	t16
AT1G19870	1	6895009	6898818	protein_coding	F	0.00374057	t2	0.00421937	t14	4.04746e-34	t16
AT1G19910	1	6913001	6914634	protein_coding	F	2.30832e-05	t42	0.00235792	t75	0.00717586	t97
AT1G19930	1	6917020	6918138	protein_coding	F	1.56909e-05	t42	0.00202141	t75	0.00656294	t97
AT1G19940	1	6918159	6921979	protein_coding	F	0.00013574	t42	0.00235792	t75	0.00255497	t97
AT1G19980	1	6933015	6935053	protein_coding	F	2.33155e-11	t12	0.000101569	t14	0.00174919	t16
AT1G19990	1	6935218	6936928	protein_coding	F	0.00433727	t2	0.00560162	t14	1.77522e-33	t16
AT1G20100	1	6969025	6971036	protein_coding	F	0.000106748	t16	0.00754062	t21	0.0050398	t22
AT1G20110	1	6971424	6975130	protein_coding	F	0.00371238	t42	0.00404411	t75	0.00712791	t97
AT1G20290	1	7025548	7029698	protein_coding	F	0.000745885	t53	0.000210077	t75	0.00140428	t97
AT1G20300	1	7029629	7031535	protein_coding	F	0.000745885	t53	0.000210077	t75	0.00140428	t97
AT1G20310	1	7032070	7033329	protein_coding	F	0.00585673	t53	0.00232367	t75	0.00728266	t97
AT1G20330	1	7038527	7040231	protein_coding	F	0.00661658	t42	0.00506458	t53	0.00499424	t75
AT1G20350	1	7043628	7044592	protein_coding	T	0.00713698	t53	0.00201359	t75	0.00619235	t97
AT1G20400	1	7072192	7076619	protein_coding	F	1.2216e-08	t12	1.9635e-25	t16	5.14655e-28	t18
AT1G20420	1	7082668	7082739	pre_trna	F	6.1125e-12	t12	4.61491e-05	t14	0.00412067	t16
AT1G20490	1	7097211	7099892	protein_coding	F	1.93933e-14	t2	9.75964e-07	t11	0.00790723	t14
AT1G20670	1	7164082	7168041	protein_coding	F	4.924e-19	t12	3.32433e-05	t14	0.000128041	t17
AT1G20720	1	7185288	7192841	protein_coding	F	0.000122511	t16	0.00845846	t21	0.00563348	t22
AT1G20795	1	7226310	7227566	protein_coding	F	0.000129217	t16	0.00754062	t21	0.0050398	t22
AT1G20803	1	7231049	7231600	protein_coding	F	0.000131645	t16	0.00845846	t21	0.00563348	t22
AT1G20816	1	7233654	7235128	protein_coding	F	6.69734e-05	t16	0.00744893	t21	0.0050398	t22
AT1G20840	1	7244939	7248494	protein_coding	F	0.000251004	t2	0.00762227	t14	2.62401e-34	t16
AT1G20910	1	7276943	7281236	protein_coding	F	5.40791e-12	t12	9.84541e-05	t14	0.00051906	t16
AT1G20930	1	7292389	7294746	protein_coding	F	1.28774e-11	t13	0.00185207	t17	2.45323e-09	t19
AT1G21080	1	7378538	7382661	protein_coding	F	0.00193093	t2	0.00399307	t14	1.06036e-34	t16
AT1G21160	1	7407931	7413295	protein_coding	F	6.62626e-07	t11	4.79773e-07	t15	5.36712e-32	t16
AT1G21170	1	7412830	7419643	protein_coding	F	4.04135e-07	t11	2.09727e-07	t15	2.15982e-33	t16
AT1G21200	1	7421148	7423673	protein_coding	F	5.33114e-07	t11	6.69198e-08	t15	1.06036e-34	t16
AT1G21270	1	7444749	7448483	protein_coding	F	1.07869e-09	t16	0.00126175	t21	1.82961e-05	t22
AT1G21280	1	7447490	7448483	protein_coding	T	1.07869e-09	t16	0.00126175	t21	1.82961e-05	t22
AT1G21360	1	7481184	7483513	protein_coding	F	8.20025e-05	t16	0.00608463	t21	0.0048168	t22
AT1G21440	1	7502082	7504275	protein_coding	F	2.16688e-16	t2	1.41704e-11	t11	2.07131e-37	t18	6.09125e-10	t21
AT1G21480	1	7518946	7521552	protein_coding	F	2.16688e-16	t2	1.41704e-11	t11	2.07131e-37	t18	6.09125e-10	t21
AT1G21500	1	7529705	7531108	protein_coding	F	3.04144e-12	t12	7.68159e-05	t14	0.000333597	t16
AT1G21580	1	7557140	7565914	protein_coding	T	1.12124e-05	t14	0.0058637	t75	0.00813377	t97
AT1G21600	1	7570845	7573847	protein_coding	F	1.6999e-14	t15	1.25073e-34	t16	2.51632e-37	t18
AT1G21620	1	7579129	7580171	protein_coding	F	1.04699e-13	t11	0.0011642	t14	5.36267e-10	t17	4.64532e-10	t18
AT1G21640	1	7588414	7592890	protein_coding	F	2.95842e-11	t12	7.6736e-05	t14	0.000552679	t16
AT1G21650	1	7592664	7604229	protein_coding	F	7.66809e-16	t2	1.0478e-11	t11	9.4277e-37	t18	1.83148e-09	t21
AT1G21660	1	7605620	7609223	protein_coding	F	0.00973245	t14	0.00694817	t75	0.00941962	t97
AT1G21700	1	7620001	7624166	protein_coding	F	1.60674e-07	t13	3.92881e-34	t16	5.90919e-37	t18	0.00147669	t24
AT1G21740	1	7640906	7645240	protein_coding	F	0.00189145	t12	2.29962e-05	t14	1.14054e-33	t16
AT1G21750	1	7645610	7648855	protein_coding	F	0.003283	t12	1.52701e-05	t14	6.00685e-34	t16
AT1G21780	1	7651882	7654014	protein_coding	F	1.36675e-08	t2	0.000695402	t15	1.19881e-33	t16
AT1G21790	1	7654088	7655981	protein_coding	F	0.0035616	t12	1.55002e-05	t14	7.98803e-34	t16
AT1G21810	1	7656319	7659167	protein_coding	F	0.00321488	t12	2.96531e-05	t14	4.1704e-34	t16
AT1G21830	1	7660947	7662725	protein_coding	F	0.000889307	t12	0.00389137	t13	2.74559e-05	t14	1.79405e-26	t16
AT1G21835	1	7665664	7665936	protein_coding	F	0.00376442	t12	2.33297e-05	t14	1.06036e-34	t16
AT1G22060	1	7773063	7781539	protein_coding	F	4.89419e-18	t12	0.000921291	t14	0.0016598	t17
AT1G22065	1	7785708	7786477	protein_coding	F	3.07906e-18	t12	0.000918964	t14	0.00140093	t17
AT1G22070	1	7789133	7792139	protein_coding	F	3.15945e-18	t12	0.00374073	t14	0.00166169	t17
AT1G22110	1	7800507	7804061	protein_coding	F	2.36234e-18	t12	0.00080781	t14	0.000930548	t17
AT1G22210	1	7841432	7844056	protein_coding	F	7.80373e-05	t2	3.70295e-14	t11	2.29212e-13	t13	0.000213517	t19	1.20264e-05	t24
AT1G22220	1	7846459	7847836	protein_coding	F	5.49354e-14	t11	0.00477036	t14	0.000306412	t24
AT1G22230	1	7849776	7851164	protein_coding	F	3.81926e-14	t11	0.00486748	t14	0.000212843	t24
AT1G22240	1	7852904	7855213	protein_coding	F	1.80205e-14	t11	0.00169961	t14	0.000294067	t24
AT1G22260	1	7859630	7865263	protein_coding	F	5.75961e-08	t12	8.57908e-11	t16	0.00258824	t17
AT1G22270	1	7865435	7866176	protein_coding	F	4.7949e-34	t16	3.32329e-21	t17	2.05117e-36	t18	0.00147669	t24
AT1G22300	1	7878759	7881395	protein_coding	F	2.89321e-12	t12	8.11273e-05	t14	0.00116031	t16
AT1G22400	1	7903660	7906969	protein_coding	F	0.00512447	t12	5.38212e-08	t16	2.0718e-08	t18	9.40627e-15	t19
AT1G22570	1	7976424	7978810	protein_coding	T	3.14685e-06	t14	6.86431e-17	t16	4.71526e-18	t18
AT1G22650	1	8013353	8016150	protein_coding	F	1.08463e-05	t12	1.44216e-22	t16	1.59443e-08	t18
AT1G22680	1	8024967	8026356	protein_coding	F	0.00701009	t11	3.57133e-06	t19	0.00614205	t22	3.44192e-16	t24
AT1G22700	1	8028158	8030136	protein_coding	F	0.0052044	t2	6.93374e-07	t16	3.30448e-05	t18
AT1G22710	1	8030587	8033156	protein_coding	F	1.62951e-11	t12	8.32698e-05	t14	0.000982486	t16
AT1G22720	1	8044232	8045665	protein_coding	F	7.28383e-12	t12	9.31233e-05	t14	0.00115612	t16
AT1G22740	1	8049090	8050784	protein_coding	F	1.13798e-11	t12	8.30825e-05	t14	0.00090232	t16
AT1G22840	1	8079287	8080574	protein_coding	F	0.000672733	t2	0.00223826	t14	1.41569e-34	t16
AT1G22930	1	8117286	8122151	protein_coding	F	4.95588e-15	t14	7.98151e-10	t15	5.70304e-08	t19
AT1G23040	1	8164782	8166716	protein_coding	F	1.05502e-11	t12	9.10148e-05	t14	0.00106138	t16
AT1G23080	1	8180189	8183650	protein_coding	F	1.46408e-05	t11	3.49337e-32	t16	0.0059306	t17
AT1G23170	1	8212556	8215807	protein_coding	F	8.14516e-08	t15	5.45277e-06	t17	0.00612814	t21
AT1G23180	1	8215721	8219641	protein_coding	F	1.04467e-11	t12	7.6836e-05	t14	0.000421358	t16
AT1G23220	1	8242369	8244403	protein_coding	F	1.14063e-13	t11	0.000978313	t14	5.24516e-10	t17	4.03257e-10	t18
AT1G23230	1	8244418	8251937	protein_coding	F	3.71194e-13	t11	0.00150083	t14	6.58425e-10	t17	3.29863e-10	t18
AT1G23240	1	8252702	8254637	protein_coding	F	3.62476e-12	t11	0.00198789	t14	1.93163e-09	t17	8.87689e-09	t18
AT1G23290	1	8262925	8263739	protein_coding	F	8.52632e-12	t12	9.03324e-05	t14	0.000439463	t16
AT1G23300	1	8262939	8266048	protein_coding	F	8.52632e-12	t12	9.03324e-05	t14	0.000439463	t16
AT1G23320	1	8273423	8275350	protein_coding	F	1.5325e-14	t11	0.00108604	t14	3.32336e-10	t17	1.93774e-10	t18
AT1G23330	1	8279554	8282421	protein_coding	F	6.99773e-13	t11	0.000833907	t14	2.29028e-10	t17	1.22242e-09	t18
AT1G23380	1	8297241	8302651	protein_coding	F	1.06487e-13	t11	0.000853784	t14	9.08798e-10	t17	7.48525e-10	t18
AT1G23390	1	8308965	8310916	protein_coding	F	2.16688e-16	t2	2.07131e-37	t18	3.38803e-08	t19
AT1G23400	1	8311984	8315876	protein_coding	F	7.03596e-15	t2	5.48542e-30	t18	2.13092e-09	t19
AT1G23490	1	8336593	8338827	protein_coding	F	0.0081537	t12	0.00280339	t13	2.5288e-06	t19
AT1G23500	1	8339668	8341072	protein_coding	F	0.00897104	t12	0.00413646	t13	2.97193e-06	t19
AT1G23520	1	8343424	8344839	protein_coding	F	3.45727e-15	t2	5.32548e-37	t18	1.50566e-08	t19
AT1G23540	1	8346827	8350068	protein_coding	T	4.38951e-16	t2	9.68877e-36	t18	4.16688e-08	t19
AT1G23550	1	8350728	8352791	protein_coding	F	4.38612e-16	t2	2.51632e-37	t18	4.03906e-08	t19
AT1G23560	1	8352615	8354619	protein_coding	F	5.7719e-17	t2	4.58623e-36	t18	2.88192e-08	t19
AT1G23660	1	8371609	8372845	protein_coding	F	4.51846e-12	t12	8.35809e-05	t14	0.000540872	t16
AT1G23670	1	8373239	8375897	protein_coding	F	1.45512e-05	t13	0.00751414	t14	8.92443e-06	t17
AT1G23720	1	8388297	8391623	protein_coding	F	0.0014347	t2	0.00499957	t14	2.22106e-33	t16
AT1G23730	1	8395466	8398387	protein_coding	F	5.34866e-13	t11	0.00119487	t14	1.78744e-09	t17	2.12527e-09	t18
AT1G23740	1	8398115	8399836	protein_coding	F	2.92122e-12	t11	0.00227917	t14	2.82297e-10	t17	3.27615e-08	t18
AT1G23760	1	8401808	8404301	protein_coding	F	0.00417011	t2	0.00341403	t14	1.6506e-32	t16
AT1G23780	1	8406663	8408530	protein_coding	F	2.98271e-11	t11	0.0037511	t14	5.91726e-08	t17	1.94839e-06	t18
AT1G23800	1	8412051	8414886	protein_coding	F	1.61929e-13	t11	0.00116069	t14	3.852e-10	t17	1.03279e-09	t18
AT1G23810	1	8417495	8418566	protein_coding	F	0.0080181	t53	0.0090312	t75	0.00407861	t97
AT1G23820	1	8420265	8422985	protein_coding	F	7.56135e-14	t11	0.00158915	t14	4.06729e-10	t17	2.11611e-10	t18
AT1G23850	1	8425724	8427235	protein_coding	F	4.50941e-14	t11	0.000893355	t14	8.04872e-10	t17	4.02662e-10	t18
AT1G23980	1	8484703	8486002	protein_coding	F	0.00430729	t20	0.00799789	t75	0.00477115	t97
AT1G24030	1	8503217	8505460	protein_coding	F	0.00192334	t2	0.00318468	t14	2.87773e-34	t16
AT1G24050	1	8506968	8508909	protein_coding	F	0.00159202	t2	0.00242906	t14	1.25073e-34	t16
AT1G24070	1	8516166	8519984	protein_coding	F	0.00174397	t2	0.00382221	t14	3.61116e-34	t16
AT1G24095	1	8523225	8524929	protein_coding	F	0.00118716	t2	0.0028011	t14	1.25073e-34	t16
AT1G24120	1	8529064	8532262	protein_coding	F	0.000996333	t2	0.00310691	t14	1.25073e-34	t16
AT1G24145	1	8540838	8542053	protein_coding	F	4.57668e-17	t12	0.000134239	t14	0.000338396	t17
AT1G24148	1	8544248	8545590	protein_coding	F	0.00181751	t2	0.00254032	t14	1.90187e-34	t16
AT1G24150	1	8549191	8552086	protein_coding	F	3.37363e-12	t12	9.12825e-05	t14	0.000670984	t16
AT1G24159	1	8552775	8553385	protein_coding	F	2.16688e-16	t2	2.07131e-37	t18	0.00147669	t24
AT1G24170	1	8557215	8559066	protein_coding	F	7.68731e-10	t2	2.02189e-21	t18	0.00446787	t24
AT1G24180	1	8560420	8563502	protein_coding	F	0.00538075	t2	0.00102456	t14	1.25577e-31	t16
AT1G24190	1	8563510	8570580	protein_coding	F	0.00203633	t2	0.00930775	t14	4.1628e-33	t16
AT1G24220	1	8578658	8582767	protein_coding	F	0.00128729	t2	0.00176881	t14	3.2928e-34	t16
AT1G24250	1	8588295	8589546	protein_coding	F	2.0889e-15	t2	3.8507e-11	t11	2.26859e-34	t18
AT1G24490	1	8682195	8685271	protein_coding	F	7.82786e-08	t2	0.00198478	t11	2.72227e-10	t12	7.04968e-19	t18
AT1G24520	1	8688563	8689268	protein_coding	F	2.21367e-08	t2	0.00138876	t11	2.93419e-10	t12	5.15792e-19	t18
AT1G24540	1	8699650	8701458	protein_coding	T	0.00268774	t42	0.00968397	t75	0.00622914	t97
AT1G24580	1	8709941	8710824	protein_coding	F	1.39679e-08	t2	0.00162443	t11	4.37099e-10	t12	8.16083e-19	t18
AT1G24610	1	8720651	8722825	protein_coding	F	4.27234e-08	t2	0.00160252	t11	2.63315e-10	t12	1.25301e-18	t18
AT1G24625	1	8725789	8727212	protein_coding	F	3.98581e-08	t2	0.00185591	t11	2.98681e-10	t12	1.25301e-18	t18
AT1G24650	1	8734570	8737315	protein_coding	T	4.48491e-08	t2	0.00170478	t11	2.32428e-10	t12	2.61086e-19	t18
AT1G24706	1	8741836	8755604	protein_coding	F	3.45143e-08	t2	0.0015291	t11	3.76482e-10	t12	1.29529e-18	t18
AT1G24735	1	8757864	8759645	protein_coding	F	0.00414888	t20	0.00179741	t31	0.00188776	t42
AT1G24764	1	8759533	8763469	protein_coding	F	0.00769954	t20	0.00953112	t31	0.00769954	t42
AT1G25320	1	8877790	8880388	protein_coding	F	4.31794e-16	t2	3.65747e-09	t17	0.00893531	t19
AT1G25330	1	8880267	8882100	protein_coding	F	0.00222451	t20	0.00777169	t42	0.00480925	t64
AT1G25340	1	8885020	8886777	protein_coding	T	2.8229e-16	t2	1.04816e-09	t17	0.00953102	t19
AT1G25375	1	8900110	8903428	protein_coding	F	2.78838e-16	t2	1.92371e-08	t17	0.00273716	t19
AT1G25520	1	8962087	8964564	protein_coding	F	3.75193e-11	t12	7.35906e-05	t14	0.00244775	t16
AT1G25560	1	8981556	8983314	protein_coding	F	5.40791e-12	t12	9.84541e-05	t14	0.00051906	t16
AT1G25570	1	8991708	8995617	protein_coding	F	3.58254e-11	t12	0.00066151	t14	0.00021659	t16
AT1G26110	1	9024341	9027955	protein_coding	F	9.81685e-12	t12	7.13246e-05	t14	0.00103439	t16
AT1G26120	1	9028376	9032327	protein_coding	F	1.82352e-11	t12	8.40693e-05	t14	0.000439214	t16
AT1G26130	1	9033016	9039099	protein_coding	F	4.00247e-11	t12	4.86857e-05	t14	0.00046763	t16
AT1G26150	1	9039628	9043855	protein_coding	T	1.07857e-11	t12	0.000506574	t14	0.000609861	t16
AT1G26170	1	9047292	9054703	protein_coding	F	2.01918e-11	t12	6.46194e-05	t14	0.00274927	t16
AT1G26190	1	9057095	9061140	protein_coding	F	1.44927e-11	t12	0.000577001	t14	0.000892474	t16
AT1G26330	1	9107519	9113747	protein_coding	F	1.48961e-11	t12	0.00010813	t14	0.000484764	t16
AT1G26340	1	9113864	9114977	protein_coding	F	1.81342e-11	t12	0.000122228	t14	0.0004791	t16
AT1G26355	1	9117932	9118611	protein_coding	F	0.00623233	t14	0.00121801	t16	0.000150235	t24
AT1G26370	1	9121443	9125578	protein_coding	F	0.00727592	t14	0.00123322	t16	0.000360321	t24
AT1G26380	1	9126737	9128568	protein_coding	F	0.00498613	t14	0.00175375	t16	0.0006707	t24
AT1G26400	1	9133291	9134874	protein_coding	F	1.14603e-11	t12	7.6815e-05	t14	0.000953207	t16
AT1G26420	1	9141519	9143336	protein_coding	F	0.00159505	t2	0.0054122	t14	3.98897e-34	t16
AT1G26450	1	9148636	9150250	protein_coding	F	5.64423e-12	t12	0.000123259	t14	0.000901665	t16
AT1G26530	1	9165360	9167570	protein_coding	F	3.3513e-15	t2	2.42587e-36	t18	0.00147669	t24
AT1G26540	1	9167549	9170953	protein_coding	F	7.5263e-05	t12	9.09063e-16	t13	1.17323e-08	t24
AT1G26570	1	9182008	9184393	protein_coding	F	6.28902e-12	t12	9.03324e-05	t14	0.000670984	t16
AT1G26730	1	9241036	9244918	protein_coding	F	3.69398e-06	t15	0.00618482	t18	4.62877e-06	t19
AT1G26760	1	9248152	9249943	protein_coding	F	0.00219908	t2	0.00529514	t14	2.21166e-34	t16
AT1G26761	1	9250041	9251659	protein_coding	F	2.01234e-11	t12	0.00042613	t14	0.000367612	t16
AT1G26770	1	9259432	9261313	protein_coding	F	0.000978339	t2	0.00255414	t14	1.19182e-34	t16
AT1G26798	1	9281791	9282341	protein_coding	F	2.08433e-11	t12	3.52218e-05	t14	0.000361083	t16
AT1G26810	1	9286643	9290096	protein_coding	F	0.00118716	t2	0.00283228	t14	1.06036e-34	t16
AT1G26830	1	9295565	9298629	protein_coding	F	6.50506e-40	t2	6.96752e-09	t14	2.04968e-34	t16
AT1G26840	1	9298670	9300800	protein_coding	F	1.91618e-39	t2	7.76105e-09	t14	4.1704e-34	t16
AT1G26850	1	9300806	9304328	protein_coding	F	3.79064e-40	t2	4.5539e-09	t14	1.25073e-34	t16
AT1G26870	1	9312936	9315122	protein_coding	T	2.46332e-11	t12	5.18893e-05	t14	0.00583613	t16
AT1G26880	1	9315305	9318277	protein_coding	F	2.49965e-11	t12	8.95855e-05	t14	0.000672804	t16
AT1G26921	1	9330944	9331201	protein_coding	F	1.70086e-10	t12	6.94532e-05	t14	0.00946825	t16
AT1G26945	1	9351160	9352833	protein_coding	F	1.38744e-11	t12	8.0337e-05	t14	0.000319393	t16
AT1G27000	1	9373885	9376828	protein_coding	F	8.14095e-12	t12	9.17892e-05	t14	0.000439463	t16
AT1G27008	1	9376788	9377491	protein_coding	F	7.54933e-12	t12	8.26588e-05	t14	0.00120291	t16
AT1G27040	1	9386693	9390042	protein_coding	T	0.00212639	t2	0.00719835	t14	1.707e-34	t16
AT1G27060	1	9394907	9396673	protein_coding	F	2.94617e-16	t11	2.21737e-14	t16	3.82756e-37	t18
AT1G27090	1	9403753	9406369	protein_coding	F	0.00897603	t20	0.00935319	t42	0.00285067	t64
AT1G27110	1	9412783	9417604	protein_coding	F	0.00237956	t2	0.00239102	t14	2.06135e-34	t16
AT1G27180	1	9439653	9446223	protein_coding	T	1.29949e-17	t12	2.48116e-05	t14	8.09783e-05	t17
AT1G27190	1	9446597	9449046	protein_coding	F	1.03975e-11	t12	0.000115191	t14	0.000381184	t16
AT1G27210	1	9455277	9458176	protein_coding	F	5.75334e-18	t12	0.00107721	t14	0.00155942	t17
AT1G27320	1	9486889	9492632	protein_coding	F	6.70131e-07	t19	0.00837003	t22	2.70498e-16	t24
AT1G27430	1	9520825	9527280	protein_coding	F	5.87174e-15	t2	2.66569e-16	t11	2.29972e-35	t18	7.50855e-06	t19	9.07601e-06	t23	0.000150029	t24
AT1G27510	1	9554710	9558461	protein_coding	F	8.7185e-15	t2	2.46305e-16	t11	1.34899e-34	t18	1.2583e-05	t19	2.14616e-06	t23	7.66414e-05	t24
AT1G27540	1	9565913	9567906	protein_coding	F	4.30815e-10	t2	3.5574e-11	t11	2.07091e-25	t18	0.000327805	t19	0.000134894	t23
AT1G27565	1	9574550	9575189	protein_coding	F	2.83584e-08	t11	0.00684758	t12	0.00209408	t19	0.000266254	t24
AT1G27570	1	9575538	9582376	protein_coding	F	3.64768e-09	t12	1.12991e-05	t14	0.00172997	t16
AT1G27650	1	9614551	9616574	protein_coding	F	2.16688e-16	t2	9.66756e-17	t11	2.07131e-37	t18	5.84884e-06	t19	2.165e-06	t23	7.64583e-05	t24
AT1G27720	1	9642486	9647620	protein_coding	F	0.00641055	t2	0.0052883	t14	5.50148e-30	t16
AT1G27740	1	9654475	9656089	protein_coding	F	4.28933e-08	t12	8.67989e-11	t16	0.00343391	t17
AT1G27752	1	9662021	9667550	protein_coding	F	4.48609e-08	t12	5.268e-11	t16	0.00566734	t17
AT1G27840	1	9693008	9696546	protein_coding	F	5.56557e-08	t12	4.40113e-11	t16	0.00554712	t17
AT1G27920	1	9726655	9729848	protein_coding	F	0.000120235	t13	3.20277e-07	t17	5.57147e-12	t19
AT1G27921	1	9726607	9730424	antisense_long_noncoding_rna	F	0.000120235	t13	3.20277e-07	t17	5.57147e-12	t19
AT1G27960	1	9742137	9745796	protein_coding	F	0.00896872	t11	4.5311e-05	t21	2.57603e-10	t23
AT1G27980	1	9748506	9752769	protein_coding	F	0.00162227	t2	0.00231511	t14	1.25073e-34	t16
AT1G28090	1	9795718	9799116	protein_coding	F	0.00341388	t2	0.0028095	t14	2.0865e-34	t16
AT1G28100	1	9801082	9804394	protein_coding	F	3.13037e-12	t12	2.90396e-14	t13	1.13443e-33	t16
AT1G28110	1	9803641	9806899	protein_coding	F	3.13037e-12	t12	2.90396e-14	t13	1.13443e-33	t16
AT1G28210	1	9854517	9860158	protein_coding	F	0.00171511	t2	0.00292347	t14	1.25073e-34	t16
AT1G28250	1	9874247	9875579	protein_coding	F	3.67118e-16	t2	1.10388e-11	t11	3.23692e-37	t18
AT1G28260	1	9875527	9879433	protein_coding	F	2.98173e-16	t2	1.71396e-11	t11	7.59826e-37	t18
AT1G28265	1	9879035	9879310	protein_coding	F	1.47041e-15	t2	2.00141e-11	t11	8.06947e-37	t18
AT1G28270	1	9882951	9884189	protein_coding	F	2.92903e-16	t2	1.31632e-11	t11	2.20279e-37	t18
AT1G28280	1	9885400	9887478	protein_coding	F	1.33141e-15	t2	1.77505e-11	t11	3.99456e-36	t18
AT1G28320	1	9920219	9924488	protein_coding	F	0.00118716	t2	0.00283228	t14	1.06036e-34	t16
AT1G28410	1	9976182	9979793	protein_coding	F	1.99541e-09	t2	1.14959e-16	t12	6.83228e-14	t16
AT1G28440	1	9996713	10000455	protein_coding	T	0.00459834	t20	0.00928419	t75	0.00432947	t97
AT1G28600	1	10050957	10053218	protein_coding	F	4.55344e-05	t14	0.00672341	t75	0.00794857	t97
AT1G28610	1	10053443	10055881	protein_coding	F	0.0035495	t13	3.81192e-09	t23	8.62769e-17	t24
AT1G28640	1	10067563	10069177	protein_coding	F	5.17465e-09	t14	1.19182e-34	t16	2.51632e-37	t18
AT1G28650	1	10069365	10071108	protein_coding	F	0.00118716	t2	0.00283228	t14	1.06036e-34	t16
AT1G28660	1	10071609	10073549	protein_coding	F	3.13738e-09	t14	1.06036e-34	t16	2.07131e-37	t18
AT1G28680	1	10078189	10079909	protein_coding	T	5.16078e-12	t14	3.03013e-34	t16	7.97207e-37	t18
AT1G28685	1	10077923	10079643	antisense_long_noncoding_rna	F	5.16078e-12	t14	3.03013e-34	t16	7.97207e-37	t18
AT1G28690	1	10080042	10081604	protein_coding	T	7.38241e-09	t14	1.50947e-34	t16	4.40687e-37	t18
AT1G28695	1	10081871	10083122	protein_coding	F	4.73844e-08	t14	4.2057e-33	t16	2.29972e-35	t18
AT1G28700	1	10083500	10085030	protein_coding	F	1.57108e-08	t14	2.06135e-34	t16	4.2198e-37	t18
AT1G28710	1	10086366	10089772	protein_coding	F	0.000628376	t2	0.00341509	t14	1.06036e-34	t16
AT1G28715	1	10095813	10102928	long_noncoding_rna	F	0.00515716	t20	0.00272751	t75	0.00100021	t97
AT1G28760	1	10103081	10104883	protein_coding	F	1.74963e-08	t14	3.79936e-34	t16	3.13383e-36	t18
AT1G28765	1	10105047	10107645	protein_coding	F	0.000257	t16	0.000110878	t18	1.54537e-05	t19	3.3128e-05	t24
AT1G28815	1	10095674	10096374	protein_coding	F	7.38241e-09	t14	1.25073e-34	t16	4.40687e-37	t18
AT1G28880	1	10099827	10099898	pre_trna	F	4.60922e-07	t14	1.93564e-23	t16	3.23369e-27	t18
AT1G29030	1	10128999	10133992	protein_coding	F	0.00171511	t2	0.00292347	t14	1.25073e-34	t16
AT1G29040	1	10133983	10136124	protein_coding	F	0.00118716	t2	0.00283228	t14	1.06036e-34	t16
AT1G29050	1	10136246	10139228	protein_coding	F	0.00952383	t2	0.00684712	t14	5.88492e-31	t16
AT1G29060	1	10147605	10149780	protein_coding	F	0.000707976	t21	6.24505e-06	t22	0.00258818	t23
AT1G29110	1	10171683	10173071	protein_coding	T	0.00985275	t20	0.00083697	t75	0.000115364	t97
AT1G29179	1	10198764	10200255	protein_coding	F	1.48405e-07	t11	3.83053e-10	t16	7.4971e-15	t18	9.35056e-09	t19
AT1G29200	1	10207577	10210622	protein_coding	F	2.34546e-17	t2	2.41454e-14	t11	3.74171e-35	t18	4.56413e-05	t19	3.28798e-06	t23	0.00102201	t24
AT1G29210	1	10207306	10207378	pre_trna	F	1.95856e-07	t11	2.88329e-08	t16	1.08821e-11	t18	7.51176e-08	t19
AT1G29220	1	10210520	10212722	protein_coding	F	1.10199e-15	t2	1.19246e-16	t11	5.73741e-37	t18	5.66777e-06	t19	3.36249e-06	t23	6.10264e-05	t24
AT1G29290	1	10244453	10245874	protein_coding	F	1.19904e-12	t2	2.00081e-30	t16	4.55425e-33	t18
AT1G29300	1	10247707	10249704	protein_coding	F	1.08368e-35	t2	2.30662e-06	t15	1.65334e-32	t16
AT1G29310	1	10252241	10254792	protein_coding	F	0.00809202	t53	0.0079094	t75	0.00414097	t97
AT1G29350	1	10268421	10273821	protein_coding	T	0.000275924	t2	0.00820389	t14	4.71845e-27	t16	9.9684e-30	t18	0.0012738	t19
AT1G29355	1	10274048	10275539	protein_coding	F	0.00624375	t20	0.00773193	t53	0.00993046	t97
AT1G29357	1	10273931	10275765	antisense_long_noncoding_rna	F	0.00624375	t20	0.00773193	t53	0.00993046	t97
AT1G29380	1	10283396	10286164	protein_coding	F	8.44311e-05	t13	8.36266e-06	t17	1.45719e-10	t19
AT1G29395	1	10288129	10289666	protein_coding	F	0.00160319	t2	0.00341509	t14	1.25073e-34	t16
AT1G29560	1	10332371	10335714	protein_coding	F	4.24e-10	t11	8.16802e-32	t16	1.95981e-13	t19
AT1G29740	1	10407220	10413119	protein_coding	T	0.00416899	t14	0.00794857	t75	0.00314464	t97
AT1G29890	1	10463029	10467452	protein_coding	F	2.25933e-13	t11	0.000968701	t14	9.23771e-10	t17	7.87398e-10	t18
AT1G30010	1	10513151	10516385	protein_coding	F	1.69401e-05	t11	4.0581e-08	t12	0.0013887	t16
AT1G30100	1	10571310	10573365	protein_coding	F	5.80179e-17	t11	4.61713e-13	t16	2.13174e-36	t18
AT1G30140	1	10598542	10599696	protein_coding	F	1.70382e-08	t12	0.000375415	t16	0.00299313	t22	6.4633e-08	t24
AT1G30300	1	10672973	10675455	protein_coding	F	8.99308e-10	t2	9.63847e-19	t11	1.3412e-06	t13
AT1G30370	1	10719065	10720843	protein_coding	F	7.15161e-12	t12	7.68159e-05	t14	0.000544282	t16
AT1G30410	1	10738683	10747563	protein_coding	T	1.99361e-09	t14	5.31834e-33	t16	4.69547e-36	t18
AT1G30440	1	10758743	10762429	protein_coding	F	0.00282306	t2	0.00310027	t14	3.47836e-34	t16
AT1G30510	1	10806930	10809188	protein_coding	F	0.00118716	t2	0.00283228	t14	1.06036e-34	t16
AT1G30550	1	10822161	10823903	protein_coding	F	0.00118716	t2	0.00283228	t14	1.06036e-34	t16
AT1G30590	1	10835735	10840872	protein_coding	F	9.90002e-12	t12	0.000116813	t14	0.000570762	t16
AT1G30690	1	10887607	10890407	protein_coding	F	0.00160319	t2	0.00341509	t14	1.25073e-34	t16
AT1G30710	1	10895252	10897127	protein_coding	F	2.3476e-12	t12	8.40912e-05	t14	0.000397859	t16
AT1G30740	1	10902995	10904739	protein_coding	F	1.04848e-11	t12	6.01539e-05	t14	0.000113974	t16
AT1G30755	1	10905731	10909760	protein_coding	F	0.00175569	t2	0.00233651	t14	2.04968e-34	t16
AT1G30810	1	10936765	10942292	protein_coding	F	0.000393786	t17	4.371e-37	t18	0.00397035	t23
AT1G30820	1	10944908	10949482	protein_coding	F	0.000696221	t2	0.00680912	t14	1.50947e-34	t16
AT1G30825	1	10960908	10963231	protein_coding	F	5.10504e-12	t12	0.000500585	t14	0.00123695	t16
AT1G30840	1	10974383	10976298	protein_coding	F	1.05859e-11	t12	0.000453041	t14	0.000395929	t16
AT1G30860	1	10986496	10989593	protein_coding	F	1.20321e-09	t12	3.87378e-05	t14	0.00356215	t16
AT1G30870	1	10991478	10993083	protein_coding	T	0.000984332	t2	0.00274288	t14	1.93661e-34	t16
AT1G30880	1	10993002	10994152	protein_coding	F	5.40791e-12	t12	0.000122964	t14	0.000672489	t16
AT1G30890	1	10994243	10996223	protein_coding	F	4.38789e-12	t12	8.55385e-05	t14	0.00089552	t16
AT1G30900	1	10996870	11000809	protein_coding	F	2.12805e-11	t12	7.81832e-05	t14	0.000654461	t16
AT1G30925	1	11009888	11012280	protein_coding	F	0.00167861	t53	0.00699776	t75	0.002727	t97
AT1G30960	1	11037552	11040084	protein_coding	F	0.00118716	t2	0.00283228	t14	1.06036e-34	t16
AT1G30970	1	11040250	11043773	protein_coding	F	5.40791e-12	t12	9.84541e-05	t14	0.00051906	t16
AT1G30990	1	11051999	11053295	protein_coding	F	1.07053e-11	t12	7.19625e-05	t14	0.000437635	t16
AT1G31040	1	11069510	11072564	protein_coding	F	3.96586e-10	t12	6.88134e-05	t14	0.000214368	t16
AT1G31050	1	11075398	11079289	protein_coding	F	0.00132188	t2	0.00254671	t14	1.87457e-34	t16
AT1G31080	1	11091832	11092899	protein_coding	F	8.83487e-06	t21	3.08481e-10	t22	0.00380773	t24
AT1G31090	1	11094407	11095649	protein_coding	F	4.3174e-08	t12	1.5163e-05	t14	0.00111305	t16
AT1G31095	1	11102778	11103644	protein_coding	F	2.57816e-07	t12	9.07049e-06	t14	7.55063e-05	t16
AT1G31120	1	11104237	11108095	protein_coding	F	1.37814e-10	t12	8.60831e-05	t14	0.000630556	t16
AT1G31130	1	11114693	11116195	protein_coding	F	5.40791e-12	t12	9.84541e-05	t14	0.00051906	t16
AT1G31150	1	11119827	11122675	protein_coding	F	7.14144e-10	t12	4.3527e-05	t14	0.00350916	t16
AT1G31160	1	11122604	11124220	protein_coding	F	7.74958e-11	t12	4.75654e-05	t14	0.000549198	t16
AT1G31170	1	11133410	11135189	protein_coding	F	8.51134e-11	t12	6.01422e-05	t14	0.000473868	t16
AT1G31190	1	11144772	11146930	protein_coding	F	1.48996e-11	t12	0.00017119	t14	0.00407847	t16
AT1G31255	1	11169450	11170396	protein_coding	F	8.9761e-11	t12	6.61695e-05	t14	0.000189519	t16
AT1G31260	1	11175559	11177362	protein_coding	F	7.28898e-11	t12	6.06223e-05	t14	0.000217411	t16
AT1G31290	1	11188120	11192585	protein_coding	T	0.00977945	t20	0.00662717	t31	0.00301247	t42
AT1G31310	1	11198353	11200141	protein_coding	F	8.04271e-09	t12	1.37038e-05	t14	0.000578913	t16
AT1G31330	1	11214676	11216141	protein_coding	F	1.02219e-08	t2	0.000253728	t11	2.80695e-09	t12	1.49758e-15	t18
AT1G31350	1	11221267	11222827	protein_coding	F	7.98467e-11	t12	9.4357e-05	t14	0.00148216	t16
AT1G31360	1	11232318	11237594	protein_coding	F	7.05629e-12	t12	3.72907e-05	t14	0.00348501	t16
AT1G31390	1	11243182	11244392	protein_coding	F	7.50081e-15	t12	0.000843428	t14	4.83144e-05	t17
AT1G31410	1	11246817	11249587	protein_coding	F	0.00071488	t14	0.000162975	t17	0.000351574	t21
AT1G31420	1	11249600	11253915	protein_coding	T	5.40791e-12	t12	9.84541e-05	t14	0.00051906	t16
AT1G31430	1	11253912	11255745	protein_coding	T	3.37363e-12	t12	9.12825e-05	t14	0.000670984	t16
AT1G31440	1	11255836	11258814	protein_coding	F	4.96027e-12	t12	7.65132e-05	t14	0.00131498	t16
AT1G31460	1	11261443	11263364	protein_coding	F	0.00184657	t2	0.00199499	t14	1.87519e-34	t16
AT1G31470	1	11262918	11264963	protein_coding	F	0.00724055	t20	0.00746639	t31	0.00248145	t42
AT1G31500	1	11273573	11276636	protein_coding	F	0.00557909	t53	0.00552465	t75	0.00753083	t97
AT1G31510	1	11277417	11278462	protein_coding	F	0.00427918	t20	0.00633842	t75	0.00751258	t97
AT1G31530	1	11281188	11282468	protein_coding	F	1.10767e-11	t12	0.000453041	t14	0.000485055	t16
AT1G31540	1	11288378	11293799	protein_coding	F	1.61649e-11	t12	0.000108646	t14	0.000901944	t16
AT1G31550	1	11295446	11297379	protein_coding	F	0.00132743	t2	0.00273301	t14	1.25073e-34	t16
AT1G31600	1	11312961	11316582	protein_coding	F	3.4108e-11	t12	6.97824e-05	t14	0.000800585	t16
AT1G31620	1	11316941	11317894	protein_coding	F	1.02478e-07	t12	2.2241e-05	t14	0.00612321	t16
AT1G31650	1	11326251	11330791	protein_coding	F	0.00250407	t2	0.00595698	t14	3.15166e-32	t16
AT1G31670	1	11337536	11341889	protein_coding	F	0.00402711	t2	0.00255238	t14	7.65205e-26	t16
AT1G31690	1	11343854	11347945	protein_coding	F	0.00198185	t2	0.00576415	t14	5.08685e-34	t16
AT1G31710	1	11349697	11355587	protein_coding	F	0.00097547	t2	0.00471959	t14	1.19182e-34	t16
AT1G31720	1	11356076	11358095	protein_coding	F	0.00458948	t13	7.96091e-06	t23	1.22368e-13	t24
AT1G31740	1	11365285	11369839	protein_coding	F	0.00258082	t2	0.00300865	t14	1.94367e-34	t16
AT1G31750	1	11370585	11372197	protein_coding	F	0.00170516	t2	0.00670367	t14	8.30867e-34	t16
AT1G31770	1	11374760	11377885	protein_coding	F	0.000626355	t21	1.02114e-05	t22	0.00375375	t23
AT1G31780	1	11391199	11394748	protein_coding	F	1.53042e-21	t12	2.75013e-09	t15	4.09228e-37	t18
AT1G31790	1	11394690	11396018	protein_coding	F	4.39973e-22	t12	4.20716e-09	t15	2.07131e-37	t18
AT1G31800	1	11396402	11399714	protein_coding	T	4.39973e-22	t12	4.20716e-09	t15	2.07131e-37	t18
AT1G31810	1	11399607	11406809	protein_coding	F	4.58599e-05	t14	0.00031465	t22	4.27856e-11	t24
AT1G31814	1	11412392	11414502	protein_coding	F	1.10498e-07	t2	0.00048115	t12	0.000333487	t17
AT1G31817	1	11414695	11416444	protein_coding	F	1.43989e-08	t2	0.000451316	t12	0.000845624	t17
AT1G31830	1	11418589	11420961	protein_coding	F	0.00317782	t2	0.00285274	t14	1.02209e-33	t16
AT1G31835	1	11422636	11423684	protein_coding	F	0.000229014	t13	1.86409e-05	t17	5.787e-11	t19
AT1G31850	1	11430100	11434115	protein_coding	F	0.00412101	t53	0.00892232	t75	0.00539163	t97
AT1G31860	1	11434060	11436607	protein_coding	F	0.00167473	t2	0.00392067	t14	2.36113e-34	t16
AT1G31870	1	11436719	11440275	protein_coding	F	0.00985275	t42	0.0064561	t75	0.00375501	t97
AT1G31880	1	11445490	11450232	protein_coding	F	0.000978339	t2	0.00255414	t14	1.19182e-34	t16
AT1G31885	1	11450315	11452068	protein_coding	F	2.46862e-09	t11	1.01958e-05	t17	4.2771e-06	t18
AT1G31910	1	11456802	11463896	protein_coding	F	0.00624587	t20	0.005412	t75	0.00215552	t97
AT1G31930	1	11464934	11469207	protein_coding	F	0.00190662	t2	0.00225439	t14	2.80615e-34	t16
AT1G31950	1	11475623	11478548	protein_coding	F	0.00137619	t20	0.00376434	t42	0.00757856	t97
AT1G31960	1	11479133	11479654	protein_coding	F	2.5431e-14	t11	0.00203986	t14	7.18398e-10	t17	3.06684e-09	t18
AT1G31970	1	11479763	11482890	protein_coding	F	1.14063e-13	t11	0.000978313	t14	5.24516e-10	t17	4.03257e-10	t18
AT1G32010	1	11509341	11512040	protein_coding	F	0.000446321	t12	6.50381e-06	t14	1.45574e-21	t16
AT1G32060	1	11532199	11534639	protein_coding	F	0.00236807	t2	0.00462432	t14	3.0322e-34	t16
AT1G32080	1	11537242	11539896	protein_coding	F	0.001775	t2	0.00609807	t14	1.06364e-33	t16
AT1G32090	1	11539993	11544166	protein_coding	F	0.00515716	t42	0.00867709	t75	0.00460364	t97
AT1G32170	1	11575320	11578030	protein_coding	F	5.14852e-11	t12	5.41509e-05	t14	0.00044374	t16
AT1G32172	1	11578506	11580547	other_rna	F	1.02897e-14	t2	1.83609e-36	t18	0.00418302	t24
AT1G32180	1	11586391	11590035	protein_coding	F	1.00733e-07	t14	0.00181067	t17	2.44856e-05	t22	1.23517e-15	t24
AT1G32200	1	11601671	11605174	protein_coding	F	1.19195e-07	t14	0.00200708	t17	2.44856e-05	t22	1.23517e-15	t24
AT1G32240	1	11625616	11630745	protein_coding	F	0.00652286	t20	0.00892602	t75	0.00421515	t97
AT1G32300	1	11651327	11653380	protein_coding	F	0.000282479	t14	3.7096e-09	t21	1.23214e-05	t22
AT1G32310	1	11653500	11654833	protein_coding	F	1.37987e-06	t21	1.86971e-10	t22	0.00895977	t24
AT1G32330	1	11656964	11660471	protein_coding	F	6.887e-05	t14	2.06809e-09	t21	5.45109e-06	t22
AT1G32340	1	11663008	11666120	protein_coding	F	1.25404e-15	t2	2.85027e-11	t11	2.98793e-35	t18
AT1G32350	1	11666886	11668690	protein_coding	F	5.18501e-11	t13	0.000663878	t17	9.04894e-09	t19
AT1G32360	1	11672766	11675387	protein_coding	F	0.00304777	t12	0.000551355	t14	0.00564653	t86
AT1G32370	1	11676925	11678692	protein_coding	F	3.37939e-16	t2	8.66456e-11	t11	9.60434e-36	t18
AT1G32410	1	11693799	11695575	protein_coding	F	1.08578e-16	t2	2.50902e-11	t11	2.20279e-37	t18
AT1G32415	1	11695596	11697964	protein_coding	T	0.0020262	t2	0.00266511	t14	1.98729e-34	t16
AT1G32450	1	11715147	11719988	protein_coding	T	2.4508e-16	t2	2.77987e-11	t11	4.44821e-35	t18
AT1G32480	1	11741083	11741990	protein_coding	F	8.01074e-16	t2	1.6317e-11	t11	9.11787e-37	t18
AT1G32490	1	11742006	11749788	protein_coding	F	1.45735e-15	t2	4.43475e-12	t11	4.68041e-37	t18
AT1G32500	1	11749798	11752190	protein_coding	F	7.16725e-16	t2	2.0864e-11	t11	2.77587e-37	t18
AT1G32520	1	11758211	11759324	protein_coding	F	8.72029e-16	t2	1.78044e-11	t11	2.20279e-37	t18
AT1G32580	1	11783543	11785704	protein_coding	F	3.42561e-16	t2	1.23011e-11	t11	2.51632e-37	t18
AT1G32630	1	11797330	11801359	protein_coding	F	2.01753e-16	t2	2.0698e-11	t11	2.07131e-37	t18
AT1G32640	1	11798119	11801407	protein_coding	F	1.09051e-15	t2	9.00133e-12	t11	6.94062e-37	t18
AT1G32660	1	11811040	11812380	protein_coding	F	2.16688e-16	t2	1.41704e-11	t11	2.07131e-37	t18
AT1G32700	1	11827359	11829933	protein_coding	F	2.71181e-16	t2	2.03407e-11	t11	2.08048e-36	t18
AT1G32730	1	11840910	11843308	protein_coding	F	4.38612e-16	t2	9.35409e-12	t11	2.51632e-37	t18
AT1G32750	1	11846247	11856765	protein_coding	F	2.8229e-16	t2	1.1928e-11	t11	2.51632e-37	t18
AT1G32770	1	11865229	11867154	protein_coding	T	2.16688e-16	t2	1.41704e-11	t11	2.07131e-37	t18
AT1G32780	1	11869752	11872926	protein_coding	F	1.77505e-16	t15	1.16852e-30	t16	1.44467e-36	t18
AT1G32810	1	11881311	11886015	protein_coding	F	0.00162392	t2	0.00081332	t14	9.22717e-28	t16
AT1G32850	1	11902629	11907049	protein_coding	F	0.00160319	t2	0.00341509	t14	1.25073e-34	t16
AT1G32870	1	11911631	11913947	protein_coding	T	0.0023286	t2	0.00582133	t14	9.82434e-33	t16
AT1G32880	1	11913928	11914735	protein_coding	F	0.00252068	t2	0.00225516	t14	1.98729e-34	t16
AT1G32930	1	11931842	11934759	protein_coding	F	1.45219e-14	t2	3.11106e-11	t11	2.68111e-37	t18
AT1G32940	1	11937183	11941116	protein_coding	T	0.00118716	t2	0.00283228	t14	1.06036e-34	t16
AT1G32960	1	11945250	11948650	protein_coding	T	6.13019e-16	t2	8.92418e-11	t11	3.32722e-31	t18
AT1G32980	1	11954278	11955362	protein_coding	F	0.00273981	t2	0.00395827	t14	4.75e-34	t16
AT1G33020	1	11962746	11964832	protein_coding	F	0.000415508	t2	0.00466802	t14	2.73881e-34	t16
AT1G33050	1	11967783	11971532	protein_coding	F	1.76339e-15	t2	7.71922e-12	t11	7.96604e-37	t18
AT1G33055	1	11971308	11972580	protein_coding	F	1.76339e-15	t2	7.71922e-12	t11	7.96604e-37	t18
AT1G33070	1	11982889	11985299	protein_coding	F	3.58307e-15	t16	4.74711e-08	t17	1.59323e-14	t18
AT1G33080	1	11985650	11990520	protein_coding	F	0.00958638	t2	0.0078911	t14	2.78491e-32	t16
AT1G33090	1	11993298	11996712	protein_coding	F	0.00258082	t2	0.00258286	t14	6.19127e-34	t16
AT1G33100	1	11997500	12001421	protein_coding	F	5.90558e-15	t2	1.08682e-11	t11	2.49275e-35	t18
AT1G33110	1	12004854	12008852	protein_coding	F	2.16688e-16	t2	1.41704e-11	t11	2.07131e-37	t18
AT1G33170	1	12026936	12030539	protein_coding	F	5.59282e-06	t12	1.10384e-10	t16	1.81967e-23	t17	0.00742843	t19
AT1G33230	1	12046379	12050095	protein_coding	F	2.16688e-16	t2	1.41704e-11	t11	2.07131e-37	t18
AT1G33240	1	12051361	12054753	protein_coding	F	4.38612e-16	t2	9.35409e-12	t11	2.51632e-37	t18
AT1G33270	1	12068063	12070455	protein_coding	F	0.00133047	t11	3.28304e-14	t16	0.00181203	t17
AT1G33360	1	12091780	12096486	protein_coding	F	0.00154095	t31	0.00173055	t42	0.00329597	t53
AT1G33415	1	12118990	12126651	antisense_long_noncoding_rna	F	8.1569e-12	t12	8.75712e-05	t14	0.000619257	t16
AT1G33420	1	12120886	12123576	protein_coding	F	8.1569e-12	t12	8.75712e-05	t14	0.000619257	t16
AT1G33490	1	12150674	12152460	protein_coding	F	4.40774e-12	t12	7.66305e-05	t14	0.00162731	t16
AT1G33540	1	12162112	12164714	protein_coding	F	1.72932e-10	t12	6.16204e-05	t14	0.000266891	t16
AT1G33560	1	12168768	12172119	protein_coding	F	6.26601e-11	t12	0.000199948	t14	0.0012746	t16
AT1G33590	1	12177673	12179628	protein_coding	F	0.00159202	t2	0.00242906	t14	1.25073e-34	t16
AT1G33615	1	12192651	12197020	other_rna	F	0.0010887	t2	5.75532e-35	t16	6.61038e-35	t18	0.0096643	t19
AT1G33680	1	12203945	12208698	protein_coding	F	9.33085e-12	t12	0.000115259	t14	0.000546806	t16
AT1G33720	1	12220858	12224108	protein_coding	T	1.77196e-10	t12	4.04688e-05	t14	0.00128205	t16
AT1G33750	1	12233632	12236576	protein_coding	F	0.000937869	t2	2.64884e-35	t16	3.87124e-35	t18	0.00878631	t19
AT1G33770	1	12241614	12245292	protein_coding	F	5.40791e-12	t12	9.84541e-05	t14	0.00051906	t16
AT1G33780	1	12244560	12246231	protein_coding	F	1.63127e-15	t2	4.84249e-11	t11	1.33834e-34	t18
AT1G33811	1	12267808	12269913	protein_coding	F	1.39049e-11	t12	9.12258e-05	t14	0.000617242	t16
AT1G33820	1	12278438	12279451	protein_coding	F	7.44488e-12	t12	8.48862e-05	t14	0.000523345	t16
AT1G33950	1	12332834	12340409	protein_coding	F	1.70966e-05	t13	4.98206e-17	t16	1.22573e-17	t18
AT1G33960	1	12346138	12348733	protein_coding	F	1.1404e-16	t2	5.50342e-11	t11	3.12457e-29	t18
AT1G34000	1	12357910	12358966	protein_coding	F	0.000667076	t21	0.00161747	t22	0.00988819	t23
AT1G34020	1	12366810	12370014	protein_coding	F	0.000887931	t12	1.03427e-05	t14	1.12089e-27	t16
AT1G34030	1	12370065	12371554	protein_coding	F	0.000631549	t21	9.65804e-06	t22	0.00305536	t23
AT1G34065	1	12398428	12401036	protein_coding	F	1.90465e-14	t2	5.16947e-12	t11	6.53393e-35	t18
AT1G34120	1	12426700	12429714	protein_coding	F	0.00118716	t2	0.00283228	t14	1.06036e-34	t16
AT1G34140	1	12433356	12434735	protein_coding	F	4.00464e-09	t14	1.06036e-34	t16	1.08229e-13	t17
AT1G34150	1	12435882	12439499	protein_coding	F	8.82107e-09	t14	1.50202e-34	t16	3.99387e-13	t17
AT1G34170	1	12443547	12446764	protein_coding	F	2.15973e-15	t2	1.11952e-11	t11	2.5782e-36	t18
AT1G34190	1	12451405	12454542	protein_coding	T	3.57058e-08	t12	1.19955e-10	t16	0.00589517	t17
AT1G34210	1	12458564	12462905	protein_coding	T	2.93734e-07	t13	6.48178e-29	t16	7.29786e-32	t18	0.00622039	t24
AT1G34310	1	12508548	12511520	protein_coding	F	3.24553e-12	t11	4.26745e-37	t18	1.93192e-07	t23	0.000137027	t24
AT1G34315	1	12514106	12516521	protein_coding	F	1.75271e-20	t12	4.20318e-10	t15	5.76376e-35	t18
AT1G34320	1	12520059	12524377	protein_coding	F	2.07131e-37	t18	1.02298e-07	t23	7.64583e-05	t24
AT1G34355	1	12536310	12541938	protein_coding	F	0.00316725	t12	2.02284e-05	t14	2.16796e-34	t16
AT1G34360	1	12542796	12546244	protein_coding	F	0.00155848	t21	6.49192e-08	t22	0.00682384	t24
AT1G34390	1	12556005	12559082	protein_coding	F	1.45473e-11	t12	6.01144e-05	t14	0.000242113	t16
AT1G34430	1	12587726	12590223	protein_coding	F	1.94997e-50	t12	5.24598e-05	t14	5.66335e-07	t15
AT1G34440	1	12591348	12593579	protein_coding	F	2.95337e-06	t11	5.16105e-17	t18	0.000540915	t23
AT1G34460	1	12595110	12602379	protein_coding	F	1.94806e-08	t12	0.00217554	t16	4.37852e-31	t18
AT1G34550	1	12646674	12652646	protein_coding	F	0.000455357	t2	1.49294e-06	t15	0.00349117	t17
AT1G34630	1	12685176	12687641	protein_coding	F	0.00746594	t53	0.00222339	t75	0.00397302	t97
AT1G34650	1	12692995	12697834	protein_coding	F	8.9251e-12	t12	6.94532e-05	t14	0.00105546	t16
AT1G34750	1	12736000	12738196	protein_coding	F	0.000385454	t2	1.02676e-30	t16	2.38726e-32	t18	0.00412464	t19
AT1G34780	1	12748571	12750506	protein_coding	F	0.00337011	t11	1.71397e-05	t21	7.64932e-10	t23
AT1G35150	1	12864158	12866238	protein_coding	F	8.74392e-12	t12	7.77637e-05	t14	0.00128985	t16
AT1G35183	1	12882654	12884762	protein_coding	F	1.02096e-10	t12	4.05543e-05	t14	0.00651562	t16
AT1G35230	1	12917070	12917829	protein_coding	F	9.50111e-16	t2	5.50724e-11	t11	9.17627e-34	t18
AT1G35242	1	12930980	12931555	protein_coding	F	0.000410753	t2	0.00415586	t14	4.06562e-33	t16
AT1G35250	1	12932024	12934656	protein_coding	F	1.79348e-09	t2	5.80991e-10	t11	8.00477e-24	t18
AT1G35255	1	12935647	12936586	protein_coding	F	0.00154747	t2	1.10572e-05	t14	6.95592e-10	t18	0.000477121	t19
AT1G35320	1	12958841	12962853	protein_coding	F	1.12242e-06	t16	1.8156e-09	t21	5.3857e-05	t22
AT1G35375	1	13005673	13006187	protein_coding	F	0.00498704	t11	8.31736e-05	t21	5.00043e-10	t23
AT1G35460	1	13039660	13042159	protein_coding	F	5.9991e-16	t2	2.99774e-11	t11	1.01866e-36	t18
AT1G35470	1	13051157	13055093	protein_coding	F	2.07024e-15	t2	2.28686e-11	t11	3.61895e-36	t18
AT1G35490	1	13061549	13063455	protein_coding	F	2.4615e-15	t2	1.29018e-11	t11	2.54098e-36	t18
AT1G35500	1	13066087	13066596	protein_coding	F	2.16688e-16	t2	1.41704e-11	t11	2.07131e-37	t18
AT1G35510	1	13071165	13074984	protein_coding	F	5.49065e-06	t13	2.76763e-34	t16	8.3875e-06	t18
AT1G35515	1	13077890	13080265	protein_coding	T	9.45679e-13	t2	1.63207e-11	t11	2.73508e-32	t18
AT1G35516	1	13078416	13079773	protein_coding	F	0.00388093	t2	0.00183044	t14	3.5338e-34	t16
AT1G35520	1	13082819	13085830	protein_coding	F	4.33058e-12	t12	6.61604e-05	t14	0.0016993	t16
AT1G35530	1	13089816	13097286	protein_coding	F	4.36603e-16	t2	9.23663e-12	t11	2.51632e-37	t18
AT1G35540	1	13108634	13111700	protein_coding	F	5.43862e-11	t12	0.000256142	t14	0.000141546	t16
AT1G35545	1	13110517	13112832	antisense_long_noncoding_rna	F	4.43208e-11	t12	0.000118794	t14	0.00108288	t16
AT1G35550	1	13112506	13113136	protein_coding	F	4.64865e-11	t12	0.000119483	t14	0.000371175	t16
AT1G35580	1	13122082	13125328	protein_coding	F	4.45078e-20	t13	1.69929e-27	t16	2.24116e-14	t17
AT1G35610	1	13143061	13144988	protein_coding	F	2.65071e-15	t2	2.67519e-11	t11	2.42641e-36	t18
AT1G35614	1	13148592	13149559	protein_coding	F	6.40914e-17	t2	2.37388e-11	t11	5.42936e-36	t18
AT1G35620	1	13156346	13158467	protein_coding	F	8.68337e-11	t14	1.52888e-32	t16	2.05375e-35	t18
AT1G35630	1	13162966	13164512	protein_coding	F	1.66779e-16	t2	2.73656e-11	t11	6.10928e-35	t18
AT1G35660	1	13192608	13198142	protein_coding	F	2.78641e-16	t2	1.42702e-11	t11	4.69004e-37	t18
AT1G35670	1	13205345	13208289	protein_coding	F	8.75512e-10	t12	5.43741e-05	t14	0.00895111	t16
AT1G35680	1	13208683	13210428	protein_coding	F	8.10809e-11	t12	0.000127972	t14	0.000829764	t16
AT1G35710	1	13220471	13224681	protein_coding	T	1.28254e-05	t17	0.00268892	t21	0.00892903	t22
AT1G35720	1	13225168	13227239	protein_coding	F	0.00197	t42	0.00444758	t75	0.00972874	t97
AT1G35730	1	13227137	13229931	protein_coding	F	6.61333e-16	t2	1.30384e-11	t11	4.91554e-37	t18
AT1G35750	1	13253398	13255570	protein_coding	F	8.19058e-15	t2	4.47897e-12	t11	2.82306e-35	t18
AT1G35780	1	13277259	13280387	protein_coding	F	3.00082e-18	t16	4.11241e-27	t18	7.35483e-06	t19
AT1G35895	1	13346878	13354225	protein_coding	F	9.50441e-05	t16	0.00728717	t21	0.0050398	t22
AT1G36005	1	13432418	13433062	protein_coding	F	2.16688e-16	t2	1.41704e-11	t11	2.07131e-37	t18
AT1G36070	1	13466694	13470936	protein_coding	F	0.000138998	t16	0.00661842	t21	0.00479071	t22
AT1G36078	1	13481665	13482785	protein_coding	F	0.000198591	t16	0.00299981	t21	0.00188836	t22
AT1G36100	1	13494652	13495215	protein_coding	F	7.38313e-06	t15	0.00863433	t18	1.09213e-09	t19
AT1G36160	1	13533168	13544015	protein_coding	F	7.89964e-05	t16	0.00811591	t21	0.00771515	t22
AT1G36280	1	13640508	13643126	protein_coding	F	9.38814e-08	t12	6.06242e-11	t16	0.0064669	t17
AT1G36325	1	13681704	13683045	protein_coding	F	3.41135e-32	t2	1.07916e-27	t16	4.97737e-33	t18
AT1G36340	1	13683663	13685066	protein_coding	T	0.000564487	t14	1.48301e-06	t17	0.00051464	t21
AT1G36580	1	13816459	13818556	protein_coding	F	6.3146e-23	t2	0.00191297	t11	6.51185e-30	t18
AT1G36622	1	13835620	13836954	protein_coding	F	0.00192946	t2	0.00606755	t14	3.35286e-33	t16
AT1G36623	1	13835832	13836121	protein_coding	F	0.00192946	t2	0.00606755	t14	3.35286e-33	t16
AT1G36730	1	13898210	13900831	protein_coding	F	0.00526798	t2	0.00261096	t14	8.05886e-34	t16
AT1G36920	1	13982995	13984424	protein_coding	F	7.38291e-05	t12	6.93643e-05	t14	1.93339e-08	t24
AT1G36925	1	13986436	13987289	protein_coding	F	4.21762e-05	t12	0.000100952	t14	5.26217e-08	t24
AT1G36940	1	14003819	14005502	protein_coding	F	4.18136e-07	t15	0.00518235	t18	1.74639e-07	t19
AT1G36942	1	14006147	14006341	protein_coding	F	6.31526e-07	t12	0.000170662	t14	1.39395e-08	t24
AT1G36950	1	14009673	14010822	protein_coding	F	1.51681e-06	t12	0.000129775	t14	1.0664e-08	t24
AT1G36970	1	14016385	14018356	protein_coding	F	6.33922e-07	t12	0.0086055	t14	2.1687e-14	t24
AT1G36980	1	14024634	14027040	protein_coding	F	5.61164e-06	t12	0.000200739	t14	3.04588e-08	t24
AT1G37020	1	14046735	14049742	protein_coding	F	0.00191559	t15	0.00833859	t23	1.6609e-09	t24
AT1G37113	1	14136413	14138703	protein_coding	F	0.0022038	t15	0.00994052	t23	3.05894e-09	t24
AT1G37130	1	14158452	14161938	protein_coding	F	0.00138273	t2	0.00359577	t14	1.25073e-34	t16
AT1G40390	1	15432576	15434674	protein_coding	F	0.00106284	t2	0.0080587	t14	1.29325e-32	t16
AT1G41820	1	15582423	15585143	protein_coding	F	0.000361074	t16	1.70628e-06	t21	0.000763571	t22
AT1G41830	1	15603568	15607966	protein_coding	F	0.00160319	t2	0.00305727	t14	1.25073e-34	t16
AT1G41880	1	15650635	15652542	protein_coding	F	0.00540707	t31	0.00543855	t75	0.0074557	t97
AT1G41920	1	15680978	15684487	protein_coding	F	0.00203324	t11	2.06064e-15	t12	5.66306e-06	t18
AT1G42430	1	15891281	15894576	protein_coding	F	0.00233946	t2	0.0020016	t14	2.21733e-34	t16
AT1G42440	1	15895197	15900105	protein_coding	F	0.00626135	t2	0.00435085	t14	3.34384e-33	t16
AT1G42470	1	15926676	15935529	protein_coding	F	1.07543e-11	t12	0.000116607	t14	0.00134795	t16
AT1G42480	1	15936156	15938974	protein_coding	F	1.99112e-13	t2	9.44773e-33	t18	1.56842e-08	t19
AT1G42525	1	15966381	15968239	protein_coding	F	0.00166887	t2	0.00209532	t14	5.70138e-34	t16
AT1G42540	1	15973054	15976813	protein_coding	F	6.43859e-17	t2	1.5167e-11	t11	4.82844e-37	t18
AT1G42550	1	15976805	15979952	protein_coding	F	0.00118716	t2	0.00283228	t14	1.06036e-34	t16
AT1G43020	1	16155278	16157950	protein_coding	F	8.78323e-14	t2	2.14726e-11	t11	5.53501e-34	t18
AT1G43130	1	16228189	16231254	protein_coding	F	2.42474e-08	t2	0.00195003	t11	1.95009e-10	t12	3.90418e-18	t18
AT1G43145	1	16238525	16240015	protein_coding	F	2.6013e-06	t2	0.00276812	t11	0.00425122	t12
AT1G43160	1	16263805	16264945	protein_coding	F	1.2099e-05	t13	6.49129e-21	t16	4.55669e-21	t18
AT1G43171	1	16269075	16270513	protein_coding	F	7.10897e-09	t2	0.000428591	t11	9.63511e-10	t12	2.29027e-14	t18
AT1G43320	1	16356762	16357118	protein_coding	F	4.31586e-16	t2	2.36115e-11	t11	2.51632e-37	t18
AT1G43600	1	16415357	16416022	protein_coding	F	0.00593578	t2	0.00288146	t14	2.46284e-33	t16
AT1G43620	1	16425412	16430287	protein_coding	T	3.88937e-08	t2	0.00156605	t11	1.55203e-10	t12	2.82809e-19	t18
AT1G43630	1	16436250	16437755	protein_coding	F	2.25649e-16	t2	2.12442e-11	t11	2.51632e-37	t18
AT1G43665	1	16452981	16453804	protein_coding	F	2.57085e-38	t2	2.1683e-07	t15	9.57977e-33	t16
AT1G43670	1	16467298	16470500	protein_coding	F	2.06884e-12	t2	4.67976e-09	t11	2.1146e-27	t18
AT1G43690	1	16478159	16482859	protein_coding	F	1.65836e-15	t2	1.10949e-11	t11	2.17044e-36	t18
AT1G43720	1	16495080	16496078	protein_coding	F	3.15488e-15	t2	1.45968e-11	t11	1.50866e-36	t18
AT1G43722	1	16496403	16497377	protein_coding	F	7.60095e-40	t2	5.14282e-09	t14	2.21625e-34	t16
AT1G43730	1	16508723	16509784	protein_coding	T	6.22918e-16	t2	2.04427e-11	t11	3.11091e-37	t18
AT1G43760	1	16528880	16531065	protein_coding	F	1.28517e-11	t12	9.69947e-05	t14	0.000601386	t16
AT1G43850	1	16616988	16622049	protein_coding	F	3.79064e-40	t2	8.26958e-09	t14	1.25073e-34	t16
AT1G43860	1	16620769	16624504	protein_coding	F	4.38612e-16	t2	1.15998e-11	t11	2.51632e-37	t18
AT1G43890	1	16646696	16648648	protein_coding	F	6.98647e-15	t2	1.92464e-11	t11	5.99449e-37	t18
AT1G43900	1	16654030	16655928	protein_coding	F	1.79347e-15	t2	1.50636e-11	t11	1.00051e-36	t18
AT1G44000	1	16708004	16709713	protein_coding	F	3.42016e-12	t12	7.36455e-05	t14	0.00363466	t16
AT1G44020	1	16715972	16718656	protein_coding	F	3.28761e-14	t2	2.96347e-34	t18	0.00177443	t24
AT1G44160	1	16794820	16796450	protein_coding	F	9.67429e-16	t2	7.65738e-05	t14	9.40964e-14	t16
AT1G44170	1	16796400	16800321	protein_coding	F	2.56493e-08	t2	0.000787603	t15	2.16988e-34	t16
AT1G44191	1	16813599	16814733	protein_coding	F	1.81302e-12	t11	0.000387275	t12	0.00240937	t24
AT1G44318	1	16831016	16834011	protein_coding	F	4.69945e-17	t2	2.00336e-09	t13	2.05493e-34	t16
AT1G44350	1	16834210	16838562	protein_coding	F	2.59836e-15	t2	6.14542e-09	t13	1.34268e-33	t16
AT1G44446	1	16848308	16851271	protein_coding	F	2.61315e-06	t13	1.25073e-34	t16	9.0871e-06	t18
AT1G44542	1	16864831	16866787	protein_coding	F	3.56999e-31	t16	0.00616745	t17	1.85005e-05	t21
AT1G44575	1	16870221	16873427	protein_coding	F	7.16755e-15	t2	1.41037e-09	t13	4.09658e-33	t16
AT1G44608	1	16875092	16876549	protein_coding	F	5.09973e-12	t2	2.0897e-08	t13	2.07876e-27	t16
AT1G44740	1	16887217	16889155	protein_coding	F	0.00964866	t11	0.000983999	t14	1.97627e-09	t16
AT1G44750	1	16892527	16896089	protein_coding	F	6.04445e-16	t2	7.59646e-09	t13	1.19182e-34	t16
AT1G44760	1	16896679	16898645	protein_coding	F	4.14442e-08	t2	3.17194e-20	t11	1.38767e-06	t13	5.67455e-05	t14
AT1G44770	1	16907537	16909572	protein_coding	F	0.00533666	t2	6.00907e-08	t11	0.000158238	t14
AT1G44780	1	16909708	16912270	protein_coding	F	3.39005e-16	t2	1.74737e-08	t13	1.0998e-34	t16
AT1G44790	1	16912154	16913664	protein_coding	F	1.61651e-16	t2	1.03729e-08	t13	1.90928e-34	t16
AT1G44800	1	16913994	16917053	protein_coding	F	4.37356e-15	t2	3.39285e-09	t13	4.53561e-34	t16
AT1G44810	1	16923440	16924821	protein_coding	F	8.68874e-16	t2	3.25228e-09	t13	3.64242e-34	t16
AT1G44820	1	16926297	16929196	protein_coding	F	3.64929e-16	t2	4.07458e-09	t13	1.06036e-34	t16
AT1G44835	1	16939692	16942558	protein_coding	F	7.42182e-16	t2	1.95517e-08	t13	1.06036e-34	t16
AT1G44890	1	16963125	16965019	protein_coding	F	2.34688e-15	t2	4.87321e-09	t13	5.23462e-34	t16
AT1G44895	1	16965181	16965586	protein_coding	F	3.17086e-15	t2	2.46204e-09	t13	2.02618e-33	t16
AT1G44900	1	16970214	16974753	protein_coding	F	8.22007e-16	t2	1.65628e-08	t13	6.34169e-34	t16
AT1G44910	1	16975604	16982965	protein_coding	F	6.2234e-16	t2	5.20219e-09	t13	7.33678e-34	t16
AT1G44940	1	16994155	16995044	protein_coding	F	6.56712e-07	t12	0.000552005	t14	0.00392707	t16
AT1G44980	1	17004256	17005923	protein_coding	F	8.01436e-16	t2	8.44334e-08	t13	1.05376e-31	t16
AT1G45010	1	17013385	17015520	protein_coding	F	5.18635e-15	t2	8.16163e-09	t13	1.68979e-33	t16
AT1G45063	1	17033335	17035105	protein_coding	F	6.84109e-17	t2	8.88628e-09	t13	2.21166e-34	t16
AT1G45110	1	17052475	17054827	protein_coding	F	2.16688e-16	t2	3.0686e-09	t13	1.06036e-34	t16
AT1G45150	1	17077386	17082592	protein_coding	F	0.000676211	t14	0.000110431	t17	0.000302686	t21
AT1G45160	1	17083077	17090588	protein_coding	F	0.00502056	t2	0.00134555	t14	1.41145e-32	t16
AT1G45170	1	17095980	17098041	protein_coding	F	0.00295523	t2	0.00271826	t14	5.99134e-34	t16
AT1G45180	1	17098475	17101954	protein_coding	F	0.00118716	t2	0.00283228	t14	1.06036e-34	t16
AT1G45230	1	17169436	17171472	protein_coding	F	6.43777e-12	t12	6.93482e-05	t14	0.000484615	t16
AT1G45231	1	17147707	17151211	protein_coding	F	0.00231976	t2	0.00633585	t14	4.16406e-34	t16
AT1G47200	1	17297831	17298829	protein_coding	F	5.40791e-12	t12	9.84541e-05	t14	0.00051906	t16
AT1G47220	1	17303676	17305197	protein_coding	F	0.00369777	t2	0.00517277	t14	9.72477e-34	t16
AT1G47270	1	17326530	17328772	protein_coding	F	1.21072e-11	t12	0.000116004	t14	0.0018326	t16
AT1G47278	1	17330819	17332336	protein_coding	F	0.00371785	t14	5.79917e-15	t15	2.04235e-05	t23
AT1G47300	1	17339561	17340972	protein_coding	F	0.00743852	t13	0.000299301	t21	2.37353e-06	t24
AT1G47350	1	17358447	17360722	protein_coding	F	2.16688e-16	t2	1.06036e-34	t16	2.07131e-37	t18
AT1G47370	1	17365898	17368703	protein_coding	F	5.17465e-09	t14	1.19182e-34	t16	2.51632e-37	t18
AT1G47380	1	17372371	17376091	protein_coding	F	1.03802e-05	t13	1.61326e-33	t16	5.21289e-06	t18
AT1G47420	1	17395518	17397263	protein_coding	F	2.18129e-16	t11	1.66252e-13	t16	5.48129e-37	t18
AT1G47470	1	17414547	17415150	protein_coding	F	1.00528e-15	t11	3.70996e-14	t16	8.8018e-37	t18
AT1G47480	1	17417492	17419442	protein_coding	F	4.2072e-12	t11	7.95748e-11	t16	2.59483e-25	t18
AT1G47490	1	17424473	17427475	protein_coding	F	5.04703e-12	t12	4.64237e-05	t14	0.00223176	t16
AT1G47570	1	17477579	17483502	protein_coding	F	0.00121562	t2	0.00452245	t14	1.652e-33	t16
AT1G47580	1	17485576	17486463	protein_coding	F	3.44041e-06	t14	1.57116e-08	t16	0.0018071	t24
AT1G47603	1	17496657	17498152	protein_coding	F	1.609e-14	t11	9.67121e-13	t16	7.336e-36	t18
AT1G47657	1	17531871	17535174	protein_coding	F	9.36252e-11	t12	5.62215e-05	t14	0.00216329	t16
AT1G47660	1	17533941	17535551	protein_coding	F	7.41171e-17	t16	1.48781e-05	t17	0.00141567	t22
AT1G47690	1	17544077	17544831	protein_coding	F	5.5512e-16	t11	1.06047e-11	t16	1.16678e-34	t18
AT1G47695	1	17546326	17546545	protein_coding	F	5.2034e-12	t11	3.39709e-10	t16	1.70543e-29	t18
AT1G47720	1	17561286	17562934	protein_coding	F	0.00267149	t2	0.00274823	t14	2.52501e-34	t16
AT1G47730	1	17563931	17565106	protein_coding	F	0.00114193	t14	0.000128338	t17	0.000137847	t21
AT1G47740	1	17566511	17569297	protein_coding	F	0.00247134	t14	0.000183167	t17	0.000191071	t21
AT1G47790	1	17600004	17601173	protein_coding	F	2.15547e-07	t12	2.18573e-05	t14	0.000694316	t16
AT1G47800	1	17601513	17602676	protein_coding	F	2.36161e-13	t2	7.52606e-10	t15	1.06036e-34	t16
AT1G47810	1	17603504	17604559	protein_coding	F	8.1569e-12	t12	0.000134786	t14	0.00100842	t16
AT1G47840	1	17616051	17619011	protein_coding	F	3.48135e-11	t12	7.05652e-05	t14	0.000698366	t16
AT1G47870	1	17634697	17637809	protein_coding	F	1.83995e-13	t2	5.28098e-10	t15	1.06036e-34	t16
AT1G47890	1	17643976	17647107	protein_coding	F	1.849e-13	t2	1.73694e-09	t15	1.06036e-34	t16
AT1G47900	1	17647144	17651791	protein_coding	F	1.27031e-11	t12	0.000110336	t14	0.0004791	t16
AT1G47940	1	17668285	17669713	protein_coding	F	1.08084e-10	t2	0.00596388	t12	0.00563583	t19
AT1G47960	1	17681157	17683719	protein_coding	F	0.00963913	t14	0.00484239	t17	3.04035e-05	t21	9.88275e-05	t22
AT1G47980	1	17691811	17693887	protein_coding	F	0.00147378	t2	0.00163324	t14	2.16988e-34	t16
AT1G47990	1	17698598	17701041	protein_coding	T	2.04968e-34	t16	2.96548e-37	t18	0.00371305	t19
AT1G48030	1	17716893	17719500	protein_coding	F	9.91729e-07	t2	4.47201e-05	t18	0.00473625	t19
AT1G48050	1	17723382	17727243	protein_coding	F	9.17985e-07	t2	4.42617e-05	t18	0.00393068	t19
AT1G48090	1	17732010	17758508	protein_coding	F	6.34138e-07	t2	4.53513e-05	t18	0.00505577	t19
AT1G48095	1	17760142	17761998	protein_coding	F	9.78329e-11	t12	4.36127e-06	t14	3.8522e-14	t18
AT1G48240	1	17808988	17812106	protein_coding	F	1.15723e-11	t12	9.77262e-05	t14	0.00108511	t16
AT1G48280	1	17835032	17837781	protein_coding	F	0.00868518	t12	3.19397e-10	t16	7.27444e-05	t17
AT1G48300	1	17847042	17848338	protein_coding	F	0.00898723	t12	2.87044e-10	t16	3.75498e-05	t17
AT1G48310	1	17848421	17853915	protein_coding	F	0.00892106	t12	3.88244e-10	t16	5.76195e-05	t17
AT1G48315	1	17854060	17855960	antisense_long_noncoding_rna	F	1.48602e-16	t11	7.10718e-13	t16	5.72074e-35	t18
AT1G48320	1	17854813	17855715	protein_coding	F	0.00620613	t12	5.57396e-10	t16	9.25736e-05	t17
AT1G48410	1	17885633	17892632	protein_coding	T	1.26976e-19	t16	1.91103e-27	t18	4.08134e-06	t19
AT1G48490	1	17921900	17928954	protein_coding	F	8.51275e-27	t2	0.000155337	t12	0.00920717	t14
AT1G48605	1	17969395	17970551	protein_coding	F	5.56382e-12	t12	0.000106231	t14	0.000889073	t16
AT1G48610	1	17970611	17973402	protein_coding	F	0.00229738	t2	0.00267523	t14	2.06135e-34	t16
AT1G48620	1	17973642	17976663	protein_coding	F	1.20987e-11	t12	0.00010216	t14	0.00110542	t16
AT1G48640	1	17986303	17989163	protein_coding	F	1.48151e-14	t11	6.07152e-13	t16	9.72457e-37	t18
AT1G48660	1	17995785	17998037	protein_coding	F	1.51335e-15	t11	1.83457e-14	t16	2.07131e-37	t18
AT1G48670	1	17998795	18001289	protein_coding	F	0.000163212	t2	1.4922e-06	t16	6.69753e-06	t18
AT1G48698	1	18010497	18012888	antisense_long_noncoding_rna	F	0.00484901	t16	0.00231841	t18	0.00544742	t64
AT1G48700	1	18011035	18013257	protein_coding	F	0.00484901	t16	0.00231841	t18	0.00544742	t64
AT1G48725	1	18019274	18020642	protein_coding	F	0.00126292	t12	0.00555284	t16	0.00354819	t64
AT1G48730	1	18020337	18022277	protein_coding	F	0.00209054	t16	0.00203523	t17	0.00312795	t64
AT1G48742	1	18026811	18027031	mirna	F	1.44528e-16	t11	2.01883e-13	t16	5.8402e-37	t18
AT1G48745	1	18030704	18031593	protein_coding	F	0.00591959	t2	5.80604e-05	t16	0.000248589	t18
AT1G48760	1	18035967	18039405	protein_coding	F	0.00743883	t2	0.00371049	t12	0.000831737	t18
AT1G48800	1	18049810	18053152	protein_coding	F	2.89803e-11	t12	0.000487543	t14	0.000561078	t16
AT1G48850	1	18064905	18068154	protein_coding	F	1.54595e-12	t11	5.91373e-05	t17	3.79038e-06	t18
AT1G48970	1	18113714	18117833	protein_coding	F	0.00159202	t2	0.00242906	t14	1.25073e-34	t16
AT1G48980	1	18118017	18120667	protein_coding	F	0.00179104	t12	1.25718e-31	t16	1.8664e-06	t18
AT1G49005	1	18128524	18131522	protein_coding	F	0.00111577	t14	0.00194399	t17	0.000371915	t21
AT1G49030	1	18136666	18138080	protein_coding	F	0.000990419	t21	6.24653e-09	t22	0.00945404	t24
AT1G49032	1	18137977	18139131	protein_coding	F	3.0666e-10	t12	5.20704e-05	t14	0.00280299	t16
AT1G49050	1	18150466	18153364	protein_coding	F	0.00171511	t2	0.00277076	t14	1.06036e-34	t16
AT1G49340	1	18252050	18264672	protein_coding	F	0.00118716	t2	0.00418775	t14	1.98376e-34	t16
AT1G49400	1	18282968	18284202	protein_coding	F	0.00224275	t2	0.00201788	t14	2.06389e-34	t16
AT1G49405	1	18284270	18285418	protein_coding	F	0.000772382	t2	0.00318468	t14	1.25073e-34	t16
AT1G49410	1	18285306	18287034	protein_coding	F	0.000553753	t2	0.0043379	t14	1.33591e-34	t16
AT1G49420	1	18287859	18288650	protein_coding	F	0.00265151	t2	0.00250219	t14	8.27244e-34	t16
AT1G49940	1	18488127	18491769	protein_coding	F	1.58364e-18	t16	1.83146e-27	t18	5.59841e-06	t19
AT1G49975	1	18504757	18506184	protein_coding	F	9.55047e-12	t12	0.000146003	t14	0.000612398	t16
AT1G49990	1	18513624	18515099	protein_coding	F	2.12247e-19	t16	1.39875e-28	t18	1.37151e-05	t19
AT1G50030	1	18522248	18539995	protein_coding	F	4.05361e-20	t16	2.79709e-29	t18	9.58535e-06	t19
AT1G50200	1	18591194	18598569	protein_coding	F	1.21662e-11	t12	7.60871e-05	t14	0.000794824	t16
AT1G50460	1	18693644	18697709	protein_coding	F	0.00230082	t2	0.00222346	t14	2.06135e-34	t16
AT1G50570	1	18726235	18728369	protein_coding	F	0.00171511	t2	0.00292347	t14	1.25073e-34	t16
AT1G50640	1	18756972	18758708	protein_coding	F	2.1035e-05	t17	2.48399e-05	t19	0.000209997	t21
AT1G50670	1	18774805	18777030	protein_coding	F	0.000107237	t16	0.00616977	t21	0.00399363	t22
AT1G50680	1	18777601	18778614	protein_coding	F	0.00590057	t21	0.00987349	t22	0.00544742	t64
AT1G50700	1	18781764	18784582	protein_coding	F	0.00574738	t21	0.00864752	t22	0.00574335	t64
AT1G50710	1	18784509	18787802	protein_coding	T	3.34569e-07	t13	0.00171658	t22	2.25715e-10	t24
AT1G50720	1	18789127	18789687	protein_coding	F	3.30302e-07	t13	0.00199755	t22	4.94723e-10	t24
AT1G50790	1	18823822	18826637	protein_coding	F	0.000772462	t2	0.00331323	t14	1.06036e-34	t16
AT1G50920	1	18870059	18872968	protein_coding	F	0.00330148	t20	0.00162439	t31	0.00330148	t42
AT1G51140	1	18943447	18945812	protein_coding	F	0.00178725	t21	0.00678895	t22	0.00982186	t64
AT1G51170	1	18953458	18955053	protein_coding	F	0.00537833	t20	8.93142e-05	t31	0.00134984	t42
AT1G51172	1	18963205	18965571	protein_coding	F	1.50136e-07	t15	0.00531004	t18	4.83993e-08	t19
AT1G51260	1	19003219	19005664	protein_coding	F	2.05467e-06	t13	0.000311771	t15	0.0019699	t16
AT1G51270	1	19007364	19011285	protein_coding	F	0.00214204	t2	0.00215549	t14	1.4491e-30	t16
AT1G51300	1	19014255	19016205	protein_coding	F	1.82549e-06	t13	0.000564509	t15	0.00441888	t16
AT1G51480	1	19090716	19093478	protein_coding	T	9.85945e-12	t12	8.32312e-05	t14	0.0012453	t16
AT1G51490	1	19094888	19097503	protein_coding	F	3.48269e-09	t12	9.89488e-05	t14	0.000973404	t16
AT1G51520	1	19106687	19109648	protein_coding	F	3.15976e-12	t12	9.06926e-05	t14	0.000612398	t16
AT1G51530	1	19109854	19112157	protein_coding	F	7.75658e-12	t12	0.000103193	t14	0.00122179	t16
AT1G51540	1	19115557	19117534	protein_coding	F	7.99996e-12	t12	7.0786e-05	t14	0.00128579	t16
AT1G51570	1	19122161	19125375	protein_coding	F	0.00769954	t20	0.00761678	t31	0.00851491	t42
AT1G51590	1	19128144	19132318	protein_coding	F	6.22574e-12	t12	9.07893e-05	t14	0.000612398	t16
AT1G51600	1	19132221	19135630	protein_coding	F	5.40791e-12	t12	9.84541e-05	t14	0.00051906	t16
AT1G51610	1	19136214	19139989	protein_coding	F	3.93772e-12	t12	8.99977e-05	t14	0.00149656	t16
AT1G51620	1	19140130	19141926	protein_coding	F	5.40791e-12	t12	9.84541e-05	t14	0.00051906	t16
AT1G51630	1	19141823	19144320	protein_coding	F	3.04166e-12	t12	7.82573e-05	t14	0.000574493	t16
AT1G51640	1	19149761	19152288	protein_coding	F	7.53111e-12	t12	8.07848e-05	t14	0.000669757	t16
AT1G51645	1	19149454	19152288	antisense_long_noncoding_rna	F	7.53111e-12	t12	8.07848e-05	t14	0.000669757	t16
AT1G51690	1	19163843	19170449	protein_coding	F	1.49422e-18	t2	0.00120092	t12	1.33455e-10	t16
AT1G51720	1	19180744	19186532	protein_coding	F	3.72217e-07	t12	1.25073e-34	t16	4.30494e-37	t18
AT1G51745	1	19191466	19194908	protein_coding	F	3.15019e-07	t12	1.68017e-33	t16	3.27923e-36	t18
AT1G51770	1	19201789	19203386	protein_coding	F	5.22755e-12	t12	9.55425e-05	t14	0.00072875	t16
AT1G51840	1	19249401	19250863	protein_coding	F	1.0226e-11	t12	8.27469e-05	t14	0.000484764	t16
AT1G51950	1	19305081	19307518	protein_coding	F	6.33043e-12	t12	8.99012e-05	t14	0.000574493	t16
AT1G51980	1	19323055	19326918	protein_coding	F	2.76355e-11	t12	7.09691e-05	t14	0.000427551	t16
AT1G51990	1	19330949	19332667	protein_coding	F	1.37654e-13	t13	0.0098173	t18	4.45352e-06	t19
AT1G52030	1	19345871	19349088	protein_coding	F	0.00188163	t14	0.00545817	t20	0.00194247	t42
AT1G52040	1	19350314	19352791	protein_coding	F	2.16688e-16	t2	2.07131e-37	t18	0.00888107	t24
AT1G52120	1	19396081	19398244	protein_coding	F	0.0036521	t2	0.00982661	t12	2.56925e-07	t21
AT1G52150	1	19409688	19414764	protein_coding	F	0.00927233	t14	0.00586633	t75	0.00996289	t97
AT1G52240	1	19455495	19458069	protein_coding	F	1.24098e-06	t14	1.26329e-32	t16	2.16158e-36	t18
AT1G52290	1	19469820	19472582	protein_coding	F	0.00373924	t2	0.00664978	t14	4.66706e-34	t16
AT1G52300	1	19474898	19476234	protein_coding	F	4.28933e-08	t12	8.67989e-11	t16	0.00343391	t17
AT1G52315	1	19481046	19482863	protein_coding	F	1.25268e-07	t12	2.10602e-10	t16	0.00159164	t17
AT1G52343	1	19494127	19495867	protein_coding	F	1.90241e-08	t12	1.72093e-11	t16	0.000761345	t17
AT1G52370	1	19506356	19508934	protein_coding	F	3.87247e-08	t12	8.2526e-11	t16	0.00300102	t17
AT1G52380	1	19508938	19511641	protein_coding	F	0.00762562	t12	0.00455088	t14	0.00928419	t97
AT1G52450	1	19541577	19546357	protein_coding	F	7.23048e-08	t11	2.82513e-14	t15	1.987e-34	t16	6.05336e-07	t17
AT1G52460	1	19549331	19551282	protein_coding	F	0.00715894	t21	0.00668763	t22	0.00788171	t64
AT1G52470	1	19553213	19555543	protein_coding	F	3.91514e-08	t11	1.50575e-14	t15	3.67262e-33	t16	8.27161e-08	t17
AT1G52500	1	19559880	19563113	protein_coding	F	0.00235794	t2	0.00173339	t14	4.43881e-34	t16
AT1G52520	1	19565601	19568391	protein_coding	F	0.00150302	t2	0.00367366	t14	2.21166e-34	t16
AT1G52540	1	19570058	19572204	protein_coding	T	8.0251e-08	t11	7.36018e-16	t15	1.88885e-34	t16	4.05869e-07	t17
AT1G52550	1	19572755	19574059	protein_coding	F	1.0328e-13	t11	4.24941e-07	t12	2.06395e-34	t16
AT1G52580	1	19587603	19589052	protein_coding	F	6.69383e-12	t12	9.03324e-05	t14	0.000570762	t16
AT1G52590	1	19589009	19590281	protein_coding	F	0.00568753	t2	0.00505254	t14	1.32827e-33	t16
AT1G52600	1	19590434	19592731	protein_coding	F	1.05566e-38	t2	2.64671e-34	t16	8.87431e-07	t17
AT1G52615	1	19600531	19602345	other_rna	F	0.000167011	t2	0.00766601	t14	1.08497e-34	t16
AT1G52618	1	19603147	19603743	protein_coding	F	1.19277e-05	t2	0.00114931	t12	1.81361e-05	t15
AT1G52640	1	19608709	19610452	protein_coding	F	3.47677e-08	t12	1.54565e-10	t16	0.00251803	t17
AT1G52660	1	19613378	19614989	protein_coding	T	4.52405e-08	t11	6.75159e-15	t15	1.50947e-34	t16	2.54419e-07	t17
AT1G52690	1	19619724	19621534	protein_coding	F	5.75961e-08	t12	8.57908e-11	t16	0.00258824	t17
AT1G52695	1	19621238	19623461	protein_coding	F	0.000640362	t53	0.00220867	t75	0.00921979	t97
AT1G52700	1	19630884	19634051	protein_coding	F	6.05446e-08	t11	2.13774e-15	t15	1.25073e-34	t16	8.56105e-08	t17
AT1G52710	1	19638285	19640512	protein_coding	F	5.83411e-15	t2	3.90168e-36	t18	0.0081571	t24
AT1G52780	1	19658614	19662186	protein_coding	F	3.62287e-08	t11	7.80048e-15	t15	1.2124e-33	t16	4.61904e-07	t17
AT1G52810	1	19667127	19668237	protein_coding	F	4.36975e-08	t12	5.95692e-11	t16	0.00194355	t17
AT1G52820	1	19669005	19670427	protein_coding	T	8.49285e-08	t11	5.21514e-15	t15	4.48968e-34	t16	8.34862e-07	t17
AT1G52825	1	19670395	19671059	protein_coding	F	8.83751e-08	t11	1.54414e-15	t15	2.00315e-34	t16	4.61338e-07	t17
AT1G52830	1	19672476	19673652	protein_coding	F	9.85143e-08	t11	1.84394e-15	t15	1.15796e-33	t16	1.01384e-06	t17
AT1G52870	1	19685545	19688028	protein_coding	F	4.08033e-08	t11	2.74326e-15	t15	1.25073e-34	t16	1.21818e-07	t17
AT1G52880	1	19688708	19690589	protein_coding	T	1.01789e-08	t11	7.02653e-12	t15	1.42215e-28	t16	1.5572e-07	t17
AT1G52890	1	19696923	19698482	protein_coding	T	0.00790734	t21	0.00752145	t22	0.00589949	t64
AT1G52900	1	19702062	19702916	protein_coding	F	4.46918e-08	t12	1.31058e-10	t16	0.00761051	t17
AT1G52905	1	19706047	19706885	protein_coding	F	1.11272e-08	t11	0.00532371	t12	0.000917932	t19	0.000644786	t24
AT1G52920	1	19709275	19711081	protein_coding	F	3.17121e-08	t12	1.23278e-10	t16	0.00255508	t17
AT1G52940	1	19716402	19723725	protein_coding	F	2.29319e-08	t12	2.97505e-08	t16	0.00215057	t17
AT1G52980	1	19737405	19740348	protein_coding	F	6.18475e-08	t12	1.86465e-10	t16	0.00341379	t17
AT1G53000	1	19744948	19747804	protein_coding	F	2.88969e-08	t12	4.10047e-10	t16	0.0015809	t17
AT1G53023	1	19754214	19755843	protein_coding	T	4.04176e-08	t12	7.44317e-11	t16	0.00531485	t17
AT1G53025	1	19756445	19759700	protein_coding	T	3.35263e-08	t12	1.20159e-10	t16	0.000699661	t17
AT1G53035	1	19761550	19762561	protein_coding	F	7.23168e-08	t12	1.39019e-10	t16	0.0012056	t17
AT1G53040	1	19764245	19767507	protein_coding	F	4.8161e-08	t12	8.34341e-11	t16	0.00348948	t17
AT1G53050	1	19771916	19775817	protein_coding	F	3.51014e-08	t12	1.57565e-10	t16	0.0027545	t17
AT1G53070	1	19778133	19779447	protein_coding	F	2.03287e-08	t12	2.56908e-10	t16	0.00168068	t17
AT1G53080	1	19781288	19782352	protein_coding	F	4.13798e-08	t12	1.11239e-10	t16	0.00341166	t17
AT1G53090	1	19783185	19786902	protein_coding	F	2.06736e-12	t12	8.46594e-05	t14	0.000970777	t16
AT1G53100	1	19786900	19789150	protein_coding	F	4.48609e-08	t12	6.33546e-11	t16	0.00519629	t17
AT1G53110	1	19790142	19792589	protein_coding	F	5.71971e-07	t11	3.87241e-07	t15	8.18886e-33	t16
AT1G53120	1	19792751	19794778	protein_coding	F	3.94564e-07	t11	8.46943e-08	t15	1.19182e-34	t16
AT1G53130	1	19794723	19795544	protein_coding	F	5.98007e-08	t12	9.25056e-11	t16	0.00166835	t17
AT1G53140	1	19799188	19802675	protein_coding	F	8.64905e-08	t12	7.88743e-11	t16	0.00671256	t17
AT1G53160	1	19806263	19807705	protein_coding	F	8.2121e-08	t12	1.19486e-10	t16	0.00221105	t17
AT1G53163	1	19812087	19813290	protein_coding	F	2.43887e-11	t12	0.000142684	t14	0.000973666	t16
AT1G53165	1	19813790	19819564	protein_coding	F	6.52754e-08	t12	7.34723e-11	t16	0.00288282	t17
AT1G53190	1	19837110	19840370	protein_coding	F	1.87879e-08	t12	4.36459e-10	t16	0.00162423	t17
AT1G53210	1	19844450	19847856	protein_coding	T	2.29578e-08	t12	2.76945e-10	t16	0.00365659	t17
AT1G53230	1	19849788	19851725	protein_coding	F	5.08455e-12	t12	7.5407e-05	t14	0.000856818	t16
AT1G53233	1	19850201	19852127	antisense_long_noncoding_rna	F	5.08455e-12	t12	7.5407e-05	t14	0.000856818	t16
AT1G53240	1	19854615	19857146	protein_coding	F	8.46071e-12	t12	0.000108533	t14	0.000781938	t16
AT1G53250	1	19857351	19859275	protein_coding	F	9.39497e-11	t12	7.56679e-05	t14	0.000600079	t16
AT1G53380	1	19912990	19916686	protein_coding	F	0.00311756	t21	0.00705271	t22	0.00455695	t24	0.00480925	t64
AT1G53390	1	19917994	19923920	protein_coding	F	3.06085e-14	t16	1.52599e-06	t22	0.000159412	t23
AT1G53430	1	19934987	19941185	protein_coding	T	0.00703049	t1	0.00160974	t64	0.00700129	t97
AT1G53440	1	19945869	19951562	protein_coding	T	0.00147788	t21	0.00189713	t22	0.00840504	t64
AT1G53470	1	19958380	19961827	protein_coding	F	0.00148505	t21	0.00123234	t22	0.00354794	t64
AT1G53480	1	19963047	19964712	protein_coding	F	0.000299962	t11	2.73952e-06	t14	3.16255e-07	t18
AT1G53490	1	19963267	19966952	protein_coding	F	0.000299962	t11	2.73952e-06	t14	3.16255e-07	t18
AT1G53510	1	19970334	19974393	protein_coding	F	0.00542532	t15	0.00257755	t24	0.00084095	t64
AT1G53655	1	20032703	20033724	protein_coding	F	4.24256e-08	t12	8.08397e-05	t14	0.000435382	t16
AT1G53990	1	20151016	20152752	protein_coding	F	2.31319e-09	t2	5.92084e-12	t16	1.397e-06	t18
AT1G54050	1	20179357	20180566	protein_coding	F	1.23652e-11	t12	6.57814e-05	t14	0.00443739	t16
AT1G54060	1	20180610	20182374	protein_coding	F	6.91416e-12	t12	8.30642e-05	t14	0.000675386	t16
AT1G54080	1	20183545	20187096	protein_coding	F	1.13852e-11	t12	8.27103e-05	t14	0.000707958	t16
AT1G54100	1	20194712	20199193	protein_coding	F	1.30975e-19	t16	2.59147e-28	t18	7.19471e-06	t19
AT1G54220	1	20246026	20250345	protein_coding	F	5.21589e-13	t11	2.72909e-07	t12	0.00146365	t19
AT1G54230	1	20250518	20252365	protein_coding	F	2.37931e-12	t11	2.32442e-07	t12	0.00088401	t19
AT1G54730	1	20424332	20430194	protein_coding	F	1.73397e-16	t2	5.04991e-06	t11	0.000968436	t14
AT1G54820	1	20447157	20450916	protein_coding	T	1.81588e-09	t2	0.000253406	t11	2.96607e-08	t12	8.40155e-12	t18
AT1G55010	1	20516916	20517531	protein_coding	F	6.25287e-14	t11	0.00110485	t14	1.85135e-10	t17	4.04905e-10	t18
AT1G55110	1	20560258	20563269	protein_coding	F	4.34181e-13	t11	0.000951298	t14	2.86485e-10	t17	3.34943e-09	t18
AT1G55200	1	20589129	20593000	protein_coding	T	1.70628e-14	t2	2.41346e-07	t12	0.00463545	t18
AT1G55370	1	20673768	20676449	protein_coding	F	1.36549e-14	t2	4.32018e-07	t12	0.00397952	t18
AT1G55390	1	20680876	20683143	protein_coding	F	6.5139e-11	t13	0.00159399	t17	5.60244e-10	t19
AT1G55430	1	20697392	20699687	protein_coding	F	5.95144e-07	t11	3.33979e-07	t17	0.00689327	t24
AT1G55440	1	20701363	20703460	protein_coding	F	5.86512e-14	t2	5.53983e-07	t12	0.00528918	t18
AT1G55480	1	20713499	20715611	protein_coding	F	6.95303e-12	t12	7.54781e-05	t14	0.000700312	t16
AT1G55490	1	20715563	20719261	protein_coding	F	4.41622e-14	t2	5.51845e-07	t12	0.00669448	t18
AT1G55510	1	20723279	20725747	protein_coding	F	5.85782e-14	t2	2.04481e-07	t12	0.00689994	t18
AT1G55540	1	20734446	20743188	protein_coding	F	5.93289e-12	t12	0.000127609	t14	0.000644967	t16
AT1G55620	1	20787074	20791208	protein_coding	F	2.19155e-14	t2	1.87799e-07	t12	0.00632147	t18
AT1G55690	1	20808199	20813061	protein_coding	F	1.31969e-17	t2	4.97967e-06	t11	0.00039765	t14
AT1G55700	1	20821591	20823640	protein_coding	F	0.00225241	t16	0.000107686	t20	0.00103199	t42
AT1G55860	1	20879900	20893268	protein_coding	F	2.38971e-11	t12	8.91077e-05	t14	0.00160713	t16
AT1G55930	1	20918683	20922786	protein_coding	F	0.00100504	t2	1.06036e-34	t16	1.45638e-34	t18	0.0087545	t19
AT1G55990	1	20942487	20942951	protein_coding	F	6.83588e-29	t11	1.71955e-14	t13	1.53901e-35	t18
AT1G56080	1	20974161	20976372	protein_coding	F	0.0097187	t15	0.00679061	t16	0.00342669	t20
AT1G56220	1	21042951	21044998	protein_coding	F	7.7043e-12	t12	7.27121e-05	t14	0.000758229	t16
AT1G56240	1	21056099	21057577	protein_coding	F	7.99334e-11	t12	0.000164962	t14	0.00229362	t16
AT1G56242	1	21056401	21057815	antisense_long_noncoding_rna	F	7.99334e-11	t12	0.000164962	t14	0.00229362	t16
AT1G56250	1	21061522	21063047	protein_coding	F	0.00149004	t16	0.00824776	t20	0.00465349	t64
AT1G56270	1	21071017	21071650	protein_coding	F	9.23804e-09	t11	2.5895e-10	t15	1.27856e-28	t16	2.22895e-05	t17
AT1G56300	1	21078023	21080423	protein_coding	F	9.09311e-12	t12	8.51149e-05	t14	0.000364145	t16
AT1G56410	1	21117147	21119241	protein_coding	F	4.15074e-08	t2	0.00206361	t11	2.68072e-10	t12	3.01351e-19	t18
AT1G56415	1	21119816	21120415	protein_coding	F	3.11514e-08	t2	0.00143185	t11	1.15815e-09	t12	1.86918e-18	t18
AT1G56420	1	21122551	21124491	protein_coding	F	2.80241e-05	t21	5.65656e-09	t22	0.00659293	t24
AT1G56430	1	21136835	21138277	protein_coding	F	7.22807e-08	t2	0.00144419	t11	3.04775e-10	t12	6.52364e-19	t18
AT1G56510	1	21167565	21173632	protein_coding	F	3.61123e-09	t2	0.000409031	t11	9.47604e-09	t12	1.88369e-12	t18
AT1G56540	1	21181585	21185495	protein_coding	F	2.27993e-35	t2	8.53451e-31	t16	4.41675e-06	t17
AT1G56553	1	21189705	21190192	protein_coding	F	6.15303e-12	t12	6.37209e-05	t14	0.0010643	t16
AT1G56570	1	21195644	21199130	protein_coding	T	3.91096e-12	t12	9.06926e-05	t14	0.000302909	t16
AT1G56580	1	21198004	21199126	protein_coding	F	1.45191e-11	t12	9.10243e-05	t14	0.000685127	t16
AT1G56670	1	21241579	21244207	protein_coding	F	0.00942575	t15	0.00391885	t21	0.00274026	t22
AT1G57580	1	21325079	21326252	protein_coding	F	1.17924e-08	t17	3.58947e-06	t21	8.39645e-14	t23
AT1G57590	1	21327360	21329944	protein_coding	F	0.0068015	t16	5.71967e-06	t21	1.03957e-13	t23
AT1G57600	1	21330017	21334790	protein_coding	F	0.0095376	t16	5.93271e-06	t21	7.8531e-14	t23
AT1G57613	1	21340183	21340716	protein_coding	F	0.000168743	t16	0.00827694	t21	0.00671081	t22
AT1G57620	1	21342627	21344804	protein_coding	F	0.000168664	t16	0.00827694	t21	0.00671081	t22
AT1G57660	1	21355475	21356637	protein_coding	F	4.80596e-08	t13	1.39634e-30	t16	3.69502e-31	t18	0.00890745	t24
AT1G57670	1	21357169	21359872	protein_coding	F	0.000116129	t16	0.00765027	t21	0.00516472	t22
AT1G57690	1	21366721	21368150	protein_coding	F	0.00330183	t53	0.00063457	t64	0.000444215	t75	0.00584826	t97
AT1G57820	1	21413981	21418115	protein_coding	F	0.000422908	t20	0.00334913	t42	0.00643472	t53
AT1G57850	1	21425481	21428078	protein_coding	F	0.00452618	t31	0.00278515	t42	0.00360748	t53
AT1G57870	1	21431051	21436329	protein_coding	F	1.1756e-16	t12	7.85354e-05	t14	0.000131284	t17
AT1G57906	1	21435427	21436810	protein_coding	F	1.1756e-16	t12	7.85354e-05	t14	0.000131284	t17
AT1G57943	1	21437501	21438941	protein_coding	F	1.22289e-08	t14	2.21166e-34	t16	1.59411e-36	t18
AT1G58007	1	21445821	21447502	protein_coding	F	2.60032e-11	t12	4.93239e-05	t14	0.000197227	t16
AT1G58025	1	21457667	21462243	protein_coding	F	2.72321e-11	t12	7.28786e-05	t14	0.00881933	t16
AT1G58030	1	21464001	21468505	protein_coding	F	9.57933e-12	t12	0.000140208	t14	0.000319393	t16
AT1G58037	1	21472554	21474602	protein_coding	F	6.49429e-12	t2	0.00013555	t14	1.99398e-11	t16
AT1G58050	1	21478590	21487839	protein_coding	F	0.000124927	t16	0.00765027	t21	0.00516472	t22
AT1G58055	1	21488716	21489132	protein_coding	F	9.33247e-05	t16	0.00501797	t21	0.00369858	t22
AT1G58060	1	21489284	21501890	protein_coding	F	0.0020715	t12	4.20083e-10	t16	0.000124554	t17
AT1G58180	1	21537577	21540038	protein_coding	F	3.36682e-06	t12	7.5205e-05	t14	0.00685667	t16
AT1G58190	1	21540584	21548119	protein_coding	F	0.00673872	t53	0.0054375	t75	0.0054375	t97
AT1G58235	1	21579622	21581165	protein_coding	F	7.64996e-09	t12	0.000326155	t14	4.42476e-05	t16
AT1G58242	1	21581964	21582370	protein_coding	F	1.92568e-23	t16	0.00524992	t17	2.83816e-23	t18
AT1G58250	1	21587060	21601740	protein_coding	F	0.000116129	t16	0.00765027	t21	0.00516472	t22
AT1G58280	1	21620278	21622611	protein_coding	F	0.0097518	t16	0.000936326	t20	0.00402178	t42
AT1G58290	1	21623700	21626402	protein_coding	F	2.14457e-06	t13	1.06036e-34	t16	9.0871e-06	t18
AT1G58300	1	21627758	21630118	protein_coding	F	3.92845e-06	t12	4.67005e-12	t13	0.00172742	t16
AT1G58320	1	21633858	21635344	protein_coding	F	4.60987e-08	t11	0.00849035	t12	0.00283335	t19	0.000334264	t24
AT1G58350	1	21662891	21667629	protein_coding	F	1.1401e-12	t11	4.40687e-37	t18	2.26009e-07	t23	0.000164021	t24
AT1G58360	1	21676388	21680519	protein_coding	F	6.64039e-12	t2	4.44124e-15	t11	7.35455e-30	t18	7.65199e-05	t19	9.91121e-07	t23	0.00160082	t24
AT1G58370	1	21684263	21688359	protein_coding	F	5.9811e-30	t16	2.12989e-20	t17	1.1387e-32	t18	0.00524941	t24
AT1G58390	1	21690642	21694447	protein_coding	T	3.94195e-05	t21	1.52537e-08	t22	0.00147669	t24
AT1G58440	1	21713842	21717380	protein_coding	F	8.78056e-34	t16	6.51622e-06	t22	3.20075e-15	t23
AT1G58450	1	21718014	21718916	protein_coding	F	1.83645e-11	t2	1.24162e-06	t11	0.0030697	t14
AT1G58520	1	21729913	21738808	protein_coding	F	9.25289e-19	t12	0.000740123	t14	0.000886836	t17
AT1G58525	1	21729913	21731344	protein_coding	F	9.25289e-19	t12	0.000740123	t14	0.000886836	t17
AT1G59470	1	21850809	21853384	protein_coding	F	7.2038e-12	t12	7.98836e-05	t14	0.00168403	t16
AT1G59520	1	21861282	21866210	protein_coding	F	0.0022054	t2	0.00452761	t14	2.74326e-05	t24
AT1G59620	1	21902264	21905717	protein_coding	T	5.40791e-12	t12	9.84541e-05	t14	0.00051906	t16
AT1G59630	1	21907177	21907955	protein_coding	F	3.15274e-11	t12	7.54101e-05	t14	0.0011744	t16
AT1G59640	1	21909070	21911289	protein_coding	F	1.1534e-11	t12	9.8336e-05	t14	0.00121757	t16
AT1G59650	1	21919745	21923013	protein_coding	F	9.04675e-05	t13	1.60534e-06	t17	2.81338e-12	t19
AT1G59660	1	21923986	21929437	protein_coding	F	0.00933135	t11	4.76029e-11	t14	0.000341154	t15	0.00391656	t19
AT1G59670	1	21930010	21931366	protein_coding	F	0.00738562	t11	3.56308e-13	t14	0.000383787	t15	4.45352e-06	t19
AT1G59700	1	21936278	21938001	protein_coding	F	9.31962e-05	t11	8.89926e-10	t12	0.00394453	t16
AT1G59710	1	21938367	21940184	protein_coding	F	5.30641e-27	t2	8.57939e-54	t12	2.76454e-34	t16	5.41475e-37	t18	0.00112503	t19
AT1G59720	1	21939752	21941784	protein_coding	T	5.30641e-27	t2	8.57939e-54	t12	2.76454e-34	t16	5.41475e-37	t18	0.00112503	t19
AT1G59760	1	21984428	21990286	protein_coding	F	4.64752e-08	t11	3.68864e-52	t12	1.00335e-36	t18
AT1G59780	1	21993220	21999632	protein_coding	T	5.27934e-08	t11	2.5088e-40	t12	1.28365e-30	t18
AT1G59870	1	22034423	22040126	protein_coding	T	3.67449e-09	t11	2.08157e-06	t13	0.000440367	t14
AT1G59910	1	22053863	22057268	protein_coding	F	0.00847023	t13	8.09902e-09	t23	1.91392e-16	t24
AT1G59950	1	22068033	22070588	protein_coding	F	0.00613133	t13	8.35807e-09	t23	1.11456e-16	t24
AT1G59970	1	22073352	22074931	protein_coding	F	3.88296e-11	t12	0.000111443	t14	0.000250777	t16
AT1G59980	1	22080689	22086845	protein_coding	F	8.34332e-05	t13	7.59186e-07	t17	2.21791e-12	t19
AT1G60000	1	22093353	22094802	protein_coding	F	0.00975194	t2	0.00301006	t14	5.77851e-19	t15
AT1G60040	1	22118974	22119929	protein_coding	F	0.00154208	t18	0.00104421	t23	5.96566e-10	t24
AT1G60050	1	22121375	22123881	protein_coding	F	0.00057782	t13	6.76945e-09	t23	1.97929e-16	t24
AT1G60060	1	22139170	22141815	protein_coding	F	0.0014416	t13	7.26414e-10	t23	1.76523e-16	t24
AT1G60070	1	22142604	22149527	protein_coding	F	0.00574713	t42	0.00301082	t75	0.00476031	t97
AT1G60080	1	22152230	22154643	protein_coding	F	0.0037785	t13	5.22876e-09	t23	8.129e-17	t24
AT1G60090	1	22155559	22158272	protein_coding	F	0.00617103	t13	3.58394e-08	t23	1.97929e-16	t24
AT1G60110	1	22168424	22170803	protein_coding	F	0.0084898	t13	4.16316e-07	t23	9.22234e-16	t24
AT1G60160	1	22188030	22191543	protein_coding	F	1.87457e-34	t16	1.61103e-21	t17	2.20279e-37	t18	0.000995276	t24
AT1G60170	1	22192758	22195400	protein_coding	F	4.5681e-07	t14	0.00138255	t17	3.29384e-05	t22	3.28989e-15	t24
AT1G60300	1	22229780	22230748	protein_coding	F	8.01959e-06	t14	0.00505441	t16	4.72239e-05	t17
AT1G60340	1	22238734	22240399	protein_coding	F	3.11283e-34	t16	2.64213e-21	t17	6.60558e-36	t18	0.000856056	t24
AT1G60350	1	22241273	22242235	protein_coding	F	0.000389591	t20	0.00112089	t31	2.54444e-05	t42
AT1G60360	1	22242531	22243760	protein_coding	F	0.00313215	t20	0.0022626	t31	0.000268797	t42
AT1G60440	1	22266416	22269258	protein_coding	F	0.00889746	t13	6.28951e-09	t23	1.11456e-16	t24
AT1G60490	1	22285572	22290389	protein_coding	F	1.50134e-07	t14	1.06036e-34	t16	2.07131e-37	t18
AT1G60500	1	22291582	22293964	protein_coding	F	8.84456e-05	t42	0.0036583	t53	0.00718034	t75
AT1G60505	1	22294362	22297374	antisense_long_noncoding_rna	F	0.00565811	t20	0.000332293	t42	0.000349896	t75	0.000344208	t97
AT1G60525	1	22299435	22301441	antisense_long_noncoding_rna	F	0.00715896	t20	0.00309787	t42	0.000126652	t75	0.000225115	t97
AT1G60530	1	22299797	22301167	protein_coding	F	0.00715896	t20	0.00309787	t42	0.000126652	t75	0.000225115	t97
AT1G60545	1	22302306	22305242	antisense_long_noncoding_rna	F	0.0042534	t20	0.000152391	t42	0.00931497	t53
AT1G60550	1	22305780	22308289	protein_coding	F	0.0054603	t14	0.00602516	t75	0.00721239	t97
AT1G60600	1	22324437	22327359	protein_coding	F	0.000217772	t11	1.90538e-09	t12	0.00388059	t16
AT1G60630	1	22334540	22336994	protein_coding	T	0.00106155	t2	3.96906e-35	t16	3.80042e-35	t18
AT1G60670	1	22343585	22347624	protein_coding	F	0.00360485	t12	2.0294e-05	t14	1.53406e-34	t16
AT1G60680	1	22347622	22349317	protein_coding	F	0.00277295	t12	1.57717e-05	t14	5.92944e-34	t16
AT1G60700	1	22351804	22354517	protein_coding	F	0.00335641	t12	3.11619e-05	t14	1.25073e-34	t16
AT1G60750	1	22362293	22363854	protein_coding	F	0.00274961	t12	2.66257e-05	t14	1.12463e-32	t16
AT1G60783	1	22374909	22375846	protein_coding	F	2.03668e-15	t2	3.32412e-36	t18	0.00142722	t24
AT1G60787	1	22378102	22379981	protein_coding	F	2.57131e-06	t14	0.00220957	t17	0.000347778	t22	3.34199e-11	t24
AT1G60940	1	22439063	22442221	protein_coding	F	6.97489e-13	t11	0.000127553	t12	0.000192192	t24
AT1G60995	1	22465571	22470839	protein_coding	F	0.00614074	t12	8.9278e-10	t16	0.000396842	t17
AT1G61000	1	22470828	22474187	protein_coding	F	0.00614074	t12	8.9278e-10	t16	0.000396842	t17
AT1G61060	1	22488548	22489711	protein_coding	F	0.00206663	t53	0.001112	t75	0.000521302	t97
AT1G61065	1	22490221	22491539	protein_coding	F	3.33131e-20	t11	7.24735e-08	t15	9.91631e-37	t18
AT1G61080	1	22492878	22497267	protein_coding	F	1.32523e-19	t11	6.17643e-07	t15	9.12158e-35	t18
AT1G61097	1	22506919	22507947	protein_coding	F	3.17443e-20	t11	4.333e-08	t15	2.51632e-37	t18
AT1G61105	1	22513585	22514492	protein_coding	F	1.72727e-05	t12	7.63214e-12	t14	0.000132814	t19
AT1G61120	1	22523635	22528836	protein_coding	F	7.61941e-15	t11	0.00164964	t14	0.000219275	t24
AT1G61140	1	22534663	22540933	protein_coding	F	4.29539e-34	t16	1.12162e-21	t17	4.22629e-37	t18	0.00158967	t24
AT1G61150	1	22542402	22545661	protein_coding	F	1.05209e-34	t2	7.33459e-09	t14	4.58198e-29	t16
AT1G61160	1	22544868	22546230	protein_coding	F	1.05209e-34	t2	7.33459e-09	t14	4.58198e-29	t16
AT1G61170	1	22549523	22550711	protein_coding	F	0.0086065	t13	0.00839038	t14	0.00120802	t19
AT1G61180	1	22551271	22554684	protein_coding	T	0.000788485	t13	0.00590345	t14	7.92603e-07	t17
AT1G61190	1	22555689	22560757	protein_coding	T	2.53865e-10	t11	0.000232834	t15	2.59473e-21	t18
AT1G61210	1	22564359	22572029	protein_coding	F	2.55499e-05	t12	1.12241e-12	t14	2.66119e-05	t19
AT1G61240	1	22581336	22585225	protein_coding	F	1.40243e-06	t12	2.67682e-11	t14	2.0077e-05	t19
AT1G61250	1	22585752	22588969	protein_coding	F	7.19848e-40	t2	2.0846e-08	t14	2.73491e-34	t16
AT1G61290	1	22604777	22606385	protein_coding	F	1.25073e-34	t16	1.98187e-21	t17	2.51632e-37	t18	0.00158967	t24
AT1G61330	1	22622975	22624527	protein_coding	F	4.70959e-07	t11	1.0451e-07	t15	1.51486e-34	t16
AT1G61560	1	22708468	22712289	protein_coding	F	1.71248e-29	t16	1.85515e-20	t17	3.28998e-32	t18	0.00600868	t24
AT1G61610	1	22733359	22736858	protein_coding	T	0.000512652	t42	0.00100107	t75	0.00345131	t97
AT1G61620	1	22737475	22739443	protein_coding	F	0.0015808	t42	0.00990145	t53	0.00527876	t75	0.00879735	t97
AT1G61630	1	22744207	22746147	protein_coding	F	0.00386686	t20	0.000268797	t42	0.00617909	t75	0.00855637	t97
AT1G61640	1	22746340	22749264	protein_coding	F	2.36493e-15	t2	4.23661e-33	t16	6.37921e-36	t18
AT1G61670	1	22769364	22772426	protein_coding	F	0.00165256	t53	0.00139343	t75	0.00335891	t97
AT1G61680	1	22772315	22774720	protein_coding	F	0.00389985	t42	0.00071821	t53	0.00728266	t75
AT1G61688	1	22780732	22781388	protein_coding	F	0.000376513	t20	0.00771556	t75	0.00416173	t97
AT1G61690	1	22782427	22786942	protein_coding	F	1.25073e-34	t16	2.51632e-37	t18	0.000191436	t19
AT1G61700	1	22787012	22788380	protein_coding	F	9.7913e-08	t16	1.04016e-07	t18	6.55726e-25	t19
AT1G61710	1	22788859	22790576	protein_coding	F	0.00688253	t53	0.00614752	t75	0.00376148	t97
AT1G61750	1	22804427	22806351	protein_coding	F	0.00325229	t42	0.0022382	t75	0.00531293	t97
AT1G61760	1	22807193	22808280	protein_coding	F	0.000558222	t20	0.00128246	t42	0.00718034	t75
AT1G61770	1	22810111	22812677	protein_coding	F	0.00624375	t20	0.00101452	t42	0.006172	t75	0.00993046	t97
AT1G61810	1	22829921	22834728	protein_coding	F	0.00437901	t75	0.00987721	t86	0.00184614	t97
AT1G62030	1	22924039	22926625	protein_coding	F	0.00776491	t53	0.00134257	t75	0.00482736	t97
AT1G62180	1	22975530	22977885	protein_coding	F	6.97347e-05	t17	2.84153e-05	t22	2.4614e-15	t24
AT1G62225	1	22989550	22990341	protein_coding	F	2.16688e-16	t2	2.07131e-37	t18	0.00888107	t24
AT1G62290	1	23009885	23013601	protein_coding	F	0.000111208	t14	0.00168834	t42	0.00610907	t53
AT1G62310	1	23033403	23039787	protein_coding	F	0.000128643	t14	0.00242404	t42	0.00575093	t53
AT1G62320	1	23041408	23045426	protein_coding	F	3.50206e-40	t2	4.66663e-34	t16	1.09564e-06	t17
AT1G62330	1	23046768	23050337	protein_coding	F	1.65711e-16	t2	2.23683e-11	t11	2.20279e-37	t18	9.66704e-10	t21
AT1G62333	1	23050381	23050940	protein_coding	F	2.16688e-16	t2	1.41704e-11	t11	2.07131e-37	t18	6.09125e-10	t21
AT1G62340	1	23051002	23055672	protein_coding	T	2.61661e-15	t2	1.34727e-11	t11	1.27248e-36	t18	4.15093e-09	t21
AT1G62350	1	23056386	23058114	protein_coding	F	1.32999e-14	t2	6.3283e-12	t11	3.28697e-35	t18	2.13276e-09	t21
AT1G62360	1	23058582	23062063	protein_coding	F	2.75737e-15	t2	2.32238e-11	t11	1.03327e-36	t18	2.20148e-09	t21
AT1G62540	1	23151634	23155728	protein_coding	F	0.00219338	t2	2.8223e-16	t15	0.00638888	t17
AT1G62560	1	23159734	23162881	protein_coding	F	3.16758e-37	t2	1.00751e-32	t16	2.28194e-34	t18
AT1G62570	1	23168767	23172175	protein_coding	F	0.00933154	t2	0.00544836	t14	2.99282e-17	t15
AT1G62580	1	23173286	23176931	protein_coding	F	6.19463e-12	t12	8.07848e-05	t14	0.000279787	t16
AT1G62630	1	23185760	23189224	protein_coding	T	9.55904e-05	t11	0.000155849	t14	1.24573e-05	t18
AT1G62640	1	23192146	23195103	protein_coding	F	0.00104645	t20	0.0053682	t42	0.0087007	t53
AT1G62670	1	23204256	23206822	protein_coding	T	2.00462e-06	t14	5.68594e-06	t15	0.00142125	t18
AT1G62690	1	23210414	23211395	protein_coding	F	0.000595616	t16	0.00172913	t20	0.00926531	t64
AT1G62710	1	23223874	23226983	protein_coding	F	0.00610181	t64	0.00510839	t75	0.00700129	t97
AT1G62720	1	23227532	23229150	protein_coding	T	9.67863e-06	t2	3.28584e-27	t16	0.0014657	t18
AT1G62730	1	23229059	23230818	protein_coding	F	1.30084e-05	t2	2.40051e-28	t16	0.00219193	t18
AT1G62740	1	23230922	23233543	protein_coding	F	0.00576652	t2	0.000626168	t12	0.00191376	t16
AT1G62750	1	23233434	23236447	protein_coding	F	3.28551e-08	t12	0.00101102	t14	0.000404622	t16
AT1G62760	1	23237372	23238644	protein_coding	F	0.00657835	t42	0.0019478	t75	0.00292689	t97
AT1G62800	1	23253703	23257546	protein_coding	F	0.000136198	t13	4.23866e-06	t23	3.87708e-15	t24
AT1G62810	1	23257610	23262002	protein_coding	F	0.00986386	t2	0.0035329	t16	0.00601579	t19
AT1G62820	1	23263214	23264399	protein_coding	F	0.00373973	t16	0.00367058	t20	0.00926531	t64
AT1G62830	1	23264486	23267221	protein_coding	F	0.0023992	t16	0.00747511	t20	0.00589949	t64
AT1G62880	1	23291900	23295266	protein_coding	F	6.41214e-11	t12	0.000242351	t14	2.07914e-10	t17
AT1G62886	1	23294413	23294710	protein_coding	F	0.00794179	t31	0.00857487	t75	0.00394328	t97
AT1G62920	1	23304313	23306374	protein_coding	F	6.15683e-09	t14	5.90591e-07	t15	0.000181955	t18
AT1G62930	1	23306534	23308686	protein_coding	T	5.1726e-12	t2	9.45996e-08	t12	2.18928e-12	t16
AT1G62935	1	23308760	23309410	protein_coding	F	1.15181e-10	t12	0.000293107	t14	5.48503e-10	t17
AT1G62940	1	23310532	23312795	protein_coding	F	3.64783e-10	t12	0.000287945	t14	4.41218e-10	t17
AT1G62981	1	23333619	23335395	protein_coding	F	3.48916e-11	t12	6.37821e-05	t14	0.000664466	t16
AT1G63000	1	23342211	23344120	protein_coding	F	5.72079e-10	t12	0.000320066	t14	1.79312e-08	t17
AT1G63020	1	23354685	23362589	protein_coding	F	1.35609e-09	t12	0.000423744	t14	3.79558e-09	t17
AT1G63050	1	23375877	23378355	protein_coding	F	3.97158e-10	t12	0.000296838	t14	4.9609e-10	t17
AT1G63250	1	23463023	23466508	protein_coding	F	0.000623283	t14	0.000157389	t17	0.00358137	t21
AT1G63300	1	23481907	23486220	protein_coding	F	7.49505e-07	t2	8.98634e-06	t12	2.72022e-30	t16
AT1G63340	1	23491882	23494019	protein_coding	F	0.0022921	t2	7.67501e-15	t15	0.00286437	t17
AT1G63350	1	23494643	23497940	protein_coding	T	0.0050937	t21	0.00651358	t22	0.00485855	t20
AT1G63430	1	23522449	23526832	protein_coding	F	2.18889e-13	t11	0.00139746	t14	8.23573e-10	t17	5.62015e-10	t18
AT1G63490	1	23544554	23553232	protein_coding	F	3.67466e-13	t11	0.000958282	t14	7.28424e-10	t17	2.25978e-10	t18
AT1G63650	1	23599413	23603164	protein_coding	F	1.96265e-11	t11	0.00146182	t14	1.53803e-08	t17	5.59155e-08	t18
AT1G63700	1	23624627	23630073	protein_coding	F	3.00236e-14	t11	0.000871266	t14	2.30774e-10	t17	3.8962e-10	t18
AT1G63710	1	23632178	23634073	protein_coding	T	0.00740011	t20	0.00590004	t31	0.00379083	t53
AT1G63720	1	23635745	23637577	protein_coding	F	3.13738e-09	t14	1.06036e-34	t16	2.07131e-37	t18
AT1G63740	1	23645206	23649289	protein_coding	F	8.05478e-07	t14	1.03828e-12	t16	5.1609e-07	t17
AT1G63750	1	23650840	23655453	protein_coding	F	2.63009e-05	t14	1.24005e-11	t16	1.2282e-06	t17
AT1G63770	1	23657506	23664793	protein_coding	F	6.47025e-14	t11	0.00114886	t14	4.41876e-10	t17	1.68752e-09	t18
AT1G63780	1	23664830	23667372	protein_coding	F	7.46936e-07	t14	2.4429e-13	t16	1.51319e-06	t17
AT1G63810	1	23669458	23675949	protein_coding	F	8.39746e-07	t14	7.25189e-14	t16	1.37964e-06	t17
AT1G63820	1	23682278	23684373	protein_coding	F	8.14183e-11	t11	0.00245662	t14	8.19274e-09	t17	8.62886e-07	t18
AT1G63830	1	23685093	23687374	protein_coding	F	9.91861e-14	t11	0.00184172	t14	1.35757e-09	t17	1.3203e-09	t18
AT1G63840	1	23689603	23690807	protein_coding	F	8.04646e-12	t11	0.0023139	t14	2.98169e-07	t17	4.76363e-08	t18
AT1G63850	1	23696720	23699030	protein_coding	F	1.08975e-12	t11	0.000650368	t14	1.36718e-09	t17	9.37232e-10	t18
AT1G63855	1	23699369	23701013	protein_coding	F	1.74713e-12	t11	0.00067605	t14	1.02859e-09	t17	1.56914e-10	t18
AT1G63860	1	23701408	23706058	protein_coding	F	5.1563e-05	t21	0.00249355	t22	0.00697117	t24
AT1G63870	1	23707131	23711944	protein_coding	T	1.67318e-11	t11	0.00174243	t14	1.01021e-07	t17	7.45085e-08	t18
AT1G63880	1	23712216	23716206	protein_coding	F	2.83148e-11	t11	0.00315722	t14	1.17139e-05	t17	8.81205e-08	t18
AT1G63900	1	23716643	23719337	protein_coding	F	9.82338e-14	t11	0.00118756	t14	3.6742e-10	t17	4.50317e-10	t18
AT1G63930	1	23727794	23729403	protein_coding	F	2.45819e-13	t11	0.000839175	t14	3.08717e-10	t17	2.16428e-10	t18
AT1G63940	1	23729875	23733974	protein_coding	F	2.1877e-13	t11	0.000875996	t14	2.42314e-10	t17	2.25628e-10	t18
AT1G63990	1	23742842	23745385	protein_coding	F	4.0384e-13	t11	0.0010227	t14	1.38818e-09	t17	2.03548e-09	t18
AT1G64010	1	23750764	23751671	protein_coding	F	8.71531e-14	t11	0.00152044	t14	7.97664e-10	t17	1.11607e-09	t18
AT1G64020	1	23751655	23752121	protein_coding	F	1.18306e-12	t11	0.00107508	t14	2.62626e-10	t17	2.54626e-09	t18
AT1G64030	1	23752789	23754348	protein_coding	F	6.26603e-14	t11	0.00129809	t14	2.41995e-10	t17	1.47592e-10	t18
AT1G64050	1	23762259	23766168	protein_coding	F	2.28875e-13	t11	0.000925782	t14	9.01102e-10	t17	4.14907e-10	t18
AT1G64060	1	23769774	23776984	protein_coding	F	7.04487e-14	t11	0.00195515	t14	2.59028e-09	t17	3.76465e-09	t18
AT1G64065	1	23778255	23779529	protein_coding	F	6.08025e-13	t11	0.00221576	t14	7.77496e-09	t17	3.14674e-09	t18
AT1G64070	1	23779927	23783449	protein_coding	F	2.16207e-12	t11	0.000594681	t14	2.21438e-09	t17	1.06315e-08	t18
AT1G64090	1	23789062	23791229	protein_coding	F	7.4744e-14	t11	0.000806319	t14	4.53727e-10	t17	3.40594e-10	t18
AT1G64100	1	23791585	23795563	protein_coding	T	2.69295e-13	t11	0.00270426	t14	1.33567e-09	t17	9.00602e-10	t18
AT1G64110	1	23796698	23801799	protein_coding	F	5.96776e-08	t11	1.58184e-15	t15	1.25073e-34	t16	2.57998e-07	t17
AT1G64130	1	23803023	23803687	protein_coding	F	4.23064e-13	t11	0.00165868	t14	4.96932e-10	t17	7.82281e-10	t18
AT1G64255	1	23844954	23847206	protein_coding	F	0.00862108	t11	0.000653186	t21	1.69597e-08	t23
AT1G64300	1	23863066	23866045	protein_coding	F	6.66724e-16	t2	4.40687e-37	t18	0.00231663	t24
AT1G64340	1	23878066	23881073	protein_coding	F	1.08463e-05	t12	1.34318e-10	t16	4.54226e-24	t17	0.00630834	t19
AT1G64480	1	23947794	23950361	protein_coding	F	1.35532e-12	t11	0.0041435	t13	0.00820357	t17
AT1G64530	1	23959627	23963083	protein_coding	F	1.19195e-07	t14	1.06036e-34	t16	2.07131e-37	t18
AT1G64590	1	23993477	23995509	protein_coding	F	3.50981e-13	t11	4.38182e-08	t12	0.00149754	t19
AT1G64620	1	24006913	24009415	protein_coding	F	3.10031e-12	t11	4.09216e-05	t17	6.34094e-05	t18
AT1G64970	1	24134085	24136109	protein_coding	F	4.72071e-35	t2	1.81049e-06	t15	3.35816e-31	t16
AT1G64980	1	24137405	24139325	protein_coding	F	4.97062e-36	t2	1.27227e-06	t15	3.35997e-33	t16
AT1G64990	1	24139851	24146281	protein_coding	F	3.10812e-36	t2	4.99821e-07	t15	2.71909e-31	t16
AT1G65000	1	24146925	24148801	protein_coding	F	2.0198e-38	t2	4.43762e-07	t15	3.64746e-32	t16
AT1G65010	1	24149208	24154412	protein_coding	F	7.02108e-40	t2	3.5646e-07	t15	2.06135e-34	t16
AT1G65032	1	24158650	24159635	protein_coding	F	7.37116e-38	t2	4.19312e-07	t15	7.96644e-31	t16
AT1G65050	1	24164141	24165935	protein_coding	F	4.73511e-40	t2	2.65528e-07	t15	1.88885e-34	t16
AT1G65060	1	24167202	24171635	protein_coding	F	0.00714455	t42	0.00575093	t53	0.00857487	t75
AT1G65070	1	24172577	24176356	protein_coding	F	0.00864574	t53	0.000285919	t75	0.000196813	t97
AT1G65120	1	24191179	24196337	protein_coding	F	0.000448515	t14	0.00863025	t42	0.00636019	t97
AT1G65130	1	24196345	24201346	protein_coding	F	0.00121143	t42	0.00707518	t75	0.00631737	t97
AT1G65150	1	24203841	24205830	protein_coding	F	0.00832996	t42	0.00527876	t75	0.00267924	t97
AT1G65190	1	24215591	24217436	protein_coding	F	1.95844e-08	t11	1.56455e-07	t16	8.45356e-12	t18	4.86513e-09	t19
AT1G65320	1	24259880	24262998	protein_coding	F	3.28691e-32	t16	0.00908695	t17	4.5259e-07	t21
AT1G65380	1	24286742	24289329	protein_coding	F	0.00532722	t42	0.00656961	t53	0.00971984	t75
AT1G65390	1	24292372	24294740	protein_coding	F	9.74586e-07	t16	0.000671564	t22	0.00817918	t23
AT1G65425	1	24299857	24300588	protein_coding	F	0.00822804	t53	0.00033335	t75	0.000625032	t97
AT1G65590	1	24385552	24391208	protein_coding	F	6.00815e-07	t11	1.0817e-05	t14	0.000681387	t21
AT1G65640	1	24410851	24413527	protein_coding	F	1.28916e-11	t12	1.89056e-06	t13	0.00925685	t15
AT1G65660	1	24418071	24421361	protein_coding	F	1.86445e-40	t2	5.631e-09	t14	1.06036e-34	t16
AT1G65680	1	24427266	24428673	protein_coding	F	4.96902e-07	t12	0.00473622	t13	0.000966345	t15
AT1G65700	1	24434203	24436456	protein_coding	F	0.00440119	t2	0.00835744	t14	7.51665e-18	t15
AT1G65760	1	24458591	24459715	protein_coding	F	5.40791e-12	t12	9.84541e-05	t14	0.00051906	t16
AT1G65790	1	24468770	24472475	protein_coding	T	2.41509e-14	t2	1.38435e-30	t18	1.06777e-09	t19
AT1G65910	1	24520668	24524260	protein_coding	T	0.000616752	t12	1.57041e-05	t14	0.00773481	t16
AT1G65920	1	24525102	24529362	protein_coding	F	7.32915e-08	t12	0.00321861	t14	0.000386487	t16
AT1G65960	1	24551807	24557730	protein_coding	F	4.62663e-09	t12	1.37058e-23	t16	5.96422e-25	t18
AT1G65980	1	24559253	24560980	protein_coding	F	3.98594e-06	t14	5.05282e-31	t16	3.32091e-34	t18
AT1G66120	1	24612620	24614805	protein_coding	F	0.00366709	t20	0.00506679	t42	0.00135394	t64
AT1G66130	1	24614817	24616960	protein_coding	F	0.00506679	t20	0.00251214	t42	0.00922129	t64
AT1G66140	1	24619830	24622117	protein_coding	F	3.30221e-06	t14	3.5385e-06	t21	8.85611e-14	t23
AT1G66290	1	24713306	24714843	protein_coding	T	0.00847011	t31	0.0068459	t42	0.00306582	t53
AT1G66345	1	24737719	24739353	protein_coding	F	5.49018e-12	t11	0.000737038	t14	5.02172e-09	t17	5.20026e-08	t18
AT1G66430	1	24778257	24780742	protein_coding	F	1.00678e-06	t12	0.000134419	t14	4.40827e-05	t16
AT1G66440	1	24782042	24784397	protein_coding	F	4.55833e-12	t12	8.76199e-05	t14	0.000996114	t16
AT1G66540	1	24824356	24826683	protein_coding	T	1.10204e-09	t11	0.00349529	t14	5.08784e-08	t17	1.80828e-08	t18
AT1G66600	1	24848320	24849543	protein_coding	F	5.8218e-13	t11	0.00136086	t14	1.84195e-09	t17	2.08873e-09	t18
AT1G66620	1	24852509	24854153	protein_coding	F	8.43892e-13	t11	0.000679995	t14	8.75332e-11	t17	3.4756e-10	t18
AT1G66630	1	24855286	24856714	protein_coding	F	3.79236e-13	t11	0.00091138	t14	1.6345e-09	t17	8.26697e-10	t18
AT1G66650	1	24859917	24861821	protein_coding	F	1.36826e-14	t11	0.00180923	t14	2.09616e-09	t17	1.45006e-09	t18
AT1G66660	1	24861876	24863426	protein_coding	T	1.76781e-13	t11	0.000890997	t14	7.89293e-10	t17	5.62015e-10	t18
AT1G66670	1	24863734	24865848	protein_coding	F	3.04356e-13	t11	0.000760829	t14	4.49136e-10	t17	4.42962e-10	t18
AT1G66680	1	24866095	24869087	protein_coding	F	2.29511e-13	t11	0.000925782	t14	7.75911e-10	t17	3.8962e-10	t18
AT1G66690	1	24869340	24870865	protein_coding	F	8.39118e-13	t11	0.000800319	t14	4.48082e-10	t17	1.10715e-09	t18
AT1G66750	1	24894523	24897259	protein_coding	F	4.34568e-11	t11	0.00266799	t14	1.74891e-08	t17	6.69918e-09	t18
AT1G66780	1	24909178	24911740	protein_coding	F	1.21999e-13	t11	0.00119688	t14	2.9718e-10	t17	4.81999e-10	t18
AT1G66800	1	24924774	24926412	protein_coding	F	1.77885e-15	t2	1.39547e-11	t11	1.09431e-36	t18	1.35384e-09	t21
AT1G66830	1	24929898	24932937	protein_coding	F	3.78719e-15	t2	7.574e-12	t11	2.85594e-36	t18	2.09253e-09	t21
AT1G66850	1	24936876	24937434	protein_coding	F	1.25073e-34	t16	8.41847e-22	t17	2.20279e-37	t18	0.00147669	t24
AT1G66920	1	24965134	24967586	protein_coding	T	2.44946e-05	t14	0.00352814	t17	0.00500532	t24
AT1G66960	1	24984878	24992043	protein_coding	T	3.60175e-05	t14	0.00204937	t17	0.00400768	t24
AT1G66980	1	24997223	25002239	protein_coding	T	0.000341927	t2	4.54113e-06	t12	3.37405e-05	t15
AT1G67490	1	25280410	25286749	protein_coding	F	1.064e-11	t12	6.56239e-05	t14	0.000749428	t16
AT1G67510	1	25297306	25300353	protein_coding	F	3.69957e-15	t2	5.64969e-34	t16	4.97325e-37	t18
AT1G67870	1	25449222	25451051	protein_coding	F	0.0056563	t12	6.97506e-09	t14	0.000610852	t24
AT1G67930	1	25474140	25477545	protein_coding	F	1.25073e-34	t16	2.20279e-37	t18	1.28605e-07	t19
AT1G68330	1	25610723	25612469	protein_coding	F	0.000834189	t14	0.00057829	t17	0.000961741	t21
AT1G68350	1	25616405	25617265	protein_coding	F	0.000927999	t14	0.000189451	t17	0.000352337	t21
AT1G68360	1	25621533	25622593	protein_coding	F	7.96018e-12	t12	0.000128616	t14	0.00107089	t16
AT1G68370	1	25631689	25634780	protein_coding	F	0.00188132	t20	0.00444817	t42	0.00886958	t64
AT1G68390	1	25642534	25645607	protein_coding	F	0.00212504	t14	0.000522318	t17	0.000276228	t21
AT1G68660	1	25777851	25779249	protein_coding	F	0.00895263	t53	0.00680258	t75	0.00884127	t97
AT1G68680	1	25785506	25787342	protein_coding	F	1.10323e-06	t2	7.85118e-05	t18	0.00474559	t19
AT1G68800	1	25845892	25850131	protein_coding	F	0.00885391	t42	0.00715655	t53	0.00266503	t75
AT1G69340	1	26065698	26069843	protein_coding	F	5.68481e-11	t12	9.75618e-05	t14	0.000842565	t16
AT1G69450	1	26106790	26110357	protein_coding	F	1.76176e-12	t2	1.36653e-28	t18	0.00140074	t24
AT1G69560	1	26157702	26159094	protein_coding	T	4.98158e-08	t11	8.13654e-10	t16	1.17646e-14	t18	4.2278e-09	t19
AT1G69570	1	26161528	26163715	protein_coding	F	1.8703e-29	t11	1.30788e-15	t13	9.80867e-37	t18
AT1G69572	1	26161551	26162791	antisense_long_noncoding_rna	F	1.8703e-29	t11	1.30788e-15	t13	9.80867e-37	t18
AT1G69690	1	26216009	26218071	protein_coding	F	9.28279e-08	t11	7.9295e-54	t12	2.20279e-37	t18
AT1G69770	1	26248118	26253687	protein_coding	F	0.00910691	t14	2.45704e-05	t21	0.00187682	t24
AT1G69818	1	26282320	26283481	protein_coding	F	0.00253656	t11	9.52425e-06	t12	4.79196e-16	t13
AT1G69820	1	26283125	26284908	protein_coding	F	0.00253656	t11	9.52425e-06	t12	4.79196e-16	t13
AT1G69828	1	26287522	26287948	protein_coding	F	0.0083166	t14	1.75622e-05	t21	0.00628727	t24
AT1G69830	1	26288228	26293173	protein_coding	F	0.000458439	t14	2.53942e-05	t21	0.00241474	t24
AT1G70030	1	26378641	26380379	protein_coding	F	5.37993e-14	t2	3.72368e-11	t11	1.64433e-35	t18
AT1G70300	1	26477743	26481630	protein_coding	F	2.15371e-10	t12	4.68339e-05	t14	0.000625278	t16
AT1G70410	1	26533824	26538437	protein_coding	F	0.0030084	t24	0.00604277	t75	0.00820845	t97
AT1G70550	1	26597067	26600445	protein_coding	F	3.14759e-11	t12	0.000109213	t14	0.000623524	t16
AT1G70590	1	26618099	26620421	protein_coding	F	0.00558028	t20	0.00240764	t75	0.00414097	t97
AT1G70610	1	26621899	26626508	protein_coding	T	7.28237e-12	t12	7.86626e-05	t14	0.00123442	t16
AT1G70620	1	26626528	26631104	protein_coding	F	0.0056333	t12	2.34006e-11	t14	0.000518618	t16
AT1G70630	1	26631112	26634259	protein_coding	F	0.000491405	t31	0.00769954	t42	0.00718034	t75
AT1G70650	1	26638075	26642268	protein_coding	F	0.00131491	t31	0.00650946	t75	0.0077726	t97
AT1G70680	1	26647205	26648737	protein_coding	F	4.37129e-05	t11	0.00798374	t12	4.00311e-07	t19
AT1G70750	1	26679872	26683355	protein_coding	F	2.35668e-10	t12	0.000314824	t14	3.20324e-10	t17
AT1G70790	1	26699321	26702544	protein_coding	F	9.90002e-12	t12	0.000116813	t14	0.000570762	t16
AT1G71030	1	26795052	26796532	protein_coding	T	1.06036e-34	t16	2.07131e-37	t18	0.000177879	t19
AT1G71080	1	26809720	26811848	protein_coding	F	1.45326e-05	t14	0.00742735	t75	0.00868521	t97
AT1G71400	1	26909792	26912597	protein_coding	T	1.19182e-34	t16	4.26745e-37	t18	0.00332617	t19
AT1G71480	1	26931852	26933313	protein_coding	F	1.32584e-41	t12	3.86369e-31	t16	0.0079922	t24
AT1G71697	1	26970968	26973464	protein_coding	F	6.11762e-05	t14	0.00721239	t75	0.00851632	t97
AT1G71700	1	26973389	26973459	pre_trna	F	6.11762e-05	t14	0.00721239	t75	0.00851632	t97
AT1G71710	1	26973567	26981046	protein_coding	F	0.00707518	t1	0.000534257	t75	0.00271804	t97
AT1G71828	1	27017801	27018315	antisense_long_noncoding_rna	F	1.88489e-39	t2	2.85976e-09	t14	6.00436e-34	t16
AT1G71870	1	27032221	27035182	protein_coding	F	6.91416e-12	t12	0.000510049	t14	0.000518618	t16
AT1G71960	1	27082394	27088248	protein_coding	T	2.59543e-06	t12	2.30239e-13	t14	7.12962e-06	t19
AT1G72000	1	27103277	27105663	protein_coding	F	5.15801e-12	t12	8.30008e-05	t14	0.000969945	t16
AT1G72080	1	27120157	27122783	protein_coding	F	7.70576e-11	t12	7.10246e-05	t14	0.000303499	t16
AT1G72250	1	27192740	27198379	protein_coding	F	5.47085e-12	t12	0.000119821	t14	0.00103058	t16
AT1G72340	1	27236797	27238720	protein_coding	F	3.14708e-17	t2	0.00120976	t12	1.23292e-10	t16
AT1G72410	1	27251710	27257081	protein_coding	F	8.59484e-12	t12	6.79345e-05	t14	0.00145675	t16
AT1G72510	1	27303323	27304927	protein_coding	F	4.88842e-15	t2	4.54789e-36	t18	2.5927e-08	t19
AT1G72520	1	27308513	27312756	protein_coding	T	2.74917e-12	t12	8.30276e-05	t14	0.000919602	t16
AT1G72590	1	27335531	27337123	protein_coding	F	0.000770004	t14	0.000147218	t17	0.00092802	t21
AT1G72645	1	27348261	27349219	protein_coding	F	2.59306e-17	t2	7.57509e-06	t11	0.000392075	t14
AT1G72660	1	27353765	27356852	protein_coding	F	3.46404e-17	t2	5.33802e-06	t11	0.000753758	t14
AT1G72700	1	27365772	27371784	protein_coding	F	2.59306e-17	t2	7.57509e-06	t11	0.000392075	t14
AT1G72710	1	27372197	27376730	protein_coding	F	2.15233e-17	t2	4.28908e-06	t11	0.000525138	t14
AT1G72730	1	27377759	27380182	protein_coding	F	3.33663e-17	t2	5.93309e-06	t11	0.000535885	t14
AT1G72750	1	27383320	27384524	protein_coding	F	5.18583e-17	t2	4.35425e-06	t11	0.000901231	t14
AT1G72810	1	27397877	27400474	protein_coding	F	1.63727e-16	t2	1.19321e-06	t11	0.000483234	t14
AT1G72880	1	27423385	27426215	protein_coding	F	0.00116996	t20	0.0050242	t31	0.00590359	t42	0.000509488	t53	0.00174205	t75	0.00879735	t97
AT1G72890	1	27429916	27432003	protein_coding	F	2.07386e-16	t2	4.88131e-06	t11	0.000652911	t14
AT1G72920	1	27437899	27439209	protein_coding	F	4.9904e-27	t16	3.16719e-27	t18	0.000324617	t19
AT1G72960	1	27446069	27451067	protein_coding	F	4.09999e-17	t2	3.91743e-06	t11	0.000519674	t14
AT1G72970	1	27452748	27455964	protein_coding	F	9.0081e-12	t12	0.000113054	t14	0.0028162	t16
AT1G72990	1	27457266	27462487	protein_coding	F	2.7733e-17	t2	6.65807e-06	t11	0.000489483	t14
AT1G73010	1	27464528	27466348	protein_coding	F	1.73915e-17	t2	4.71373e-06	t11	0.000434228	t14
AT1G73066	1	27481785	27484078	protein_coding	F	2.77944e-11	t12	6.62696e-05	t14	0.00111024	t16
AT1G73090	1	27488217	27490831	protein_coding	F	5.50318e-17	t12	0.00118444	t14	0.00152866	t17
AT1G73130	1	27498929	27502273	protein_coding	F	3.89533e-18	t12	0.001001	t14	0.00155097	t17
AT1G73140	1	27502021	27503834	protein_coding	F	4.34978e-18	t12	0.00126314	t14	0.00148999	t17
AT1G73170	1	27511176	27514837	protein_coding	F	4.42418e-11	t12	0.000279979	t14	0.000176872	t16
AT1G73177	1	27516572	27517882	protein_coding	F	7.68932e-19	t12	0.000601821	t14	0.00106138	t17
AT1G73180	1	27517891	27521710	protein_coding	F	6.65519e-18	t12	0.00116944	t14	0.00165098	t17
AT1G73200	1	27523043	27526818	protein_coding	F	4.99158e-18	t12	0.00122601	t14	0.0016249	t17
AT1G73210	1	27527752	27530952	protein_coding	F	1.61601e-17	t12	0.000914663	t14	0.00140728	t17
AT1G73220	1	27538190	27540235	protein_coding	F	5.40791e-12	t12	9.84541e-05	t14	0.00051906	t16
AT1G73240	1	27542147	27544920	protein_coding	F	8.58724e-12	t12	9.94189e-05	t14	0.000844312	t16
AT1G73250	1	27544969	27546479	protein_coding	F	9.08131e-12	t12	0.000135445	t14	0.000570762	t16
AT1G73270	1	27549021	27552517	protein_coding	F	1.14217e-11	t12	0.000103599	t14	0.000680278	t16
AT1G73290	1	27556168	27558774	protein_coding	F	7.74467e-34	t16	7.43584e-36	t18	0.00270244	t19
AT1G73300	1	27559483	27562636	protein_coding	F	7.17455e-12	t12	5.81902e-05	t14	0.000975655	t16
AT1G73310	1	27562441	27565177	protein_coding	F	1.92585e-05	t11	2.09854e-33	t16	1.10039e-36	t18
AT1G73320	1	27565394	27567222	protein_coding	F	1.8604e-05	t11	2.07709e-34	t16	3.4913e-37	t18
AT1G73350	1	27575377	27577283	protein_coding	F	1.27547e-11	t12	7.10847e-05	t14	0.000894437	t16
AT1G73360	1	27578421	27582685	protein_coding	F	9.90002e-12	t12	9.03324e-05	t14	0.000766981	t16
AT1G73370	1	27584364	27588978	protein_coding	F	9.14715e-12	t12	8.84533e-05	t14	0.00103962	t16
AT1G73380	1	27589015	27590838	protein_coding	F	1.29726e-11	t12	9.20626e-05	t14	0.000522088	t16
AT1G73400	1	27598033	27600281	protein_coding	T	1.57696e-11	t12	0.000153865	t14	0.00103563	t16
AT1G73430	1	27603655	27611120	protein_coding	F	8.52632e-12	t12	9.03324e-05	t14	0.000439463	t16
AT1G73440	1	27611354	27612815	protein_coding	F	2.30985e-11	t12	7.77489e-05	t14	0.00101572	t16
AT1G73450	1	27613420	27619095	protein_coding	F	4.40444e-12	t12	9.06926e-05	t14	0.000794687	t16
AT1G73460	1	27619535	27625140	protein_coding	F	6.32419e-12	t12	8.36827e-05	t14	0.000397859	t16
AT1G73470	1	27625116	27628325	protein_coding	F	6.91416e-12	t12	8.55328e-05	t14	0.000475016	t16
AT1G73480	1	27628678	27632840	protein_coding	F	3.1896e-10	t12	0.000519672	t14	0.000249253	t16
AT1G73510	1	27642386	27643295	protein_coding	F	1.81306e-11	t12	7.3034e-05	t14	0.000425695	t16
AT1G73530	1	27643609	27645525	protein_coding	F	9.87999e-12	t12	7.86189e-05	t14	0.000554019	t16
AT1G73540	1	27645552	27646743	protein_coding	F	0.00717475	t1	0.00867709	t75	0.00460364	t97
AT1G73570	1	27650992	27654025	protein_coding	F	4.70722e-12	t12	8.30856e-05	t14	0.000959848	t16
AT1G73590	1	27659673	27663253	protein_coding	F	2.38842e-11	t12	0.000132481	t14	0.0006658	t16
AT1G73600	1	27669152	27673572	protein_coding	F	1.99652e-11	t12	9.42902e-05	t14	0.00219512	t16
AT1G73610	1	27678313	27680060	protein_coding	F	4.0619e-11	t12	8.86931e-05	t14	0.0012648	t16
AT1G73620	1	27681358	27683173	protein_coding	F	7.25641e-18	t12	0.00107599	t14	0.00153799	t17
AT1G73630	1	27684673	27685614	protein_coding	F	9.90002e-12	t12	9.03324e-05	t14	0.000766981	t16
AT1G73655	1	27690350	27691819	protein_coding	F	3.37363e-12	t12	9.12825e-05	t14	0.000670984	t16
AT1G73660	1	27691893	27697372	protein_coding	F	5.00587e-12	t12	9.03381e-05	t14	0.000644967	t16
AT1G73680	1	27703944	27707657	protein_coding	F	3.00634e-08	t14	1.32863e-31	t16	7.90985e-32	t18
AT1G73690	1	27714910	27717420	protein_coding	F	1.56676e-11	t12	0.000105974	t14	0.000484764	t16
AT1G73805	1	27744790	27749248	protein_coding	T	6.21937e-11	t12	3.87579e-05	t14	0.00215592	t16
AT1G73850	1	27766941	27770841	protein_coding	F	1.94636e-11	t12	6.98318e-05	t14	0.00170994	t16
AT1G73860	1	27770870	27776883	protein_coding	F	5.31695e-11	t12	0.00029022	t14	0.000544063	t16
AT1G74050	1	27847038	27849008	protein_coding	F	1.20987e-11	t12	0.000105029	t14	0.00048491	t16
AT1G74070	1	27851460	27853269	protein_coding	F	1.1087e-10	t12	0.00122455	t14	0.000773235	t16
AT1G74170	1	27891494	27896436	protein_coding	F	3.12766e-10	t12	0.000391537	t14	1.34394e-10	t17
AT1G74180	1	27897040	27902025	protein_coding	F	3.54615e-11	t12	7.5205e-05	t14	6.58144e-05	t16
AT1G74290	1	27931836	27934268	protein_coding	F	1.33296e-07	t2	0.00092147	t11	5.48401e-10	t12	1.07e-15	t18
AT1G74320	1	27940594	27943204	protein_coding	F	3.26814e-08	t2	0.00170517	t11	6.86047e-10	t12	1.25865e-18	t18
AT1G74650	1	28041146	28043022	protein_coding	T	2.76987e-10	t12	5.48599e-05	t14	0.000532487	t16
AT1G74660	1	28045472	28048289	protein_coding	F	8.3158e-12	t12	8.34908e-05	t14	0.000979154	t16
AT1G74680	1	28059108	28061130	protein_coding	F	1.62114e-11	t12	9.22286e-05	t14	0.00111815	t16
AT1G74690	1	28061159	28064771	protein_coding	F	1.86124e-11	t12	8.08794e-05	t14	0.000268565	t16
AT1G74710	1	28070295	28074177	protein_coding	F	6.65916e-11	t12	7.24737e-05	t14	0.000187597	t16
AT1G74720	1	28074927	28078831	protein_coding	F	5.49273e-11	t12	6.32616e-05	t14	0.000129331	t16
AT1G74730	1	28078852	28079987	protein_coding	F	6.69383e-12	t12	9.03324e-05	t14	0.000570762	t16
AT1G74740	1	28079946	28082671	protein_coding	F	3.37363e-12	t12	9.12825e-05	t14	0.000670984	t16
AT1G74750	1	28085753	28089642	protein_coding	T	5.64423e-12	t12	0.000115191	t14	0.000901665	t16
AT1G74770	1	28089172	28094956	protein_coding	F	7.28513e-12	t12	9.03324e-05	t14	0.000570762	t16
AT1G74780	1	28095729	28098225	protein_coding	F	5.40791e-12	t12	9.84541e-05	t14	0.00051906	t16
AT1G74790	1	28098464	28101896	protein_coding	F	3.34053e-11	t12	0.000115175	t14	0.000710094	t16
AT1G74800	1	28101762	28105193	protein_coding	F	1.40181e-12	t12	7.09104e-05	t14	0.000533175	t16
AT1G74860	1	28123301	28126076	protein_coding	F	9.85191e-12	t12	0.000111064	t14	0.000959204	t16
AT1G74875	1	28128470	28129745	protein_coding	F	5.40421e-12	t12	8.36175e-05	t14	0.000569642	t16
AT1G74950	1	28148574	28150446	protein_coding	F	4.64301e-10	t12	0.000220677	t14	9.85211e-11	t17
AT1G75050	1	28180057	28181246	protein_coding	F	2.38893e-11	t12	9.54514e-05	t14	0.000414536	t16
AT1G75060	1	28181275	28183517	protein_coding	F	1.08777e-11	t12	0.000115422	t14	0.000381184	t16
AT1G75080	1	28185504	28188075	protein_coding	F	7.14175e-12	t12	0.000122107	t14	0.000761588	t16
AT1G75110	1	28194005	28196033	protein_coding	F	1.20146e-11	t12	8.27469e-05	t14	0.000450836	t16
AT1G75125	1	28199140	28199887	protein_coding	F	6.07394e-11	t12	8.57201e-05	t14	0.00153786	t16
AT1G75130	1	28199938	28201975	protein_coding	F	1.13798e-11	t12	8.30825e-05	t14	0.00090232	t16
AT1G75150	1	28204387	28208590	protein_coding	F	1.26791e-10	t12	7.77766e-05	t14	0.00125965	t16
AT1G75160	1	28209407	28211826	protein_coding	F	0.00507623	t42	0.00239995	t75	0.00432709	t97
AT1G75190	1	28219225	28220372	protein_coding	F	4.47991e-11	t12	8.2948e-05	t14	0.000965883	t16
AT1G75210	1	28223836	28229082	protein_coding	F	1.72494e-11	t12	0.000104376	t14	0.000807441	t16
AT1G75220	1	28229026	28233134	protein_coding	F	1.37374e-11	t12	9.6462e-05	t14	0.0006658	t16
AT1G75240	1	28241011	28242795	protein_coding	F	0.000826592	t2	1.06036e-34	t16	6.06887e-35	t18	0.00785547	t19
AT1G75250	1	28244317	28245581	protein_coding	F	1.89775e-11	t12	6.48877e-05	t14	0.00101437	t16
AT1G75290	1	28253722	28255173	protein_coding	F	7.18847e-12	t12	9.72451e-05	t14	0.000612076	t16
AT1G75450	1	28314458	28318375	protein_coding	F	1.42695e-11	t12	4.47634e-05	t14	0.00168174	t16
AT1G75540	1	28365824	28367738	protein_coding	F	5.40791e-12	t12	9.84541e-05	t14	0.00051906	t16
AT1G75560	1	28371141	28373301	protein_coding	F	6.99655e-12	t12	7.76515e-05	t14	0.00123227	t16
AT1G75580	1	28377377	28378310	protein_coding	F	1.56442e-07	t16	1.89514e-07	t18	2.2138e-26	t19
AT1G75700	1	28423495	28425112	protein_coding	F	0.000167646	t17	3.38722e-06	t18	9.02517e-06	t21
AT1G75890	1	28492944	28495246	protein_coding	F	7.66161e-33	t16	9.3902e-35	t18	1.35759e-23	t19	5.3906e-17	t22
AT1G75891	1	28492958	28494327	antisense_long_noncoding_rna	F	7.66161e-33	t16	9.3902e-35	t18	1.35759e-23	t19	5.3906e-17	t22
AT1G76160	1	28577842	28581315	protein_coding	F	3.12961e-17	t2	1.42555e-11	t11	2.77065e-35	t18	1.64929e-09	t21
AT1G76170	1	28583850	28586418	protein_coding	F	2.16688e-16	t2	1.41704e-11	t11	2.07131e-37	t18	6.09125e-10	t21
AT1G76190	1	28592059	28592820	protein_coding	F	4.38612e-16	t2	9.35409e-12	t11	2.51632e-37	t18	1.12017e-09	t21
AT1G76250	1	28606444	28609225	protein_coding	F	0.00963932	t24	0.00194386	t20	0.00476072	t64
AT1G76280	1	28617577	28622777	protein_coding	F	2.19337e-15	t2	8.7815e-12	t11	2.0007e-36	t18	2.23707e-09	t21
AT1G76290	1	28623398	28625408	protein_coding	F	2.56117e-16	t2	2.00022e-11	t11	2.77587e-37	t18	6.09125e-10	t21
AT1G76920	1	28891976	28893721	protein_coding	F	3.42561e-16	t2	1.23011e-11	t11	2.51632e-37	t18
AT1G77060	1	28951643	28953580	protein_coding	F	1.58126e-25	t16	1.05259e-19	t17	7.06032e-29	t18
AT1G77160	1	28995146	28996594	protein_coding	F	9.736e-12	t12	6.83319e-05	t14	0.000816866	t16
AT1G77360	1	29071983	29073729	protein_coding	F	0.00138618	t53	0.0019811	t75	0.00935304	t97
AT1G77550	1	29138277	29143050	protein_coding	F	4.10573e-08	t11	6.85158e-15	t15	1.06036e-34	t16	2.30188e-07	t17
AT1G77890	1	29292075	29296160	protein_coding	F	6.85551e-06	t14	8.51995e-09	t16	0.0012761	t24
AT1G78070	1	29354944	29359032	protein_coding	F	5.64707e-12	t12	9.81129e-05	t14	0.00074306	t16
AT1G78130	1	29400140	29401902	protein_coding	F	4.89492e-40	t2	4.27646e-09	t14	2.16796e-34	t16
AT1G78140	1	29401759	29404025	protein_coding	F	2.34605e-39	t2	3.48433e-09	t14	2.46178e-34	t16
AT1G78150	1	29404648	29406752	protein_coding	F	3.56559e-40	t2	8.26958e-09	t14	1.25073e-34	t16
AT1G78160	1	29407608	29410484	protein_coding	F	2.05881e-39	t2	6.03534e-09	t14	2.52438e-33	t16
AT1G78200	1	29419466	29421922	protein_coding	F	1.74461e-39	t2	5.90757e-09	t14	9.62859e-34	t16
AT1G78265	1	29450551	29452415	antisense_long_noncoding_rna	F	7.92923e-12	t12	8.31157e-05	t14	0.000487408	t16
AT1G78270	1	29450563	29452417	protein_coding	F	7.92923e-12	t12	8.31157e-05	t14	0.000487408	t16
AT1G78310	1	29463548	29465249	protein_coding	F	2.38591e-17	t2	3.2842e-35	t18	0.00396258	t24
AT1G78340	1	29472845	29474003	protein_coding	F	0.000927655	t11	2.80122e-08	t12	0.00611228	t16
AT1G78650	1	29582907	29585665	protein_coding	F	5.2549e-08	t15	6.50834e-06	t17	0.00845846	t21
AT1G78930	1	29677904	29680757	protein_coding	F	5.93289e-12	t12	9.06803e-05	t14	0.000726306	t16
AT1G78955	1	29688906	29694255	protein_coding	T	4.0884e-11	t12	8.69582e-05	t14	0.000475946	t16
AT1G78980	1	29707625	29711421	protein_coding	T	2.02208e-11	t12	6.13649e-05	t14	0.00121207	t16
AT1G79000	1	29716350	29724748	protein_coding	F	1.15723e-11	t12	0.000105073	t14	0.000809061	t16
AT1G79090	1	29749101	29753330	protein_coding	F	4.88323e-08	t12	9.25056e-11	t16	0.00217679	t17
AT1G79190	1	29788466	29794251	protein_coding	F	8.52632e-12	t12	9.03324e-05	t14	0.000644967	t16
AT1G79230	1	29800563	29804033	protein_coding	F	4.36975e-08	t12	1.06009e-10	t16	0.00294048	t17
AT1G79260	1	29813146	29814351	protein_coding	F	0.00898391	t64	0.00450099	t75	0.00484583	t97
AT1G79270	1	29815470	29819678	protein_coding	F	1.74252e-06	t13	4.06439e-34	t16	8.85405e-06	t18
AT1G79280	1	29818970	29833016	protein_coding	F	5.75961e-08	t12	8.57908e-11	t16	0.00258824	t17
AT1G79350	1	29844621	29853466	protein_coding	F	5.06711e-08	t12	8.01255e-11	t16	0.00407636	t17
AT1G79430	1	29877228	29879279	protein_coding	F	1.33853e-08	t12	1.45901e-10	t16	0.00359923	t17
AT1G79440	1	29882121	29887414	protein_coding	F	4.26501e-08	t12	4.87919e-11	t16	0.00118443	t17
AT1G79480	1	29897597	29899604	protein_coding	F	3.54312e-12	t12	6.28311e-05	t14	0.00102928	t16
AT1G79485	1	29898481	29898828	protein_coding	F	3.54312e-12	t12	6.28311e-05	t14	0.00102928	t16
AT1G79490	1	29900443	29903319	protein_coding	F	3.01502e-08	t12	6.42011e-11	t16	0.00370508	t17
AT1G79500	1	29903353	29906653	protein_coding	F	1.77884e-06	t19	0.00660187	t22	2.99684e-16	t24
AT1G79520	1	29911381	29914967	protein_coding	F	3.59732e-08	t12	1.02037e-10	t16	0.00172195	t17
AT1G79550	1	29924023	29926636	protein_coding	F	1.48036e-07	t12	1.80361e-10	t16	0.00518837	t17
AT1G79560	1	29926624	29932585	protein_coding	T	4.23741e-08	t12	1.2239e-10	t16	0.00375924	t17
AT1G79570	1	29932578	29938856	protein_coding	F	4.26616e-08	t12	6.60975e-11	t16	0.00106538	t17
AT1G79580	1	29940803	29943713	protein_coding	T	3.36312e-11	t12	0.000129925	t14	0.00022205	t16
AT1G79610	1	29952873	29957201	protein_coding	F	5.75961e-08	t12	8.57908e-11	t16	0.00258824	t17
AT1G79630	1	29962645	29965795	protein_coding	F	4.32929e-08	t12	4.93026e-11	t16	0.00410853	t17
AT1G79640	1	29966313	29971640	protein_coding	F	4.09488e-08	t12	4.55967e-11	t16	0.00299452	t17
AT1G79650	1	29971989	29975359	protein_coding	F	5.00651e-08	t12	1.09909e-10	t16	0.00210407	t17
AT1G79670	1	29976725	29979356	protein_coding	F	0.00451277	t53	0.0095111	t75	0.00641975	t97
AT1G79680	1	29979973	29982819	protein_coding	T	0.00451277	t53	0.00661086	t75	0.00394165	t97
AT1G79810	1	30019744	30022486	protein_coding	F	4.83372e-08	t12	7.29198e-11	t16	0.00368462	t17
AT1G79830	1	30027569	30033907	protein_coding	F	9.85945e-12	t12	7.65731e-05	t14	0.000840731	t16
AT1G79840	1	30036956	30041440	protein_coding	F	8.2115e-08	t12	7.35139e-11	t16	0.00397458	t17
AT1G79870	1	30044746	30046148	protein_coding	F	4.8786e-08	t12	7.50063e-11	t16	0.00293728	t17
AT1G79880	1	30046028	30048408	protein_coding	F	5.75961e-08	t12	8.57908e-11	t16	0.00258824	t17
AT1G79890	1	30048519	30052203	protein_coding	F	5.07852e-08	t12	1.41531e-10	t16	0.0018069	t17
AT1G79910	1	30054552	30057181	protein_coding	F	3.48419e-08	t12	3.99555e-11	t16	0.00742572	t17
AT1G79915	1	30057206	30058657	protein_coding	F	7.13166e-08	t12	8.2795e-11	t16	0.00387871	t17
AT1G79920	1	30059302	30062824	protein_coding	F	3.02859e-08	t12	1.10688e-10	t16	0.00454263	t17
AT1G79940	1	30069519	30073440	protein_coding	F	3.93713e-39	t2	5.66528e-09	t14	9.36369e-34	t16
AT1G79950	1	30073524	30080778	protein_coding	F	6.23897e-08	t12	5.85437e-11	t16	0.0034366	t17
AT1G79970	1	30082077	30083894	protein_coding	F	6.99591e-08	t12	3.75902e-09	t16	0.00341682	t17
AT1G79990	1	30085750	30092239	protein_coding	T	3.27674e-08	t12	5.43528e-11	t16	0.00735333	t17
AT1G80030	1	30104830	30109087	protein_coding	F	6.94309e-08	t12	1.46724e-10	t16	0.00296922	t17
AT1G80090	1	30130218	30131940	protein_coding	F	1.91892e-08	t12	1.96446e-10	t16	0.00301601	t17
AT1G80120	1	30138818	30140360	protein_coding	F	2.48416e-08	t12	1.03537e-10	t16	0.00214436	t17
AT1G80150	1	30148330	30150556	protein_coding	F	0.00998693	t14	1.70822e-05	t21	0.00277723	t24
AT1G80160	1	30150897	30152614	protein_coding	F	0.000221128	t14	1.22872e-05	t21	0.00202734	t24
AT1G80190	1	30158923	30161829	protein_coding	F	2.05272e-07	t16	2.13204e-07	t18	4.06415e-26	t19
AT1G80410	1	30227485	30235087	protein_coding	F	9.85945e-12	t12	7.8762e-05	t14	0.000593791	t16
AT1G80510	1	30272849	30274891	protein_coding	F	0.00826513	t64	0.00728266	t75	0.00536595	t97
AT1G80640	1	30311527	30314450	protein_coding	T	5.73309e-09	t2	2.14177e-21	t11	2.95798e-06	t13	0.00024708	t14
AT1G80670	1	30320525	30323902	protein_coding	F	0.00564655	t42	0.00159541	t75	0.00285878	t97
AT2G00360	2	1264198	1264784	novel_transcribed_region	F	0.000328791	t12	5.44707e-05	t16	7.3535e-05	t18	0.00684104	t19
AT2G00370	2	1339795	1340660	novel_transcribed_region	F	0.00142464	t14	0.000185323	t17	0.000219891	t21
AT2G00540	2	4785214	4785784	novel_transcribed_region	F	6.20429e-17	t11	1.78631e-07	t15	0.00112694	t16
AT2G00640	2	8446690	8449474	novel_transcribed_region	F	7.66707e-19	t12	0.000450503	t14	0.000391188	t17
AT2G00670	2	8804511	8804874	novel_transcribed_region	F	1.19003e-13	t15	1.97653e-13	t16	7.01373e-11	t17
AT2G00760	2	9968373	9970531	novel_transcribed_region	F	0.000996294	t12	1.62499e-06	t14	5.88571e-24	t16
AT2G00780	2	10412183	10413257	novel_transcribed_region	F	2.74928e-06	t14	1.65065e-17	t18	1.20604e-05	t19
AT2G00830	2	11751024	11751505	novel_transcribed_region	F	0.00212847	t12	1.09113e-09	t23	9.34801e-05	t24
AT2G00980	2	19382451	19383228	novel_transcribed_region	F	8.90562e-11	t12	5.77471e-05	t14	0.000473459	t16
AT2G00990	2	19613991	19614530	novel_transcribed_region	F	5.40791e-12	t12	9.84541e-05	t14	0.00051906	t16
AT2G01060	2	73208	75509	protein_coding	F	8.64248e-16	t2	7.30551e-12	t11	4.68652e-37	t18
AT2G01080	2	77888	79373	protein_coding	F	0.00717122	t2	0.00237615	t14	1.59555e-32	t16
AT2G01130	2	88320	94753	protein_coding	F	5.68212e-16	t2	1.27941e-11	t11	2.96548e-37	t18
AT2G01140	2	94727	96863	protein_coding	F	3.40468e-16	t2	1.58064e-11	t11	2.51632e-37	t18
AT2G01190	2	114926	117750	protein_coding	F	0.00555278	t21	0.00944107	t20	0.00771068	t64
AT2G01200	2	117969	120095	protein_coding	F	4.31794e-16	t2	1.37353e-11	t11	2.51632e-37	t18
AT2G01210	2	119270	121980	protein_coding	F	4.31794e-16	t2	1.37353e-11	t11	2.51632e-37	t18
AT2G01280	2	145676	149394	protein_coding	F	0.00662955	t1	0.00986137	t64	0.00896984	t86
AT2G01290	2	148919	150585	protein_coding	F	1.30223e-07	t12	4.11996e-10	t16	0.000808958	t17
AT2G01300	2	151057	151971	protein_coding	F	0.00539958	t21	0.00871414	t75	0.00446009	t97
AT2G01320	2	154097	158204	protein_coding	F	2.8229e-16	t2	1.93964e-11	t11	2.20279e-37	t18
AT2G01370	2	168631	169642	protein_coding	F	5.28927e-09	t12	1.82256e-13	t16	0.00421191	t17
AT2G01400	2	174168	175617	protein_coding	F	4.31794e-16	t2	1.37353e-11	t11	2.51632e-37	t18
AT2G01410	2	175040	176407	protein_coding	F	4.31794e-16	t2	1.37353e-11	t11	2.51632e-37	t18
AT2G01430	2	187608	190369	protein_coding	F	1.14619e-15	t2	3.19325e-11	t11	1.02345e-35	t18
AT2G01450	2	199491	203126	protein_coding	F	4.40025e-07	t2	0.00127862	t14	1.38248e-15	t16	0.0035239	t17	7.91833e-17	t18	2.78375e-05	t19
AT2G01490	2	221013	223809	protein_coding	F	0.000648981	t21	1.51892e-05	t22	0.00283182	t23
AT2G01500	2	224156	226234	protein_coding	T	1.87179e-15	t2	1.30287e-36	t18	0.00307091	t24
AT2G01570	2	255247	257568	protein_coding	F	7.94954e-12	t12	8.07529e-05	t14	0.0004791	t16
AT2G01580	2	265022	265948	protein_coding	F	5.40791e-12	t12	9.84541e-05	t14	0.00051906	t16
AT2G01590	2	266559	267926	protein_coding	F	8.52632e-12	t12	9.06926e-05	t14	0.000712172	t16
AT2G01600	2	268714	272676	protein_coding	F	7.28513e-12	t12	9.03324e-05	t14	0.000570762	t16
AT2G01680	2	306251	309267	protein_coding	F	0.00187359	t2	0.00355772	t14	1.9612e-34	t16
AT2G01690	2	308693	313805	protein_coding	F	0.00187359	t2	0.00355772	t14	1.9612e-34	t16
AT2G01710	2	315648	316993	protein_coding	F	0.00118716	t2	0.00283228	t14	1.06036e-34	t16
AT2G01720	2	317030	320308	protein_coding	F	0.00118716	t2	0.00283228	t14	1.06036e-34	t16
AT2G01730	2	320433	323963	protein_coding	F	0.00181751	t2	0.00330578	t14	2.23242e-34	t16
AT2G01750	2	328025	332872	protein_coding	F	0.00139262	t2	0.00463731	t14	6.47069e-34	t16
AT2G01755	2	332188	332808	protein_coding	F	0.00393672	t2	0.00266726	t14	4.12526e-34	t16
AT2G01760	2	332902	334760	protein_coding	F	0.00491958	t2	0.0037236	t14	5.46707e-34	t16
AT2G01770	2	334663	336462	protein_coding	F	0.00352079	t2	0.0049317	t14	2.00112e-33	t16
AT2G01790	2	341322	342480	protein_coding	F	0.00746688	t2	0.00439856	t14	9.30541e-33	t16
AT2G01820	2	357353	360924	protein_coding	T	0.000829741	t2	0.00249128	t14	1.25073e-34	t16
AT2G01830	2	362983	369707	protein_coding	F	0.00689641	t2	0.00515171	t14	3.44748e-33	t16
AT2G01850	2	385171	387478	protein_coding	F	2.32147e-10	t12	4.16051e-05	t14	0.00381999	t16
AT2G01900	2	405762	409203	protein_coding	F	1.60303e-10	t12	4.78447e-05	t14	0.00853814	t16
AT2G01905	2	410321	416000	protein_coding	F	9.83399e-12	t12	8.36175e-05	t14	0.000503325	t16
AT2G01910	2	416021	420661	protein_coding	F	6.49111e-10	t12	2.10464e-05	t14	0.000685396	t16
AT2G01913	2	421608	422643	protein_coding	F	5.56785e-12	t12	0.000128398	t14	0.00139104	t16
AT2G01918	2	424060	425810	protein_coding	F	3.20991e-12	t12	8.88846e-05	t14	0.000938691	t16
AT2G01920	2	426052	427091	protein_coding	F	9.50369e-12	t12	7.66509e-05	t14	0.000670984	t16
AT2G02050	2	489952	492058	protein_coding	F	0.00207886	t2	0.00282053	t12	1.40102e-06	t21
AT2G02060	2	494745	497860	protein_coding	F	0.00235508	t2	0.00467125	t14	2.18709e-34	t16
AT2G02061	2	497989	499559	protein_coding	F	0.00218425	t2	0.00236754	t14	1.50947e-34	t16
AT2G02130	2	539898	540707	protein_coding	F	7.60967e-05	t14	7.28945e-05	t22	1.83592e-15	t24
AT2G02150	2	549827	552856	protein_coding	T	9.92804e-12	t12	0.000109897	t14	0.000302909	t16
AT2G02160	2	553086	556131	protein_coding	F	0.00150175	t2	0.00261552	t14	5.7613e-34	t16
AT2G02180	2	560695	563367	protein_coding	F	6.58508e-12	t12	0.000483471	t14	0.000301539	t16
AT2G02220	2	583797	587401	protein_coding	F	0.00323469	t2	0.00424898	t14	7.1166e-33	t16
AT2G02240	2	592160	593724	protein_coding	F	0.00664051	t64	0.00718034	t75	0.00422921	t97
AT2G02300	2	606182	607919	protein_coding	F	1.15409e-32	t16	1.31462e-20	t17	5.36061e-34	t18	0.00319108	t24
AT2G02320	2	610428	611843	protein_coding	F	3.56213e-14	t17	4.27751e-05	t22	0.000126604	t24
AT2G02380	2	626842	628676	protein_coding	F	6.67157e-12	t12	6.80341e-05	t14	0.000475197	t16
AT2G02390	2	628730	631165	protein_coding	F	1.35692e-22	t15	6.22864e-20	t16	0.0058387	t17
AT2G02440	2	638012	639305	protein_coding	F	0.000100473	t2	1.77705e-07	t16	3.83815e-08	t18	4.44168e-05	t19
AT2G02450	2	647538	650820	protein_coding	T	7.43626e-11	t12	4.58765e-05	t14	0.000715077	t16
AT2G02480	2	660655	665635	protein_coding	F	2.43481e-11	t12	0.000395123	t14	0.000476792	t16
AT2G02490	2	667041	668284	protein_coding	F	3.38576e-15	t2	7.47688e-07	t11	5.61718e-05	t19
AT2G02493	2	667142	668055	protein_coding	F	3.38576e-15	t2	7.47688e-07	t11	5.61718e-05	t19
AT2G02580	2	701932	703798	protein_coding	F	0.000707976	t21	6.24505e-06	t22	0.00258818	t23
AT2G02635	2	725076	731178	protein_coding	F	1.14018e-07	t2	1.10135e-07	t11	7.76167e-19	t18	0.000123257	t21
AT2G02640	2	732291	734271	protein_coding	F	2.73849e-06	t12	3.65416e-05	t14	0.00203852	t16
AT2G02650	2	735411	736546	protein_coding	T	5.20731e-16	t2	1.00496e-10	t11	1.88344e-33	t18	1.52746e-07	t21
AT2G02660	2	738504	739834	protein_coding	F	2.16612e-11	t2	4.37226e-10	t11	2.63305e-28	t18	2.79496e-07	t21
AT2G02720	2	762927	765027	protein_coding	F	0.000707976	t21	6.24505e-06	t22	0.00258818	t23
AT2G02955	2	859441	862076	protein_coding	F	1.27203e-11	t2	6.41683e-16	t16	1.94089e-05	t18
AT2G02990	2	873506	874886	protein_coding	F	3.87997e-12	t12	0.000108641	t14	0.000498278	t16
AT2G03000	2	875233	877207	protein_coding	F	1.92154e-09	t12	0.000378277	t14	0.00229194	t16
AT2G03010	2	879247	881471	protein_coding	F	7.7178e-11	t12	0.000541805	t14	0.00104028	t16
AT2G03020	2	882645	884164	protein_coding	F	4.06307e-16	t2	1.5103e-11	t11	4.40687e-37	t18
AT2G03110	2	934787	936862	protein_coding	F	9.34966e-06	t11	7.40205e-08	t12	0.000495209	t16
AT2G03150	2	951888	959236	protein_coding	F	9.239e-12	t12	8.74833e-05	t14	0.000450836	t16
AT2G03180	2	962764	963126	protein_coding	F	1.0663e-10	t12	4.03905e-05	t14	0.00740134	t16
AT2G03190	2	964214	964901	protein_coding	F	2.55134e-15	t14	8.05043e-10	t15	4.42182e-08	t19
AT2G03240	2	972756	977531	protein_coding	F	1.18461e-11	t12	0.000378209	t14	0.000563726	t16
AT2G03250	2	981934	986756	protein_coding	F	2.32691e-08	t2	0.00123864	t11	1.28495e-09	t12	1.29084e-17	t18
AT2G03290	2	999406	1000688	protein_coding	F	4.56371e-05	t17	7.10336e-30	t18	0.00850509	t23
AT2G03340	2	1014350	1017222	protein_coding	T	0.00141065	t2	0.0023698	t14	2.01745e-34	t16
AT2G03350	2	1019535	1021186	protein_coding	F	0.00962953	t12	3.56967e-10	t16	0.000168252	t17
AT2G03360	2	1022190	1024497	protein_coding	F	0.00849709	t12	3.96269e-10	t16	0.000124124	t17
AT2G03370	2	1024643	1027132	protein_coding	F	0.00165943	t2	0.00414271	t14	1.37783e-34	t16
AT2G03380	2	1028228	1030361	protein_coding	T	0.00171511	t2	0.00292347	t14	1.25073e-34	t16
AT2G03567	2	1085525	1086607	protein_coding	F	1.60289e-16	t2	3.13016e-36	t18	0.00342203	t24
AT2G03590	2	1094702	1096976	protein_coding	F	0.00118716	t2	0.00283228	t14	1.06036e-34	t16
AT2G03667	2	1114127	1117477	protein_coding	F	0.00165512	t2	0.00250391	t14	2.78504e-34	t16
AT2G03750	2	1147774	1149261	protein_coding	F	0.000609489	t21	2.59244e-05	t22	0.00204142	t23
AT2G03780	2	1152446	1154322	protein_coding	F	0.000613261	t21	3.12029e-06	t22	0.00208038	t23
AT2G03913	2	1197840	1198285	protein_coding	F	0.00303777	t2	0.00250839	t14	3.20657e-34	t16
AT2G03925	2	148875	149493	antisense_long_noncoding_rna	F	3.50649e-08	t12	8.19785e-11	t16	0.00589792	t17
AT2G03930	2	1204920	1206249	protein_coding	F	0.00475323	t2	0.00755936	t14	4.69294e-15	t15
AT2G03980	2	1259058	1262740	protein_coding	F	3.95935e-11	t12	6.77551e-05	t14	0.000906069	t16
AT2G04030	2	1281754	1286144	protein_coding	F	1.89663e-39	t2	4.63683e-09	t14	1.1329e-32	t16
AT2G04032	2	1289832	1291444	protein_coding	F	2.4585e-40	t2	4.88828e-09	t14	1.19182e-34	t16
AT2G04038	2	1331919	1332419	protein_coding	F	0.00489708	t12	0.00843086	t14	3.15105e-09	t21	1.24452e-05	t22
AT2G04039	2	1333133	1334566	protein_coding	F	0.000893855	t14	9.93701e-05	t17	0.000286451	t21
AT2G04055	2	272679	273132	novel_transcribed_region	F	7.23339e-12	t12	0.000427358	t14	0.000758315	t16
AT2G04060	2	1342137	1345164	protein_coding	F	2.47738e-13	t11	2.6197e-07	t12	2.87708e-30	t16
AT2G04062	2	1345177	1346266	protein_coding	F	0.00333167	t14	0.000145123	t17	0.00349799	t21
AT2G04090	2	1362380	1364788	protein_coding	F	5.0828e-07	t14	0.000956993	t17	2.09801e-05	t22	9.65902e-15	t24
AT2G04100	2	1376694	1379130	protein_coding	F	3.24532e-13	t14	0.00050982	t15	1.30407e-05	t19
AT2G04115	2	1385438	1386071	protein_coding	F	5.65457e-13	t14	0.000321589	t15	1.60839e-05	t19
AT2G04160	2	1401268	1407827	protein_coding	T	4.1164e-11	t14	7.32452e-05	t15	0.000182654	t19
AT2G04170	2	1417178	1419621	protein_coding	F	3.36613e-12	t14	0.000148371	t15	1.99515e-05	t19
AT2G04235	2	1449288	1455314	protein_coding	F	0.000329941	t2	0.00290211	t14	1.06036e-34	t16
AT2G04240	2	1461548	1462944	protein_coding	F	0.00989986	t1	0.0081492	t75	0.00420021	t97
AT2G04265	2	730085	731023	long_noncoding_rna	F	1.59584e-08	t11	2.07808e-05	t15	3.50579e-14	t16
AT2G04270	2	1474679	1480586	protein_coding	F	2.88522e-11	t12	0.000107532	t14	0.000557866	t16
AT2G04285	2	763851	764640	antisense_long_noncoding_rna	F	0.000707976	t21	6.24505e-06	t22	0.00258818	t23
AT2G04340	2	1513490	1515594	protein_coding	F	0.00173508	t2	0.0052883	t14	8.44451e-34	t16
AT2G04350	2	1515634	1519308	protein_coding	F	0.00364499	t2	0.00306805	t14	4.97472e-34	t16
AT2G04400	2	1531148	1533737	protein_coding	F	0.00146796	t2	0.00327681	t14	3.44188e-34	t16
AT2G04410	2	1533697	1535118	protein_coding	F	0.00328955	t2	0.00203543	t14	6.56055e-34	t16
AT2G04425	2	1536975	1537504	protein_coding	F	1.66198e-11	t12	8.72569e-05	t14	0.00227871	t16
AT2G04430	2	1538472	1541375	protein_coding	F	0.000824505	t2	0.00535766	t14	9.14953e-34	t16
AT2G04440	2	1541511	1542729	protein_coding	F	0.00118716	t2	0.00283228	t14	1.06036e-34	t16
AT2G04520	2	1574562	1575960	protein_coding	F	1.77784e-11	t12	8.25989e-05	t14	0.00198449	t16
AT2G04560	2	1590182	1592703	protein_coding	F	0.000153871	t13	5.37754e-07	t17	3.08939e-12	t19
AT2G04620	2	1610506	1612960	protein_coding	F	5.40791e-12	t12	9.84541e-05	t14	0.00051906	t16
AT2G04622	2	1613686	1614019	protein_coding	F	4.58158e-11	t12	6.17369e-05	t14	0.000939802	t16
AT2G04630	2	1618791	1620379	protein_coding	F	1.26039e-11	t12	0.000629831	t14	0.000568899	t16
AT2G04650	2	1621749	1624647	protein_coding	F	3.71214e-12	t12	0.000116923	t14	0.000830018	t16
AT2G04660	2	1624630	1629259	protein_coding	F	1.496e-34	t16	6.37812e-37	t18	0.00303205	t19
AT2G04665	2	1287911	1288333	long_noncoding_rna	F	0.00583959	t42	0.00637946	t75	0.00619528	t97
AT2G04675	2	1637437	1638647	protein_coding	F	7.82787e-09	t12	3.98732e-05	t14	0.000554619	t16
AT2G04690	2	1644456	1646443	protein_coding	F	2.61652e-10	t12	0.000313202	t14	0.0043445	t16
AT2G04725	2	1403806	1406935	antisense_long_noncoding_rna	F	4.1164e-11	t14	7.32452e-05	t15	0.000182654	t19
AT2G04740	2	1656982	1659710	protein_coding	F	3.36171e-11	t12	8.98524e-05	t14	0.000773635	t16
AT2G04745	2	1438425	1438778	long_noncoding_rna	F	4.68653e-12	t12	0.000468233	t14	0.000694145	t16
AT2G04750	2	1659762	1662748	protein_coding	F	3.5244e-15	t2	6.35463e-36	t18	0.00168645	t24
AT2G04870	2	1716168	1716386	protein_coding	F	0.00111746	t2	0.00599943	t14	7.07605e-34	t16
AT2G04890	2	1720361	1722604	protein_coding	F	0.00132743	t2	0.00444701	t14	1.25073e-34	t16
AT2G04930	2	1733638	1734471	protein_coding	F	0.00132239	t2	0.00666942	t14	1.87835e-34	t16
AT2G04975	2	2188657	2189130	long_noncoding_rna	F	0.000835046	t2	0.00518911	t14	9.6754e-34	t16
AT2G05015	2	2753377	2754065	long_noncoding_rna	F	3.18362e-11	t12	6.9154e-05	t14	0.000343402	t16
AT2G05117	2	1838592	1839014	protein_coding	F	2.53688e-11	t12	8.52793e-05	t14	0.000902741	t16
AT2G05120	2	1841876	1846949	protein_coding	F	0.00118716	t2	0.00423831	t14	1.25073e-34	t16
AT2G05185	2	1876899	1878322	protein_coding	F	4.97714e-08	t16	1.15203e-08	t18	2.7038e-15	t19
AT2G05260	2	1918273	1920042	protein_coding	F	4.84423e-12	t12	6.92498e-05	t14	0.00197956	t16
AT2G05420	2	1983901	1985449	protein_coding	F	1.77631e-10	t12	8.29412e-05	t14	0.00225243	t16
AT2G05430	2	1985751	1987266	protein_coding	F	3.26585e-08	t14	3.09789e-18	t17	1.4508e-16	t19
AT2G05465	2	3936729	3937423	long_noncoding_rna	F	1.40327e-17	t11	4.4443e-07	t15	0.000445626	t16
AT2G05485	2	3936764	3937233	long_noncoding_rna	F	1.40327e-17	t11	4.4443e-07	t15	0.000445626	t16
AT2G05495	2	3937934	3938148	long_noncoding_rna	F	4.56588e-17	t11	2.54111e-06	t15	0.000962984	t16
AT2G05525	2	4054966	4055050	small_nucleolar_rna	F	1.85839e-17	t11	7.2635e-07	t15	0.00141167	t16
AT2G05585	2	4229701	4230207	long_noncoding_rna	F	1.51772e-10	t12	3.24922e-05	t14	0.00308093	t16
AT2G05630	2	2082894	2084905	protein_coding	F	4.86743e-07	t12	0.000806561	t14	0.000120727	t16
AT2G05695	2	5009533	5009872	long_noncoding_rna	F	2.82395e-18	t11	1.3302e-07	t15	0.000302909	t16
AT2G05710	2	2141329	2146678	protein_coding	F	2.69464e-13	t11	6.5205e-06	t17	2.51632e-37	t18
AT2G05725	2	5030903	5031230	long_noncoding_rna	F	9.7449e-18	t11	6.95405e-07	t15	0.000767708	t16
AT2G05752	2	2169305	2170528	protein_coding	F	6.07266e-13	t11	3.69763e-06	t17	2.4986e-35	t18
AT2G05760	2	2180755	2183904	protein_coding	T	0.00348365	t2	0.00281686	t14	9.33819e-34	t16
AT2G05785	2	5040157	5040392	long_noncoding_rna	F	4.43989e-18	t11	3.14832e-08	t15	0.00308255	t16
AT2G05790	2	2199151	2201603	protein_coding	F	0.00423557	t2	0.00649638	t14	1.20163e-32	t16
AT2G05825	2	5081722	5082662	long_noncoding_rna	F	9.80256e-11	t12	8.5174e-05	t14	0.00240184	t16
AT2G05865	2	5411728	5412069	long_noncoding_rna	F	5.02353e-16	t2	0.00213376	t13	4.43101e-14	t16	4.27109e-06	t22	0.000130017	t23
AT2G05990	2	2322215	2325197	protein_coding	F	8.12537e-12	t12	9.04682e-05	t14	0.00119999	t16
AT2G05995	2	2325776	2326876	other_rna	F	1.70272e-10	t12	4.10531e-05	t14	0.00334931	t16
AT2G06005	2	2332317	2336257	protein_coding	F	8.52589e-08	t15	6.11188e-06	t17	0.00615076	t21
AT2G06020	2	2342535	2346207	protein_coding	F	4.67308e-10	t12	5.61181e-05	t14	0.00780019	t16
AT2G06025	2	2348059	2352174	protein_coding	F	4.25567e-07	t12	4.48891e-05	t14	0.000409088	t16
AT2G06090	2	2371573	2372050	protein_coding	F	2.53612e-11	t12	8.37239e-05	t14	0.000694023	t16
AT2G06095	2	2373522	2374745	protein_coding	F	1.6596e-10	t12	7.37016e-05	t14	0.00243063	t16
AT2G06105	2	2395013	2398395	protein_coding	F	3.65524e-11	t12	4.9352e-05	t14	0.0013866	t16
AT2G06166	2	2411005	2411656	protein_coding	F	1.50439e-11	t12	0.000381557	t14	0.00186783	t16
AT2G06210	2	2428903	2436687	protein_coding	F	0.00955342	t14	4.58849e-10	t21	0.00470008	t22
AT2G06395	2	6647428	6647825	long_noncoding_rna	F	0.00896908	t14	0.000182961	t19	0.000151358	t21
AT2G06405	2	6665070	6665385	long_noncoding_rna	F	0.00171142	t2	0.0043771	t14	2.06135e-34	t16
AT2G06425	2	2571928	2572743	protein_coding	F	4.7577e-12	t12	6.8994e-05	t14	0.00103223	t16
AT2G06465	2	6832216	6833704	antisense_long_noncoding_rna	F	1.42972e-11	t12	0.000122191	t14	0.000484764	t16
AT2G06500	2	2580718	2583223	protein_coding	F	5.29956e-11	t12	6.69277e-05	t14	0.000257653	t16
AT2G06562	2	2617554	2619173	other_rna	F	1.25146e-06	t12	0.000984745	t14	1.29698e-06	t16
AT2G06565	2	2621756	2622063	protein_coding	F	2.65584e-08	t12	0.000923191	t14	3.04654e-05	t16
AT2G06595	2	7049770	7050110	long_noncoding_rna	F	4.13556e-11	t12	0.000149613	t14	0.00170215	t16
AT2G06845	2	2753443	2756008	protein_coding	F	3.18362e-11	t12	6.9154e-05	t14	0.000343402	t16
AT2G06850	2	2763449	2765743	protein_coding	F	0.000290712	t14	2.87223e-05	t17	0.00738145	t18
AT2G06904	2	2806625	2807368	protein_coding	F	4.80523e-11	t12	4.64337e-05	t14	0.0019447	t16
AT2G06906	2	2807415	2807967	protein_coding	F	0.000222737	t14	4.22933e-05	t17	0.00524465	t18
AT2G06908	2	2815398	2816349	protein_coding	F	0.000241246	t14	7.09262e-05	t17	0.00381959	t18
AT2G06925	2	2842020	2843386	protein_coding	F	0.000304813	t14	3.42671e-05	t17	0.00794686	t18
AT2G06960	2	2867672	2870352	protein_coding	T	0.00051673	t14	0.000127374	t17	0.00261893	t18
AT2G06990	2	2894904	2902020	protein_coding	F	0.000334236	t14	4.76264e-05	t17	0.00666442	t18
AT2G07000	2	2901870	2902290	protein_coding	F	9.72132e-12	t12	8.0702e-05	t14	0.00205823	t16
AT2G07020	2	2908473	2911198	protein_coding	F	3.91096e-12	t12	9.06926e-05	t14	0.000302909	t16
AT2G07025	2	7831102	7831406	long_noncoding_rna	F	0.001168	t2	0.00519197	t14	1.19182e-34	t16
AT2G07040	2	2916416	2919392	protein_coding	F	0.000527364	t14	0.000172497	t17	0.00765132	t18
AT2G07042	2	2919953	2922249	other_rna	F	9.60129e-11	t12	9.5543e-05	t14	0.0010207	t16
AT2G07050	2	2924360	2930751	protein_coding	T	7.28012e-12	t12	8.27599e-05	t14	0.000335228	t16
AT2G07075	2	8099790	8100277	novel_transcribed_region	F	0.00159202	t2	0.00242906	t14	1.25073e-34	t16
AT2G07140	2	2957516	2959851	protein_coding	F	2.84299e-12	t2	0.000433477	t14	2.62445e-09	t16
AT2G07170	2	2975025	2979266	protein_coding	F	2.53097e-11	t12	7.31556e-05	t14	0.000549555	t16
AT2G07190	2	2987367	2988945	protein_coding	F	2.42671e-18	t11	2.42109e-07	t15	0.000725795	t16
AT2G07200	2	2989205	2989878	protein_coding	F	1.62806e-10	t12	0.000109648	t14	0.00101053	t16
AT2G07213	2	2996582	2998054	antisense_long_noncoding_rna	F	1.0683e-09	t12	6.04349e-05	t14	0.000372743	t16
AT2G07215	2	2996776	2997889	protein_coding	F	1.0683e-09	t12	6.04349e-05	t14	0.000372743	t16
AT2G07225	2	8447744	8448283	long_noncoding_rna	F	7.66707e-19	t12	0.000450503	t14	0.000391188	t17
AT2G07240	2	3007102	3012333	protein_coding	F	2.59941e-17	t11	1.12714e-07	t15	0.000545347	t16
AT2G07280	2	3026398	3029353	protein_coding	F	8.66361e-12	t12	9.4054e-05	t14	0.000446404	t16
AT2G07310	2	3034797	3036387	protein_coding	F	1.05018e-13	t11	0.0043632	t14	0.00487744	t18
AT2G07360	2	3047252	3057214	protein_coding	F	1.94031e-16	t11	4.17892e-07	t15	0.000484901	t16
AT2G07415	2	9184422	9184943	long_noncoding_rna	F	7.90587e-14	t15	2.48926e-13	t16	2.25929e-10	t17
AT2G07440	2	3093821	3094750	protein_coding	F	7.92366e-09	t12	6.21273e-05	t14	0.000327347	t16
AT2G07560	2	3169908	3174102	protein_coding	F	8.52182e-12	t12	8.16978e-05	t14	0.000593791	t16
AT2G07680	2	3514668	3522658	protein_coding	T	1.06539e-16	t11	1.19616e-05	t15	0.00300818	t16
AT2G07690	2	3522984	3527500	protein_coding	F	2.03153e-18	t11	1.62652e-07	t15	0.000475016	t16
AT2G07750	2	3576465	3580525	protein_coding	F	7.92683e-18	t11	7.76115e-08	t15	0.000671877	t16
AT2G07890	2	9855388	9855804	long_noncoding_rna	F	0.00097547	t2	0.00382702	t14	1.37783e-34	t16
AT2G07905	2	9985187	9985455	long_noncoding_rna	F	0.0023491	t20	0.00357655	t31	0.00898512	t42
AT2G07945	2	10095055	10095854	long_noncoding_rna	F	2.00806e-13	t12	6.99849e-14	t13	1.55444e-33	t16
AT2G08020	2	10361342	10361859	antisense_long_noncoding_rna	F	4.05361e-20	t16	2.79709e-29	t18	9.58535e-06	t19
AT2G08070	2	10591327	10591570	long_noncoding_rna	F	1.74262e-08	t2	8.63414e-22	t13	0.000990419	t21	6.24653e-09	t22
AT2G08075	2	10591327	10591536	long_noncoding_rna	F	1.74262e-08	t2	8.63414e-22	t13	0.000990419	t21	6.24653e-09	t22
AT2G08445	2	13503212	13503632	long_noncoding_rna	F	3.99452e-39	t2	5.95267e-09	t14	1.07241e-33	t16
AT2G08450	2	13503534	13503920	long_noncoding_rna	F	3.99452e-39	t2	5.95267e-09	t14	1.07241e-33	t16
AT2G08560	2	14105912	14106377	long_noncoding_rna	F	8.68391e-12	t12	9.06477e-05	t14	0.000570762	t16
AT2G08695	2	14726851	14728028	antisense_long_noncoding_rna	F	0.000128194	t16	0.00845846	t21	0.00563348	t22
AT2G08875	2	15732608	15732998	long_noncoding_rna	F	9.59642e-12	t12	0.000131662	t14	0.00147682	t16
AT2G08920	2	15926909	15927142	long_noncoding_rna	F	1.00576e-33	t16	6.08711e-12	t17	2.28021e-36	t18
AT2G08970	2	16145437	16145684	long_noncoding_rna	F	2.49387e-38	t2	4.6428e-09	t14	3.36716e-33	t16
AT2G09040	2	16435909	16436561	long_noncoding_rna	F	0.00591564	t2	0.00403072	t14	1.99901e-33	t16
AT2G09150	2	16890446	16890567	mirna	F	0.00250398	t2	5.48323e-07	t14	0.000185903	t19
AT2G09160	2	16980436	16980783	long_noncoding_rna	F	1.99637e-10	t12	6.27708e-05	t14	0.000517451	t16
AT2G09330	2	17558410	17558736	long_noncoding_rna	F	2.0943e-15	t2	6.56374e-12	t11	3.28628e-36	t18	4.37665e-10	t21
AT2G09430	2	17968981	17969762	antisense_long_noncoding_rna	F	0.000809725	t2	0.00416537	t14	2.50343e-33	t16
AT2G09475	2	18044316	18044778	other_rna	F	0.00160115	t2	0.00361038	t14	2.16796e-34	t16
AT2G09835	2	19383151	19383358	long_noncoding_rna	F	8.90562e-11	t12	5.77471e-05	t14	0.000473459	t16
AT2G09840	2	3704577	3705594	protein_coding	F	2.65003e-09	t12	4.3361e-05	t14	0.000250694	t16
AT2G09990	2	3781328	3782335	protein_coding	F	1.76005e-11	t12	8.91334e-05	t14	0.000705109	t16
AT2G10260	2	3938527	3941240	protein_coding	F	8.55414e-12	t12	7.43696e-05	t14	0.000552998	t16
AT2G10440	2	4013752	4018046	protein_coding	F	2.80564e-09	t12	3.02871e-05	t14	0.00977278	t16
AT2G10545	2	4089648	4090671	protein_coding	F	1.91882e-13	t11	4.31005e-05	t15	0.0059979	t16
AT2G10550	2	4096001	4096920	protein_coding	F	2.08455e-16	t11	2.68934e-07	t15	0.00315681	t16
AT2G10556	2	4105464	4106256	protein_coding	F	9.50752e-16	t11	1.1839e-06	t15	0.00533759	t16
AT2G10560	2	4109862	4110698	protein_coding	F	3.37363e-12	t12	9.12825e-05	t14	0.000670984	t16
AT2G10602	2	4134895	4135888	protein_coding	F	4.83406e-08	t12	2.1763e-05	t14	0.00122703	t16
AT2G10608	2	4145498	4146239	protein_coding	F	4.65969e-18	t11	7.88474e-08	t15	0.000341107	t16
AT2G10615	2	4228157	4229987	protein_coding	F	1.51772e-10	t12	3.24922e-05	t14	0.00308093	t16
AT2G10625	2	4295362	4300871	protein_coding	F	7.96301e-17	t11	9.96319e-05	t15	0.00429628	t16
AT2G10920	2	4301708	4302134	protein_coding	F	1.61074e-14	t11	0.000168393	t15	0.00863885	t16
AT2G10921	2	4301932	4303080	antisense_long_noncoding_rna	F	4.61527e-16	t11	1.55417e-05	t15	0.00117023	t16
AT2G10950	2	4314243	4317882	protein_coding	F	0.00137599	t15	4.93569e-13	t17	0.00623004	t19
AT2G10975	2	4334959	4335909	protein_coding	F	2.13167e-18	t11	2.04975e-07	t15	0.000424387	t16
AT2G11522	2	4622122	4622752	protein_coding	F	1.49444e-16	t11	2.58453e-07	t15	0.000345284	t16
AT2G11570	2	4634251	4635203	protein_coding	F	0.00595049	t14	0.00784314	t75	0.00720721	t97
AT2G11620	2	4658445	4660777	protein_coding	F	2.68335e-18	t11	3.44219e-07	t15	0.000693934	t16
AT2G11626	2	4661458	4662451	protein_coding	F	0.00911021	t53	0.00765995	t75	0.00913019	t97
AT2G11810	2	4743162	4746813	protein_coding	F	3.59018e-17	t11	2.34409e-07	t15	0.000204035	t16
AT2G11851	2	4785961	4790030	protein_coding	F	5.55124e-14	t11	0.000127442	t15	1.584e-05	t16
AT2G11852	2	4789211	4789907	antisense_long_noncoding_rna	F	6.61752e-15	t11	1.36942e-05	t15	3.06029e-05	t16
AT2G11890	2	4802783	4804375	protein_coding	F	2.69921e-17	t11	1.1806e-06	t15	0.00188789	t16
AT2G11910	2	4805480	4807441	protein_coding	F	2.63923e-17	t11	1.59155e-06	t15	0.000747735	t16
AT2G12290	2	4924100	4924501	protein_coding	F	3.61963e-18	t11	1.466e-06	t15	0.00055477	t16
AT2G12400	2	5004884	5008442	protein_coding	F	9.48121e-19	t11	4.07234e-07	t15	0.000395929	t16
AT2G12405	2	5010792	5011590	protein_coding	F	1.52994e-18	t11	1.23561e-07	t15	0.000421358	t16
AT2G12462	2	5050434	5051613	protein_coding	F	1.70455e-18	t11	1.49655e-07	t15	0.00051906	t16
AT2G12945	2	5322903	5323624	protein_coding	F	0.00688168	t21	0.00298943	t22	6.08105e-05	t23
AT2G13100	2	5389594	5392151	protein_coding	F	0.00568602	t11	0.00168643	t14	1.13631e-06	t18
AT2G13105	2	5411566	5412125	protein_coding	F	5.02353e-16	t2	0.00213376	t13	4.43101e-14	t16	4.27109e-06	t22	0.000130017	t23
AT2G13295	2	5514094	5514641	protein_coding	F	0.0010893	t75	0.00302702	t86	0.000526668	t97
AT2G13360	2	5538740	5541479	protein_coding	F	0.000122815	t14	1.29083e-05	t18	0.0091457	t19
AT2G13540	2	5636884	5643066	protein_coding	F	0.000127379	t14	4.08519e-06	t18	0.00750589	t19
AT2G13650	2	5687316	5690795	protein_coding	F	6.10577e-25	t16	1.09402e-14	t17	0.00367805	t24
AT2G13660	2	5692097	5693016	protein_coding	F	1.19882e-06	t11	2.54285e-20	t16	2.77763e-09	t19
AT2G13665	2	5692090	5693030	antisense_long_noncoding_rna	F	1.19882e-06	t11	2.54285e-20	t16	2.77763e-09	t19
AT2G13680	2	5694381	5706442	protein_coding	F	2.16805e-11	t12	8.79872e-05	t14	0.00066619	t16
AT2G13790	2	5741592	5746833	protein_coding	T	0.0019167	t2	0.00179369	t14	2.35253e-33	t16
AT2G13800	2	5753103	5757353	protein_coding	T	0.00122389	t12	0.0065635	t16	1.02691e-05	t18	1.30804e-05	t19
AT2G14000	2	5884600	5885985	protein_coding	F	0.000459633	t21	0.00260329	t22	0.00139202	t23
AT2G14070	2	5921881	5923151	protein_coding	F	8.85366e-10	t12	4.6041e-05	t14	0.00109328	t16
AT2G14095	2	5932383	5933929	protein_coding	F	0.00398851	t42	0.00705562	t75	0.00802329	t97
AT2G14170	2	5977272	5981899	protein_coding	F	5.95698e-15	t2	1.11358e-35	t18	0.0074458	t24
AT2G14290	2	6057288	6058620	protein_coding	F	7.95163e-07	t2	5.23327e-19	t11	2.29765e-05	t13	5.07901e-05	t14
AT2G14395	2	6119467	6120748	protein_coding	F	7.19935e-18	t15	3.87279e-20	t16	0.00427642	t17
AT2G14440	2	6143073	6147419	protein_coding	T	0.00475889	t12	0.00357228	t14	0.000221911	t16	0.00123388	t18
AT2G14510	2	6170942	6175095	protein_coding	T	1.9982e-17	t11	2.12639e-06	t15	0.00313229	t16
AT2G14540	2	6197663	6199406	protein_coding	F	2.06022e-11	t2	1.74218e-12	t16	9.67278e-10	t18
AT2G14560	2	6213617	6215932	protein_coding	F	0.000121511	t2	3.82461e-08	t16	4.91489e-08	t18	6.33205e-05	t19
AT2G14660	2	6272469	6273227	protein_coding	F	0.0011983	t13	1.62901e-05	t17	2.09295e-10	t19
AT2G14695	2	6289477	6292620	protein_coding	F	2.8982e-05	t11	3.94012e-08	t12	0.00168625	t16
AT2G14720	2	6300488	6304445	protein_coding	F	0.00989846	t53	0.0045977	t75	0.00172271	t97
AT2G15020	2	6491425	6493512	protein_coding	F	4.09751e-18	t11	0.000269821	t14	0.0012862	t18
AT2G15042	2	6510841	6512641	protein_coding	F	2.26087e-22	t12	1.39858e-08	t15	6.61363e-37	t18
AT2G15050	2	6518749	6521549	protein_coding	F	5.43635e-12	t12	8.19502e-05	t14	0.00197251	t16
AT2G15080	2	6533261	6537002	protein_coding	T	6.72118e-10	t12	0.000250788	t14	0.0051387	t16
AT2G15230	2	6612480	6615457	protein_coding	F	5.85402e-11	t12	0.000143862	t14	0.00220853	t16
AT2G15240	2	6615456	6619074	protein_coding	F	6.55535e-12	t12	9.06926e-05	t14	0.00072875	t16
AT2G15300	2	6649115	6652232	protein_coding	F	3.37363e-12	t12	9.12825e-05	t14	0.000670984	t16
AT2G15310	2	6653663	6655501	protein_coding	F	2.73326e-11	t12	0.000103291	t14	0.00152089	t16
AT2G15325	2	6669654	6670381	protein_coding	F	8.90278e-12	t12	9.7624e-05	t14	0.000873424	t16
AT2G15345	2	6684411	6685069	protein_coding	F	0.00942253	t42	0.00292906	t75	0.00292906	t97
AT2G15420	2	6723948	6728183	protein_coding	F	3.32489e-07	t2	1.20617e-19	t13	1.85372e-06	t14
AT2G15480	2	6758430	6763501	protein_coding	F	0.00331917	t2	0.000610871	t14	0.0077271	t64
AT2G15500	2	6763707	6764751	protein_coding	F	0.00556259	t2	0.00190266	t75	0.000893216	t97
AT2G15530	2	6772714	6777985	protein_coding	F	8.52632e-12	t12	9.03324e-05	t14	0.000439463	t16
AT2G15555	2	6785904	6786976	other_rna	F	1.21854e-11	t12	8.08183e-05	t14	0.00038448	t16
AT2G15610	2	6806033	6806764	protein_coding	F	0.00118748	t2	0.00193841	t13	1.61468e-07	t16
AT2G15670	2	6828133	6829621	protein_coding	F	0.00915666	t11	2.06091e-05	t21	2.37574e-10	t23
AT2G15690	2	6830995	6833777	protein_coding	F	1.42972e-11	t12	0.000122191	t14	0.000484764	t16
AT2G15695	2	6833880	6836538	protein_coding	F	1.12898e-11	t12	9.00601e-05	t14	0.00121646	t16
AT2G15710	2	6842648	6845103	protein_coding	F	5.38457e-12	t12	7.16937e-05	t14	0.00166674	t16
AT2G15730	2	6849452	6852214	protein_coding	F	6.10626e-12	t12	8.00855e-05	t14	0.00120553	t16
AT2G15740	2	6856746	6857735	protein_coding	F	0.00850466	t11	6.82124e-05	t21	3.37617e-10	t23
AT2G15770	2	6871257	6872245	protein_coding	F	5.40791e-12	t12	9.84541e-05	t14	0.00051906	t16
AT2G15780	2	6873417	6874784	protein_coding	F	1.60689e-05	t12	3.34471e-05	t14	0.00108853	t16
AT2G15790	2	6877774	6880898	protein_coding	F	2.01234e-11	t12	0.000423801	t14	0.000649635	t16
AT2G15820	2	6888540	6891409	protein_coding	F	2.13183e-11	t12	9.54105e-05	t14	0.000455638	t16
AT2G15830	2	6893949	6894685	protein_coding	F	0.00450203	t12	1.33482e-08	t14	0.000891959	t24
AT2G15860	2	6905379	6909498	protein_coding	F	4.89631e-21	t13	0.00615759	t15	0.00993998	t17
AT2G15900	2	6927024	6932791	protein_coding	F	0.000652816	t2	0.00550701	t14	1.038e-33	t16
AT2G15910	2	6932406	6935514	protein_coding	F	2.10555e-20	t13	0.00858982	t15	0.00886013	t17
AT2G16040	2	6976017	6977683	protein_coding	F	1.67926e-06	t13	9.28449e-33	t16	6.27567e-06	t18
AT2G16050	2	6980218	6982132	protein_coding	F	1.05491e-06	t13	6.88329e-32	t16	2.88376e-06	t18
AT2G16090	2	6986830	6990080	protein_coding	F	4.92622e-06	t13	1.26896e-32	t16	7.18686e-06	t18
AT2G16250	2	7039682	7043354	protein_coding	F	9.90002e-12	t12	9.03324e-05	t14	0.000766981	t16
AT2G16270	2	7045538	7048544	protein_coding	F	5.14562e-12	t12	8.11829e-05	t14	0.000798255	t16
[truncated: 4,397 more rows]
