# Supplementary material for: Inferring defense-related gene families in Arabidopsis and wheat
Source: BMC Genomics. 2017 Dec 19;18:980. doi: 10.1186/s12864-017-4381-3 (PMC5738178; doi:10.1186/s12864-017-4381-3)
Supplement: Supplementary file 4 — The rust resistance QTLs from the T3 database of the wheat seedlings and adult plants and the flanking sequences of their SNP markers from CerealsDB and T3 database. (XLSX 888 kb) [file 12864_2017_4381_MOESM4_ESM.xlsx]

## Sheet: T3_seedling_leafrust
trait	marker	chromosome	position	gene	z-score	q-value	p-value	phenotype/genotype trial
seedling leaf rust reaction type (Race 1)	BobWhite_c43263_180	UNK	1153562406	TRIAE_CS42_U_TGACv1_641567_AA2098220	5.39202	0.000844288	1.39343e-07	TCAP90K_LeafRustPanel AMPanel_LR_2013_Seedling
seedling leaf rust reaction type (Race 1)	RAC875_rep_c104197_411	6B	203143352	TRIAE_CS42_6AL_TGACv1_471103_AA1502810	5.37182	0.000844288	1.5589e-07	TCAP90K_LeafRustPanel AMPanel_LR_2013_Seedling
seedling leaf rust reaction type (Race 1)	RAC875_c1823_2415	6D	174821329	TRIAE_CS42_6DL_TGACv1_526968_AA1696350	5.37182	0.000844288	1.5589e-07	TCAP90K_LeafRustPanel AMPanel_LR_2013_Seedling
seedling leaf rust reaction type (Race 1)	Excalibur_c55484_272	6B	203087925	TRIAE_CS42_6BL_TGACv1_499736_AA1590510	5.36368	0.000844288	1.6309e-07	TCAP90K_LeafRustPanel AMPanel_LR_2013_Seedling
seedling leaf rust reaction type (Race 1)	CAP7_c524_326	6D	174478848	TRIAE_CS42_6AL_TGACv1_471361_AA1507690	5.34625	0.000844288	1.79589e-07	TCAP90K_LeafRustPanel AMPanel_LR_2013_Seedling
seedling leaf rust reaction type (Race 1)	BobWhite_c13202_462	6B	203141382	TRIAE_CS42_6BL_TGACv1_499736_AA1590480	5.3174	0.000844288	2.10525e-07	TCAP90K_LeafRustPanel AMPanel_LR_2013_Seedling
seedling leaf rust reaction type (Race 1)	Kukri_rep_c79491_139	UNK	341185418		5.29338	0.000844288	2.40147e-07	TCAP90K_LeafRustPanel AMPanel_LR_2013_Seedling
seedling leaf rust reaction type (Race 1)	GENE-3689_680	UNK	0		5.24653	0.000953558	3.09974e-07	TCAP90K_LeafRustPanel AMPanel_LR_2013_Seedling
seedling leaf rust reaction type (Race 1)	RAC875_c83911_52	UNK	0		5.16799	0.0012941	4.73259e-07	TCAP90K_LeafRustPanel AMPanel_LR_2013_Seedling
seedling leaf rust reaction type (Race 1)	RAC875_c2910_5278	6D	176955065	TRIAE_CS42_6DL_TGACv1_527257_AA1701370	4.97844	0.00195526	1.28199e-06	TCAP90K_LeafRustPanel AMPanel_LR_2013_Seedling
seedling leaf rust reaction type (Race 1)	RAC875_c2910_3886	UNK	0		4.96833	0.00195526	1.35065e-06	TCAP90K_LeafRustPanel AMPanel_LR_2013_Seedling
seedling leaf rust reaction type (Race 1)	Excalibur_c13714_490	6D	176954457	TRIAE_CS42_6DL_TGACv1_527257_AA1701370	4.98816	0.00195526	1.21916e-06	TCAP90K_LeafRustPanel AMPanel_LR_2013_Seedling
seedling leaf rust reaction type (Race 1)	RAC875_c2254_1091	6A	205868069	TRIAE_CS42_6AL_TGACv1_470958_AA1499430	4.98599	0.00195526	1.23293e-06	TCAP90K_LeafRustPanel AMPanel_LR_2013_Seedling
seedling leaf rust reaction type (Race 1)	RAC875_c2666_368	UNK	1424754738	TRIAE_CS42_6AL_TGACv1_471709_AA1513240	5.01465	0.00195526	1.06263e-06	TCAP90K_LeafRustPanel AMPanel_LR_2013_Seedling
seedling leaf rust reaction type (Race 1)	Kukri_c79048_87	6B	203348145	TRIAE_CS42_6BL_TGACv1_500006_AA1597020	5.01946	0.00195526	1.03633e-06	TCAP90K_LeafRustPanel AMPanel_LR_2013_Seedling
seedling leaf rust reaction type (Race 1)	Kukri_c41157_433	6B	203211352	TRIAE_CS42_6BL_TGACv1_500006_AA1597020	5.01946	0.00195526	1.03633e-06	TCAP90K_LeafRustPanel AMPanel_LR_2013_Seedling
seedling leaf rust reaction type (Race 1)	RAC875_c1927_530	UNK	0		5.01465	0.00195526	1.06263e-06	TCAP90K_LeafRustPanel AMPanel_LR_2013_Seedling
seedling leaf rust reaction type (Race 1)	BobWhite_c47040_305	6D	173736469	TRIAE_CS42_6BL_TGACv1_501436_AA1617520	4.89847	0.00264109	1.93172e-06	TCAP90K_LeafRustPanel AMPanel_LR_2013_Seedling
seedling leaf rust reaction type (Race 1)	Tdurum_contig8030_335	6B	200993207	TRIAE_CS42_6BL_TGACv1_499717_AA1589930	4.81063	0.0038975	3.00904e-06	TCAP90K_LeafRustPanel AMPanel_LR_2013_Seedling
seedling leaf rust reaction type (Race 1)	Tdurum_contig28247_226	UNK	1327187500	TRIAE_CS42_6BL_TGACv1_500204_AA1601050	4.70854	0.0061402	4.99001e-06	TCAP90K_LeafRustPanel AMPanel_LR_2013_Seedling
seedling leaf rust reaction type (Race 1)	BS00003744_51	UNK	0		4.59086	0.0103463	8.82861e-06	TCAP90K_LeafRustPanel AMPanel_LR_2013_Seedling
seedling leaf rust reaction type (Race 1)	CAP12_c2858_94	1B	251325188	TRIAE_CS42_1BL_TGACv1_030654_AA0097010	4.37496	0.0271722	2.42905e-05	TCAP90K_LeafRustPanel AMPanel_LR_2013_Seedling
seedling leaf rust reaction type (Race 1)	RAC875_c36559_1994	1B	251561678	TRIAE_CS42_1BL_TGACv1_030654_AA0096990	4.24553	0.0429349	4.36153e-05	TCAP90K_LeafRustPanel AMPanel_LR_2013_Seedling
seedling leaf rust reaction type (Race 1)	BS00063423_51	5B	173471830	TRIAE_CS42_5BL_TGACv1_404269_AA1293110	4.25585	0.0429349	4.16506e-05	TCAP90K_LeafRustPanel AMPanel_LR_2013_Seedling
seedling leaf rust reaction type (Race 1)	RAC875_c97479_160	1D	108951509	TRIAE_CS42_1BL_TGACv1_030654_AA0097000	4.24553	0.0429349	4.36153e-05	TCAP90K_LeafRustPanel AMPanel_LR_2013_Seedling
seedling leaf rust reaction type (Race 1)	Excalibur_c30778_271	5D	159932426	TRIAE_CS42_5DL_TGACv1_433535_AA1415800	4.20444	0.0471259	5.23452e-05	TCAP90K_LeafRustPanel AMPanel_LR_2013_Seedling
seedling leaf rust reaction type (Race 1)	IWA1428	5D	161141697	TRIAE_CS42_5DL_TGACv1_433535_AA1415770	4.20444	0.0471259	5.23452e-05	TCAP90K_LeafRustPanel AMPanel_LR_2013_Seedling
seedling leaf rust reaction type (Race 1)	RAC875_c14078_561	5D	161140722	TRIAE_CS42_5DL_TGACv1_433535_AA1415770	4.19105	0.0471259	5.55324e-05	TCAP90K_LeafRustPanel AMPanel_LR_2013_Seedling
seedling leaf rust reaction type (Race 1)	IWA1429	5D	161141937	TRIAE_CS42_5DL_TGACv1_433535_AA1415770	4.19105	0.0471259	5.55324e-05	TCAP90K_LeafRustPanel AMPanel_LR_2013_Seedling
seedling leaf rust reaction type (Race 1)	RAC875_c8100_163	5D	159920095	TRIAE_CS42_5DL_TGACv1_432921_AA1394320	4.18151	0.0475096	5.7915e-05	TCAP90K_LeafRustPanel AMPanel_LR_2013_Seedling
seedling leaf rust reaction type (Field Mix)	Excalibur_c4705_660	2D	1631572	TRIAE_CS42_2DS_TGACv1_177392_AA0575420	4.75616	0.0485581	3.94621e-06	TCAP90K_LeafRustPanel AMPanel_LR_2013_Seedling
seedling leaf rust reaction type (Field Mix)	RAC875_c8069_90	2D	226836	TRIAE_CS42_2DS_TGACv1_177275_AA0571830	4.84884	0.0485581	2.48366e-06	TCAP90K_LeafRustPanel AMPanel_LR_2013_Seedling
seedling leaf rust reaction type (Race 1)	RAC875_c74902_63	6D	174516614		4.06668	0.0733488	9.53742e-05	TCAP90K_LeafRustPanel AMPanel_LR_2013_Seedling
seedling leaf rust reaction type (Race 1)	BobWhite_c14304_687	4D	116471114		4.06799	0.0733488	9.48396e-05	TCAP90K_LeafRustPanel AMPanel_LR_2013_Seedling
seedling leaf rust reaction type (Race 1)	RAC875_c74902_153	6A	205848529		4.04695	0.075205	0.00010378	TCAP90K_LeafRustPanel AMPanel_LR_2013_Seedling
seedling leaf rust reaction type (Race 1)	RAC875_c28319_522	6D	173282762	TRIAE_CS42_6DL_TGACv1_527263_AA1701520	4.04098	0.075205	0.000106458	TCAP90K_LeafRustPanel AMPanel_LR_2013_Seedling
seedling leaf rust reaction type (Race 1)	RFL_Contig2686_285	1B	251325122	TRIAE_CS42_1BL_TGACv1_030654_AA0097010	4.03988	0.075205	0.000106955	TCAP90K_LeafRustPanel AMPanel_LR_2013_Seedling
seedling leaf rust reaction type (Race 1)	CAP8_c2401_433	1D	5007076	TRIAE_CS42_1DS_TGACv1_082271_AA0264310	4.02917	0.07653	0.00011195	TCAP90K_LeafRustPanel AMPanel_LR_2013_Seedling
seedling leaf rust reaction type (Field Mix)	tplb0034e07_1581	2B	2011449	TRIAE_CS42_2BS_TGACv1_146993_AA0476320	4.569	0.0804027	9.80122e-06	TCAP90K_LeafRustPanel AMPanel_LR_2013_Seedling
seedling leaf rust reaction type (Race 1)	IWA1431	5D	161142643	TRIAE_CS42_5DL_TGACv1_433535_AA1415770	4.01029	0.0806738	0.000121289	TCAP90K_LeafRustPanel AMPanel_LR_2013_Seedling
seedling leaf rust reaction type (Race 1)	BobWhite_c47168_289	4A	211224162	TRIAE_CS42_4AL_TGACv1_291127_AA0992360	3.96293	0.0936681	0.000148073	TCAP90K_LeafRustPanel AMPanel_LR_2013_Seedling
seedling leaf rust reaction type (Race 1)	RFL_Contig2686_571	1B	251325408	TRIAE_CS42_1BL_TGACv1_030654_AA0097010	3.96234	0.0936681	0.000148438	TCAP90K_LeafRustPanel AMPanel_LR_2013_Seedling
seedling leaf rust reaction type (Field Mix)	D_GCE8AKX01EVXDT_117	3D	42539636		4.44214	0.109598	1.78136e-05	TCAP90K_LeafRustPanel AMPanel_LR_2013_Seedling
seedling leaf rust reaction type (Race 1)	D_GCE8AKX01EVXDT_117	3D	42539636		3.88679	0.124994	0.000203159	TCAP90K_LeafRustPanel AMPanel_LR_2013_Seedling
seedling leaf rust reaction type (Field Mix)	RAC875_rep_c110962_423	2B	1615977	TRIAE_CS42_2BS_TGACv1_148429_AA0492770	4.36234	0.126674	2.57362e-05	TCAP90K_LeafRustPanel AMPanel_LR_2013_Seedling
seedling leaf rust reaction type (Race 1)	Excalibur_c78493_305	6B	203394996		3.82462	0.157233	0.000261949	TCAP90K_LeafRustPanel AMPanel_LR_2013_Seedling
seedling leaf rust reaction type (Race 1)	BS00069075_51	UNK	0	TRIAE_CS42_7BS_TGACv1_592546_AA1940110	3.81629	0.158761	0.000270945	TCAP90K_LeafRustPanel AMPanel_LR_2013_Seedling
seedling leaf rust reaction type (CA1.2)	IWA5377	2B	42922687	TRIAE_CS42_2BS_TGACv1_148073_AA0490390.2	4.62295	0.16065	7.56633e-06	TCAP90K_LeafRustPanel AMPanel_LR_2013_Seedling
seedling leaf rust reaction type (CA1.2)	IAAV868	1D	106604464	TRIAE_CS42_1DL_TGACv1_062021_AA0207500	4.35879	0.16065	2.6157e-05	TCAP90K_LeafRustPanel AMPanel_LR_2013_Seedling
seedling leaf rust reaction type (CA1.2)	IWA7921	UNK	1242593441	TRIAE_CS42_1DL_TGACv1_061156_AA0187310	4.20593	0.16065	5.20012e-05	TCAP90K_LeafRustPanel AMPanel_LR_2013_Seedling
seedling leaf rust reaction type (CA1.2)	CAP11_c3464_68	1A	224948575	TRIAE_CS42_1AL_TGACv1_001038_AA0023930	4.00372	0.16065	0.000124707	TCAP90K_LeafRustPanel AMPanel_LR_2013_Seedling
seedling leaf rust reaction type (CA1.2)	RAC875_c35846_671	1D	107722650		3.87866	0.16065	0.000210065	TCAP90K_LeafRustPanel AMPanel_LR_2013_Seedling
seedling leaf rust reaction type (CA1.2)	TA004476-0719	1D	113005971	TRIAE_CS42_1DL_TGACv1_061527_AA0197750	3.88209	0.16065	0.000207121	TCAP90K_LeafRustPanel AMPanel_LR_2013_Seedling
seedling leaf rust reaction type (CA1.2)	IWA1734	1D	105928771		3.90249	0.16065	0.000190419	TCAP90K_LeafRustPanel AMPanel_LR_2013_Seedling
seedling leaf rust reaction type (CA1.2)	Excalibur_c8188_693	1B	246709651	TRIAE_CS42_1BL_TGACv1_031415_AA0113560	3.91519	0.16065	0.000180668	TCAP90K_LeafRustPanel AMPanel_LR_2013_Seedling
seedling leaf rust reaction type (CA1.2)	IWA5577	1D	112316218	TRIAE_CS42_1DL_TGACv1_063335_AA0226380	3.91696	0.16065	0.000179347	TCAP90K_LeafRustPanel AMPanel_LR_2013_Seedling
seedling leaf rust reaction type (CA1.2)	Ra_c21676_178	1D	106644633	TRIAE_CS42_U_TGACv1_644075_AA2136940	3.92768	0.16065	0.000171539	TCAP90K_LeafRustPanel AMPanel_LR_2013_Seedling
seedling leaf rust reaction type (CA1.2)	BS00011795_51	6D	173381206	TRIAE_CS42_6BL_TGACv1_499736_AA1590540	3.94623	0.16065	0.00015878	TCAP90K_LeafRustPanel AMPanel_LR_2013_Seedling
seedling leaf rust reaction type (CA1.2)	Kukri_c6051_640	1D	109095447	TRIAE_CS42_1DL_TGACv1_063795_AA0230860	3.96882	0.16065	0.000144458	TCAP90K_LeafRustPanel AMPanel_LR_2013_Seedling
seedling leaf rust reaction type (CA1.2)	RAC875_rep_c113555_122	5D	52249643		3.98907	0.16065	0.000132663	TCAP90K_LeafRustPanel AMPanel_LR_2013_Seedling
seedling leaf rust reaction type (CA1.2)	BobWhite_c6998_365	7D	237216624		4.00544	0.16065	0.000123804	TCAP90K_LeafRustPanel AMPanel_LR_2013_Seedling
seedling leaf rust reaction type (CA1.2)	Excalibur_c55484_272	6B	203087925	TRIAE_CS42_6BL_TGACv1_499736_AA1590510	3.87433	0.16065	0.000213839	TCAP90K_LeafRustPanel AMPanel_LR_2013_Seedling
seedling leaf rust reaction type (CA1.2)	RAC875_c49612_102	1D	111222411	TRIAE_CS42_1DL_TGACv1_064270_AA0233670	4.01315	0.16065	0.000119829	TCAP90K_LeafRustPanel AMPanel_LR_2013_Seedling
seedling leaf rust reaction type (CA1.2)	IWA2021	1D	111222408	TRIAE_CS42_1DL_TGACv1_064270_AA0233670	4.01315	0.16065	0.000119829	TCAP90K_LeafRustPanel AMPanel_LR_2013_Seedling
seedling leaf rust reaction type (CA1.2)	D_GA8KES401EYUM8_190	1D	106160842		4.01315	0.16065	0.000119829	TCAP90K_LeafRustPanel AMPanel_LR_2013_Seedling
seedling leaf rust reaction type (CA1.2)	IWA5232	1D	110035050	TRIAE_CS42_1DL_TGACv1_061233_AA0189390	4.02289	0.16065	0.000114976	TCAP90K_LeafRustPanel AMPanel_LR_2013_Seedling
seedling leaf rust reaction type (CA1.2)	BobWhite_c48532_527	2B	42530152	TRIAE_CS42_2DS_TGACv1_178212_AA0592790	4.0672	0.16065	9.51611e-05	TCAP90K_LeafRustPanel AMPanel_LR_2013_Seedling
seedling leaf rust reaction type (CA1.2)	IWA6427	2B	42530152	TRIAE_CS42_2BS_TGACv1_147193_AA0479580	4.15637	0.16065	6.46684e-05	TCAP90K_LeafRustPanel AMPanel_LR_2013_Seedling
seedling leaf rust reaction type (CA1.2)	Kukri_c29121_654	1D	106642632	TRIAE_CS42_U_TGACv1_644075_AA2136940	4.18096	0.16065	5.80572e-05	TCAP90K_LeafRustPanel AMPanel_LR_2013_Seedling
seedling leaf rust reaction type (CA1.2)	IWA4777	1D	106644832	TRIAE_CS42_U_TGACv1_644075_AA2136940	4.2472	0.16065	4.32917e-05	TCAP90K_LeafRustPanel AMPanel_LR_2013_Seedling
seedling leaf rust reaction type (CA1.2)	IWA3638	1D	106608214	TRIAE_CS42_1DL_TGACv1_062021_AA0207500	4.3313	0.16065	2.9646e-05	TCAP90K_LeafRustPanel AMPanel_LR_2013_Seedling
seedling leaf rust reaction type (CA1.2)	JD_c767_567	2B	52574793	TRIAE_CS42_2BS_TGACv1_146583_AA0468620	4.33208	0.16065	2.9542e-05	TCAP90K_LeafRustPanel AMPanel_LR_2013_Seedling
seedling leaf rust reaction type (CA1.2)	BS00021702_51	1D	108658399	TRIAE_CS42_1DL_TGACv1_063373_AA0226740	3.87552	0.16065	0.000212797	TCAP90K_LeafRustPanel AMPanel_LR_2013_Seedling
seedling leaf rust reaction type (CA1.2)	RAC875_rep_c104197_411	6B	203143352	TRIAE_CS42_6AL_TGACv1_471103_AA1502810	3.87663	0.16065	0.000211827	TCAP90K_LeafRustPanel AMPanel_LR_2013_Seedling
seedling leaf rust reaction type (CA1.2)	RAC875_c1823_2415	6D	174821329	TRIAE_CS42_6DL_TGACv1_526968_AA1696350	3.87226	0.16065	0.000215657	TCAP90K_LeafRustPanel AMPanel_LR_2013_Seedling
seedling leaf rust reaction type (CA1.2)	BS00066188_51	UNK	178132077		3.84652	0.16065	0.000239616	TCAP90K_LeafRustPanel AMPanel_LR_2013_Seedling
seedling leaf rust reaction type (CA1.2)	RAC875_c3604_1527	1D	105928619		3.87159	0.16065	0.000216259	TCAP90K_LeafRustPanel AMPanel_LR_2013_Seedling
seedling leaf rust reaction type (CA1.2)	GENE-0315_211	UNK	81892839	TRIAE_CS42_1BL_TGACv1_033292_AA0138540	3.81641	0.16065	0.000270817	TCAP90K_LeafRustPanel AMPanel_LR_2013_Seedling
seedling leaf rust reaction type (CA1.2)	Kukri_rep_c79491_139	UNK	341185418		3.81844	0.16065	0.000268592	TCAP90K_LeafRustPanel AMPanel_LR_2013_Seedling
seedling leaf rust reaction type (CA1.2)	GENE-3689_680	UNK	0		3.82614	0.16065	0.000260341	TCAP90K_LeafRustPanel AMPanel_LR_2013_Seedling
seedling leaf rust reaction type (CA1.2)	GENE-0511_161	1A	222198544	TRIAE_CS42_1AL_TGACv1_000892_AA0021280	3.83001	0.16065	0.000256278	TCAP90K_LeafRustPanel AMPanel_LR_2013_Seedling
seedling leaf rust reaction type (CA1.2)	BobWhite_c13202_462	6B	203141382	TRIAE_CS42_6BL_TGACv1_499736_AA1590480	3.83511	0.16065	0.000251016	TCAP90K_LeafRustPanel AMPanel_LR_2013_Seedling
seedling leaf rust reaction type (CA1.2)	IWA7171	1D	112827087	TRIAE_CS42_1DL_TGACv1_062322_AA0212540	3.81337	0.16065	0.000274169	TCAP90K_LeafRustPanel AMPanel_LR_2013_Seedling
seedling leaf rust reaction type (CA1.2)	Tdurum_contig8030_335	6B	200993207	TRIAE_CS42_6BL_TGACv1_499717_AA1589930	3.85778	0.16065	0.000228844	TCAP90K_LeafRustPanel AMPanel_LR_2013_Seedling
seedling leaf rust reaction type (CA1.2)	BobWhite_c43263_180	UNK	1153562406	TRIAE_CS42_U_TGACv1_641567_AA2098220	3.86227	0.16065	0.000224673	TCAP90K_LeafRustPanel AMPanel_LR_2013_Seedling
seedling leaf rust reaction type (CA1.2)	D_GCE8AKX01EVXDT_117	3D	42539636		3.86485	0.16065	0.000222311	TCAP90K_LeafRustPanel AMPanel_LR_2013_Seedling
seedling leaf rust reaction type (CA1.2)	IWA4344	1D	105930979		3.86637	0.16065	0.000220937	TCAP90K_LeafRustPanel AMPanel_LR_2013_Seedling
seedling leaf rust reaction type (CA1.2)	Excalibur_rep_c102657_575	2B	40832899	TRIAE_CS42_2AS_TGACv1_113705_AA0359610	3.86966	0.16065	0.000217973	TCAP90K_LeafRustPanel AMPanel_LR_2013_Seedling
seedling leaf rust reaction type (CA1.2)	Excalibur_c8188_243	1D	106641521	TRIAE_CS42_U_TGACv1_644075_AA2136940	3.85975	0.16065	0.000227006	TCAP90K_LeafRustPanel AMPanel_LR_2013_Seedling
seedling leaf rust reaction type (Race 1)	RAC875_c34968_514	5D	159934309	TRIAE_CS42_5DL_TGACv1_433535_AA1415800	3.80275	0.163798	0.000286198	TCAP90K_LeafRustPanel AMPanel_LR_2013_Seedling
seedling leaf rust reaction type (Race 1)	Kukri_c60966_205	6B	203265022	TRIAE_CS42_6BL_TGACv1_501436_AA1617520	3.77412	0.168156	0.000321144	TCAP90K_LeafRustPanel AMPanel_LR_2013_Seedling
seedling leaf rust reaction type (Race 1)	IWA2877	5D	160888413	TRIAE_CS42_5DL_TGACv1_434379_AA1434920	3.77432	0.168156	0.000320889	TCAP90K_LeafRustPanel AMPanel_LR_2013_Seedling
seedling leaf rust reaction type (Race 1)	Kukri_c9940_695	UNK	0		3.78286	0.168156	0.000310071	TCAP90K_LeafRustPanel AMPanel_LR_2013_Seedling
seedling leaf rust reaction type (Race 1)	Kukri_c21384_1475	5D	159932198	TRIAE_CS42_5DL_TGACv1_433535_AA1415800	3.78958	0.168156	0.000301803	TCAP90K_LeafRustPanel AMPanel_LR_2013_Seedling
seedling leaf rust reaction type (Race 1)	BS00058876_51	UNK	1241431920	TRIAE_CS42_5BL_TGACv1_405889_AA1337070	3.76632	0.169879	0.000331337	TCAP90K_LeafRustPanel AMPanel_LR_2013_Seedling
seedling leaf rust reaction type (CA1.2)	IWA1631	1D	107118330	TRIAE_CS42_1DL_TGACv1_061476_AA0196390	3.79311	0.170295	0.000297549	TCAP90K_LeafRustPanel AMPanel_LR_2013_Seedling
seedling leaf rust reaction type (CA1.2)	Tdurum_contig98206_211	2B	45185225	TRIAE_CS42_U_TGACv1_644479_AA2139870	3.78092	0.170901	0.000312498	TCAP90K_LeafRustPanel AMPanel_LR_2013_Seedling
seedling leaf rust reaction type (CA1.2)	GENE-0511_484	1D	111368775	TRIAE_CS42_1DL_TGACv1_062044_AA0208010	3.78345	0.170901	0.00030934	TCAP90K_LeafRustPanel AMPanel_LR_2013_Seedling
seedling leaf rust reaction type (CA1.2)	BS00075001_51	1D	111370498	TRIAE_CS42_1DL_TGACv1_062044_AA0208010	3.77401	0.171888	0.000321287	TCAP90K_LeafRustPanel AMPanel_LR_2013_Seedling
seedling leaf rust reaction type (CA1.2)	BS00058554_51	UNK	905381988	TRIAE_CS42_1DL_TGACv1_063482_AA0227780	3.76052	0.177572	0.000339125	TCAP90K_LeafRustPanel AMPanel_LR_2013_Seedling
seedling leaf rust reaction type (CA1.2)	CAP7_c524_326	6D	174478848	TRIAE_CS42_6AL_TGACv1_471361_AA1507690	3.75286	0.17927	0.000349654	TCAP90K_LeafRustPanel AMPanel_LR_2013_Seedling
seedling leaf rust reaction type (Race 1)	Kukri_c38459_501	UNK	0		3.74088	0.184203	0.000366758	TCAP90K_LeafRustPanel AMPanel_LR_2013_Seedling
seedling leaf rust reaction type (CA1.2)	IWA3107	1D	105142185		3.6952	0.191456	0.000439431	TCAP90K_LeafRustPanel AMPanel_LR_2013_Seedling
seedling leaf rust reaction type (CA1.2)	BS00082503_51	1D	108675696	TRIAE_CS42_1DL_TGACv1_062418_AA0214200	3.72946	0.191456	0.000383785	TCAP90K_LeafRustPanel AMPanel_LR_2013_Seedling
seedling leaf rust reaction type (CA1.2)	Kukri_c45876_157	6B	202536686	TRIAE_CS42_U_TGACv1_640785_AA2074300	3.69607	0.191456	0.000437927	TCAP90K_LeafRustPanel AMPanel_LR_2013_Seedling
seedling leaf rust reaction type (CA1.2)	D_contig06122_208	1D	112827503	TRIAE_CS42_1DL_TGACv1_062322_AA0212540	3.65856	0.191456	0.000507269	TCAP90K_LeafRustPanel AMPanel_LR_2013_Seedling
seedling leaf rust reaction type (CA1.2)	Excalibur_c48317_242	1D	110567686	TRIAE_CS42_1DL_TGACv1_061394_AA0194060	3.66632	0.191456	0.000492128	TCAP90K_LeafRustPanel AMPanel_LR_2013_Seedling
seedling leaf rust reaction type (CA1.2)	IWA3108	UNK	23862741		3.65159	0.191456	0.000521235	TCAP90K_LeafRustPanel AMPanel_LR_2013_Seedling
seedling leaf rust reaction type (CA1.2)	IWA1737	1D	105142600		3.65159	0.191456	0.000521235	TCAP90K_LeafRustPanel AMPanel_LR_2013_Seedling
seedling leaf rust reaction type (CA1.2)	Ku_c5560_2665	1D	112827504	TRIAE_CS42_1DL_TGACv1_062322_AA0212540	3.65184	0.191456	0.000520741	TCAP90K_LeafRustPanel AMPanel_LR_2013_Seedling
seedling leaf rust reaction type (CA1.2)	IWA6186	1D	105932320		3.66117	0.191456	0.00050213	TCAP90K_LeafRustPanel AMPanel_LR_2013_Seedling
seedling leaf rust reaction type (CA1.2)	IWA4343	1D	105931395		3.66117	0.191456	0.00050213	TCAP90K_LeafRustPanel AMPanel_LR_2013_Seedling
seedling leaf rust reaction type (CA1.2)	RAC875_c83911_52	UNK	0		3.66252	0.191456	0.000499484	TCAP90K_LeafRustPanel AMPanel_LR_2013_Seedling
seedling leaf rust reaction type (CA1.2)	IWA4587	1D	105145590		3.66291	0.191456	0.000498742	TCAP90K_LeafRustPanel AMPanel_LR_2013_Seedling
seedling leaf rust reaction type (CA1.2)	IAAV5841	1D	106978838	TRIAE_CS42_1DL_TGACv1_064133_AA0232760	3.66632	0.191456	0.000492128	TCAP90K_LeafRustPanel AMPanel_LR_2013_Seedling
seedling leaf rust reaction type (CA1.2)	IWA4585	1D	105146344		3.67473	0.191456	0.000476209	TCAP90K_LeafRustPanel AMPanel_LR_2013_Seedling
seedling leaf rust reaction type (CA1.2)	IWA2340	1D	110567528	TRIAE_CS42_1DL_TGACv1_061394_AA0194060	3.67621	0.191456	0.000473443	TCAP90K_LeafRustPanel AMPanel_LR_2013_Seedling
seedling leaf rust reaction type (CA1.2)	RAC875_c87321_108	1D	110569223	TRIAE_CS42_1DL_TGACv1_061394_AA0194060	3.6814	0.191456	0.000463922	TCAP90K_LeafRustPanel AMPanel_LR_2013_Seedling
seedling leaf rust reaction type (CA1.2)	IAAV7473	1D	108965928	TRIAE_CS42_1DL_TGACv1_061394_AA0194010	3.68405	0.191456	0.000459117	TCAP90K_LeafRustPanel AMPanel_LR_2013_Seedling
seedling leaf rust reaction type (CA1.2)	Kukri_c12758_2101	1D	106389027		3.68537	0.191456	0.000456733	TCAP90K_LeafRustPanel AMPanel_LR_2013_Seedling
seedling leaf rust reaction type (CA1.2)	Excalibur_c50856_63	1D	107120512		3.69518	0.191456	0.00043946	TCAP90K_LeafRustPanel AMPanel_LR_2013_Seedling
seedling leaf rust reaction type (Race 1)	Ra_c35710_395	1B	250665630	TRIAE_CS42_1BL_TGACv1_030705_AA0098390	3.72349	0.19342	0.000392971	TCAP90K_LeafRustPanel AMPanel_LR_2013_Seedling
seedling leaf rust reaction type (CA1.2)	IWA6791	1D	105930822		3.62191	0.19622	0.00058488	TCAP90K_LeafRustPanel AMPanel_LR_2013_Seedling
seedling leaf rust reaction type (CA1.2)	BS00014671_51	UNK	1048831714	TRIAE_CS42_1DL_TGACv1_062162_AA0209720	3.60935	0.19622	0.000613936	TCAP90K_LeafRustPanel AMPanel_LR_2013_Seedling
seedling leaf rust reaction type (CA1.2)	GENE-2463_463	UNK	1165395765	TRIAE_CS42_4DS_TGACv1_361826_AA1173290	3.61279	0.19622	0.000605844	TCAP90K_LeafRustPanel AMPanel_LR_2013_Seedling
seedling leaf rust reaction type (CA1.2)	RAC875_rep_c106151_123	UNK	830725492	TRIAE_CS42_4BS_TGACv1_328026_AA1081360	3.61279	0.19622	0.000605844	TCAP90K_LeafRustPanel AMPanel_LR_2013_Seedling
seedling leaf rust reaction type (CA1.2)	RAC875_c45385_212	4D	64104467	TRIAE_CS42_4DS_TGACv1_361466_AA1168490	3.63088	0.19622	0.00056492	TCAP90K_LeafRustPanel AMPanel_LR_2013_Seedling
seedling leaf rust reaction type (CA1.2)	Excalibur_c55561_127	UNK	1009899213		3.62357	0.19622	0.000581131	TCAP90K_LeafRustPanel AMPanel_LR_2013_Seedling
seedling leaf rust reaction type (CA1.2)	IWA5235	1D	110038340	TRIAE_CS42_1DL_TGACv1_061233_AA0189390	3.62505	0.19622	0.000577806	TCAP90K_LeafRustPanel AMPanel_LR_2013_Seedling
seedling leaf rust reaction type (CA1.2)	IWA4586	1D	105146167		3.62846	0.19622	0.000570245	TCAP90K_LeafRustPanel AMPanel_LR_2013_Seedling
seedling leaf rust reaction type (CA1.2)	IWA7170	1D	112823912	TRIAE_CS42_1DL_TGACv1_062322_AA0212540	3.63036	0.19622	0.000566062	TCAP90K_LeafRustPanel AMPanel_LR_2013_Seedling
seedling leaf rust reaction type (CA1.2)	IAAV2840	UNK	1048831714	TRIAE_CS42_1DL_TGACv1_062162_AA0209720	3.60935	0.19622	0.000613936	TCAP90K_LeafRustPanel AMPanel_LR_2013_Seedling
seedling leaf rust reaction type (CA1.2)	IWA4758	5B	118384331	TRIAE_CS42_5BL_TGACv1_405643_AA1332020	3.57868	0.212006	0.000690666	TCAP90K_LeafRustPanel AMPanel_LR_2013_Seedling
seedling leaf rust reaction type (CA1.2)	RFL_Contig3622_1217	1D	112805139	TRIAE_CS42_1DL_TGACv1_061505_AA0197150	3.576	0.212006	0.000697784	TCAP90K_LeafRustPanel AMPanel_LR_2013_Seedling
seedling leaf rust reaction type (CA1.2)	Excalibur_c28759_914	UNK	1293493979	TRIAE_CS42_U_TGACv1_640785_AA2074300	3.57902	0.212006	0.000689776	TCAP90K_LeafRustPanel AMPanel_LR_2013_Seedling
seedling leaf rust reaction type (CA1.2)	RAC875_c4135_1028	1B	243786282	TRIAE_CS42_1BL_TGACv1_031098_AA0107560	3.58205	0.212006	0.000681829	TCAP90K_LeafRustPanel AMPanel_LR_2013_Seedling
seedling leaf rust reaction type (CA1.2)	RAC875_c79857_301	2B	65728414	TRIAE_CS42_2BS_TGACv1_146843_AA0473860	3.53043	0.218677	0.000829778	TCAP90K_LeafRustPanel AMPanel_LR_2013_Seedling
seedling leaf rust reaction type (CA1.2)	IWA5234	1D	110036106	TRIAE_CS42_1DL_TGACv1_061233_AA0189390	3.52036	0.218677	0.000861911	TCAP90K_LeafRustPanel AMPanel_LR_2013_Seedling
seedling leaf rust reaction type (CA1.2)	RAC875_c2910_3886	UNK	0		3.5223	0.218677	0.000855626	TCAP90K_LeafRustPanel AMPanel_LR_2013_Seedling
seedling leaf rust reaction type (CA1.2)	Kukri_c41157_433	6B	203211352	TRIAE_CS42_6BL_TGACv1_500006_AA1597020	3.52256	0.218677	0.000854801	TCAP90K_LeafRustPanel AMPanel_LR_2013_Seedling
seedling leaf rust reaction type (CA1.2)	GENE-0315_356	UNK	81892839	TRIAE_CS42_1BL_TGACv1_033292_AA0138540	3.52328	0.218677	0.00085249	TCAP90K_LeafRustPanel AMPanel_LR_2013_Seedling
seedling leaf rust reaction type (CA1.2)	RAC875_c2910_5278	6D	176955065	TRIAE_CS42_6DL_TGACv1_527257_AA1701370	3.52414	0.218677	0.000849726	TCAP90K_LeafRustPanel AMPanel_LR_2013_Seedling
seedling leaf rust reaction type (CA1.2)	Excalibur_c13239_85	2B	65716856	TRIAE_CS42_2AS_TGACv1_114976_AA0370310	3.52632	0.218677	0.000842749	TCAP90K_LeafRustPanel AMPanel_LR_2013_Seedling
seedling leaf rust reaction type (CA1.2)	Kukri_c79048_87	6B	203348145	TRIAE_CS42_6BL_TGACv1_500006_AA1597020	3.52256	0.218677	0.000854801	TCAP90K_LeafRustPanel AMPanel_LR_2013_Seedling
seedling leaf rust reaction type (CA1.2)	Excalibur_c13714_490	6D	176954457	TRIAE_CS42_6DL_TGACv1_527257_AA1701370	3.53248	0.218677	0.000823358	TCAP90K_LeafRustPanel AMPanel_LR_2013_Seedling
seedling leaf rust reaction type (CA1.2)	TA004358-0724	1D	112804698	TRIAE_CS42_1DL_TGACv1_061505_AA0197150	3.53983	0.218677	0.000800755	TCAP90K_LeafRustPanel AMPanel_LR_2013_Seedling
seedling leaf rust reaction type (CA1.2)	BS00089790_51	UNK	0		3.54358	0.218677	0.000789469	TCAP90K_LeafRustPanel AMPanel_LR_2013_Seedling
seedling leaf rust reaction type (CA1.2)	Kukri_rep_c72243_148	2D	81097231	TRIAE_CS42_2DL_TGACv1_159544_AA0539610	3.54401	0.218677	0.000788176	TCAP90K_LeafRustPanel AMPanel_LR_2013_Seedling
seedling leaf rust reaction type (CA1.2)	Kukri_c25138_1155	1B	249416106	TRIAE_CS42_1BL_TGACv1_030765_AA0100150	3.54793	0.218677	0.000776528	TCAP90K_LeafRustPanel AMPanel_LR_2013_Seedling
seedling leaf rust reaction type (CA1.2)	RAC875_c2666_368	UNK	1424754738	TRIAE_CS42_6AL_TGACv1_471709_AA1513240	3.55063	0.218677	0.000768625	TCAP90K_LeafRustPanel AMPanel_LR_2013_Seedling
seedling leaf rust reaction type (CA1.2)	BS00023075_51	2A	250289426	TRIAE_CS42_2AL_TGACv1_093357_AA0278310	3.56068	0.218677	0.000739804	TCAP90K_LeafRustPanel AMPanel_LR_2013_Seedling
seedling leaf rust reaction type (CA1.2)	Kukri_c36783_91	2A	164776870	TRIAE_CS42_2BS_TGACv1_149029_AA0495980	3.53369	0.218677	0.000819588	TCAP90K_LeafRustPanel AMPanel_LR_2013_Seedling
seedling leaf rust reaction type (CA1.2)	IWA6564	2A	199250239	TRIAE_CS42_2DS_TGACv1_178007_AA0589140	3.51291	0.222607	0.000886448	TCAP90K_LeafRustPanel AMPanel_LR_2013_Seedling
seedling leaf rust reaction type (Race 1)	IACX7844	UNK	0	TRIAE_CS42_6BL_TGACv1_499480_AA1583760	3.68018	0.224934	0.000466138	TCAP90K_LeafRustPanel AMPanel_LR_2013_Seedling
seedling leaf rust reaction type (CA1.2)	IWA3058	1D	112804931	TRIAE_CS42_1DL_TGACv1_061505_AA0197150	3.507	0.225314	0.000906382	TCAP90K_LeafRustPanel AMPanel_LR_2013_Seedling
seedling leaf rust reaction type (Race 1)	IWA306	7B	208538926	TRIAE_CS42_7BL_TGACv1_577469_AA1876040	3.66759	0.227389	0.000489703	TCAP90K_LeafRustPanel AMPanel_LR_2013_Seedling
seedling leaf rust reaction type (Race 1)	Kukri_c45876_157	6B	202536686	TRIAE_CS42_U_TGACv1_640785_AA2074300	3.67055	0.227389	0.000484051	TCAP90K_LeafRustPanel AMPanel_LR_2013_Seedling
seedling leaf rust reaction type (Race 1)	Kukri_rep_c70501_255	1D	113264820	TRIAE_CS42_1BL_TGACv1_033386_AA0139090	3.66236	0.227784	0.00049981	TCAP90K_LeafRustPanel AMPanel_LR_2013_Seedling
seedling leaf rust reaction type (Race 1)	IWA6479	1B	256678185	TRIAE_CS42_1BL_TGACv1_031133_AA0108380	3.65223	0.228946	0.000519939	TCAP90K_LeafRustPanel AMPanel_LR_2013_Seedling
seedling leaf rust reaction type (Race 1)	IWA8377	2D	133319671	TRIAE_CS42_2DL_TGACv1_159051_AA0531440	3.65173	0.228946	0.000520966	TCAP90K_LeafRustPanel AMPanel_LR_2013_Seedling
seedling leaf rust reaction type (CA1.2)	RAC875_c1927_530	UNK	0		3.48741	0.237679	0.00097544	TCAP90K_LeafRustPanel AMPanel_LR_2013_Seedling
seedling leaf rust reaction type (CA1.2)	RAC875_c2254_1091	6A	205868069	TRIAE_CS42_6AL_TGACv1_470958_AA1499430	3.48902	0.237679	0.000969599	TCAP90K_LeafRustPanel AMPanel_LR_2013_Seedling
seedling leaf rust reaction type (CA1.2)	IWA10	2B	57175507	TRIAE_CS42_2BS_TGACv1_147678_AA0486370	3.47787	0.243883	0.00101081	TCAP90K_LeafRustPanel AMPanel_LR_2013_Seedling
seedling leaf rust reaction type (CA1.2)	Kukri_rep_c70454_248	2D	81096394	TRIAE_CS42_2DL_TGACv1_159544_AA0539610	3.47479	0.244308	0.0010225	TCAP90K_LeafRustPanel AMPanel_LR_2013_Seedling
seedling leaf rust reaction type (CA1.2)	Kukri_c44572_797	4D	116327766	TRIAE_CS42_5AL_TGACv1_375686_AA1225650	3.47085	0.245538	0.00103762	TCAP90K_LeafRustPanel AMPanel_LR_2013_Seedling
seedling leaf rust reaction type (CA1.2)	Tdurum_contig47508_250	2A	250289426	TRIAE_CS42_2AL_TGACv1_093357_AA0278310	3.45741	0.252751	0.00109081	TCAP90K_LeafRustPanel AMPanel_LR_2013_Seedling
seedling leaf rust reaction type (CA1.2)	IWA8377	2D	133319671	TRIAE_CS42_2DL_TGACv1_159051_AA0531440	3.45541	0.252751	0.00109892	TCAP90K_LeafRustPanel AMPanel_LR_2013_Seedling
seedling leaf rust reaction type (CA1.2)	IACX7844	UNK	0	TRIAE_CS42_6BL_TGACv1_499480_AA1583760	3.45709	0.252751	0.00109209	TCAP90K_LeafRustPanel AMPanel_LR_2013_Seedling
seedling leaf rust reaction type (CA1.2)	Excalibur_c21854_1154	7B	69885240	TRIAE_CS42_7BS_TGACv1_593090_AA1947990	3.44865	0.254404	0.00112678	TCAP90K_LeafRustPanel AMPanel_LR_2013_Seedling
seedling leaf rust reaction type (CA1.2)	RAC875_c43831_91	1D	105147780		3.45	0.254404	0.00112119	TCAP90K_LeafRustPanel AMPanel_LR_2013_Seedling
seedling leaf rust reaction type (Race 1)	Ra_c105060_1855	5D	160886647	TRIAE_CS42_5DL_TGACv1_434379_AA1434920	3.61941	0.25497	0.000590543	TCAP90K_LeafRustPanel AMPanel_LR_2013_Seedling
seedling leaf rust reaction type (CA1.2)	IACX11246	4D	116330266	TRIAE_CS42_4DL_TGACv1_343103_AA1129760	3.43998	0.255664	0.00116352	TCAP90K_LeafRustPanel AMPanel_LR_2013_Seedling
seedling leaf rust reaction type (CA1.2)	Excalibur_c31044_482	4D	116330043	TRIAE_CS42_4DL_TGACv1_343103_AA1129760	3.44019	0.255664	0.00116262	TCAP90K_LeafRustPanel AMPanel_LR_2013_Seedling
seedling leaf rust reaction type (CA1.2)	RAC875_rep_c110493_512	1A	240606303		3.44188	0.255664	0.00115539	TCAP90K_LeafRustPanel AMPanel_LR_2013_Seedling
seedling leaf rust reaction type (Race 1)	BS00012069_51	5D	161140737	TRIAE_CS42_5DL_TGACv1_433535_AA1415770	3.61127	0.258138	0.000609404	TCAP90K_LeafRustPanel AMPanel_LR_2013_Seedling
seedling leaf rust reaction type (Race 1)	Excalibur_c24145_1643	5D	160887914	TRIAE_CS42_5DL_TGACv1_434379_AA1434920	3.60727	0.258138	0.000618861	TCAP90K_LeafRustPanel AMPanel_LR_2013_Seedling
seedling leaf rust reaction type (CA1.2)	RAC875_c25154_17	6B	70837870	TRIAE_CS42_6BL_TGACv1_502543_AA1625350	3.43399	0.259066	0.00118954	TCAP90K_LeafRustPanel AMPanel_LR_2013_Seedling
seedling leaf rust reaction type (CA1.2)	D_GBF1XID01DNWRS_378	UNK	55382397	TRIAE_CS42_1DL_TGACv1_062084_AA0208530	3.42052	0.264973	0.00125003	TCAP90K_LeafRustPanel AMPanel_LR_2013_Seedling
seedling leaf rust reaction type (CA1.2)	BobWhite_rep_c57575_65	1B	246277139	TRIAE_CS42_1BL_TGACv1_031486_AA0114950	3.42194	0.264973	0.00124352	TCAP90K_LeafRustPanel AMPanel_LR_2013_Seedling
seedling leaf rust reaction type (CA1.2)	RAC875_rep_c112008_519	2B	42919079	TRIAE_CS42_2BS_TGACv1_148073_AA0490390.2	3.42243	0.264973	0.00124126	TCAP90K_LeafRustPanel AMPanel_LR_2013_Seedling
seedling leaf rust reaction type (CA1.2)	IWA6566	2A	208626668	TRIAE_CS42_2AS_TGACv1_113688_AA0359360	3.41842	0.264973	0.00125972	TCAP90K_LeafRustPanel AMPanel_LR_2013_Seedling
seedling leaf rust reaction type (CA1.2)	IAAV7745	1D	105147720		3.41004	0.267459	0.00129908	TCAP90K_LeafRustPanel AMPanel_LR_2013_Seedling
seedling leaf rust reaction type (CA1.2)	RAC875_c28319_522	6D	173282762	TRIAE_CS42_6DL_TGACv1_527263_AA1701520	3.40898	0.267459	0.00130415	TCAP90K_LeafRustPanel AMPanel_LR_2013_Seedling
seedling leaf rust reaction type (CA1.2)	Excalibur_c19237_895	1D	112697459	TRIAE_CS42_1DL_TGACv1_063619_AA0229190	3.41044	0.267459	0.00129715	TCAP90K_LeafRustPanel AMPanel_LR_2013_Seedling
seedling leaf rust reaction type (CA1.2)	TA004602-1630	2A	199250133	TRIAE_CS42_2AS_TGACv1_113688_AA0359360	3.39879	0.275326	0.0013537	TCAP90K_LeafRustPanel AMPanel_LR_2013_Seedling
seedling leaf rust reaction type (CA1.2)	BobWhite_c40424_143	UNK	0	TRIAE_CS42_4BL_TGACv1_321503_AA1061470	3.39154	0.280398	0.00139003	TCAP90K_LeafRustPanel AMPanel_LR_2013_Seedling
seedling leaf rust reaction type (Race 1)	Excalibur_c10496_651	UNK	0		3.58016	0.281686	0.00068676	TCAP90K_LeafRustPanel AMPanel_LR_2013_Seedling
seedling leaf rust reaction type (Race 1)	Excalibur_c21199_377	UNK	151855647	TRIAE_CS42_6BL_TGACv1_500107_AA1599030	3.56919	0.288933	0.00071617	TCAP90K_LeafRustPanel AMPanel_LR_2013_Seedling
seedling leaf rust reaction type (CA1.2)	GENE-2447_245	UNK	0		3.37252	0.298052	0.00148966	TCAP90K_LeafRustPanel AMPanel_LR_2013_Seedling
seedling leaf rust reaction type (CA1.2)	BobWhite_c47040_305	6D	173736469	TRIAE_CS42_6BL_TGACv1_501436_AA1617520	3.36952	0.298887	0.00150597	TCAP90K_LeafRustPanel AMPanel_LR_2013_Seedling
seedling leaf rust reaction type (CA1.2)	IACX1412	2B	52058156	TRIAE_CS42_2BS_TGACv1_147509_AA0484020	3.35613	0.303285	0.00158082	TCAP90K_LeafRustPanel AMPanel_LR_2013_Seedling
seedling leaf rust reaction type (CA1.2)	Kukri_c22200_1171	2D	57171528		3.35613	0.303285	0.00158082	TCAP90K_LeafRustPanel AMPanel_LR_2013_Seedling
seedling leaf rust reaction type (CA1.2)	Kukri_c36756_316	1A	241459258		3.35521	0.303285	0.00158607	TCAP90K_LeafRustPanel AMPanel_LR_2013_Seedling
seedling leaf rust reaction type (CA1.2)	IWA3213	2B	230778457	TRIAE_CS42_2BS_TGACv1_146445_AA0465320	3.35457	0.303285	0.00158975	TCAP90K_LeafRustPanel AMPanel_LR_2013_Seedling
seedling leaf rust reaction type (CA1.2)	Kukri_c16319_58	6A	205522394	TRIAE_CS42_6AL_TGACv1_471492_AA1509640	3.35977	0.303285	0.00156014	TCAP90K_LeafRustPanel AMPanel_LR_2013_Seedling
seedling leaf rust reaction type (CA1.2)	Excalibur_rep_c107558_367	UNK	576001258	TRIAE_CS42_2DS_TGACv1_177455_AA0577580	3.34749	0.304191	0.00163094	TCAP90K_LeafRustPanel AMPanel_LR_2013_Seedling
seedling leaf rust reaction type (CA1.2)	GENE-0644_42	2D	60897799	TRIAE_CS42_2DS_TGACv1_178131_AA0591470	3.34935	0.304191	0.00162004	TCAP90K_LeafRustPanel AMPanel_LR_2013_Seedling
seedling leaf rust reaction type (CA1.2)	IWA3924	2B	44878516	TRIAE_CS42_2BS_TGACv1_146500_AA0466660	3.34738	0.304191	0.00163158	TCAP90K_LeafRustPanel AMPanel_LR_2013_Seedling
seedling leaf rust reaction type (CA1.2)	BS00022666_51	2A	221369960	TRIAE_CS42_2AL_TGACv1_093209_AA0275120	3.33836	0.311882	0.0016855	TCAP90K_LeafRustPanel AMPanel_LR_2013_Seedling
seedling leaf rust reaction type (Race 1)	BobWhite_c43917_288	1D	111168466	TRIAE_CS42_1DL_TGACv1_063301_AA0226060	3.5402	0.315094	0.000799635	TCAP90K_LeafRustPanel AMPanel_LR_2013_Seedling
seedling leaf rust reaction type (Race 1)	IWA3437	7B	202414284	TRIAE_CS42_7BL_TGACv1_579388_AA1906850	3.53791	0.315094	0.000806621	TCAP90K_LeafRustPanel AMPanel_LR_2013_Seedling
seedling leaf rust reaction type (Race 1)	Ku_c33271_432	1B	252182379		3.52455	0.32624	0.000848409	TCAP90K_LeafRustPanel AMPanel_LR_2013_Seedling
seedling leaf rust reaction type (Race 1)	Kukri_c45607_199	UNK	0		3.51655	0.330507	0.0008744	TCAP90K_LeafRustPanel AMPanel_LR_2013_Seedling
seedling leaf rust reaction type (Race 1)	RAC875_c29054_192	1B	49013266		3.51034	0.330507	0.000895063	TCAP90K_LeafRustPanel AMPanel_LR_2013_Seedling
seedling leaf rust reaction type (Race 1)	Excalibur_c21199_533	6B	203605118	TRIAE_CS42_6BL_TGACv1_500107_AA1599030	3.50894	0.330507	0.000899796	TCAP90K_LeafRustPanel AMPanel_LR_2013_Seedling
seedling leaf rust reaction type (Race 1)	BobWhite_c3356_442	UNK	8647404	TRIAE_CS42_3AL_TGACv1_194667_AA0637490	3.5048	0.330755	0.000913911	TCAP90K_LeafRustPanel AMPanel_LR_2013_Seedling
seedling leaf rust reaction type (Race 1)	Kukri_c11397_2523	UNK	1327187500	TRIAE_CS42_6BL_TGACv1_500204_AA1601050	3.49932	0.332733	0.000932896	TCAP90K_LeafRustPanel AMPanel_LR_2013_Seedling
seedling leaf rust reaction type (CA1.2)	Kukri_c34353_821	2B	63138822		3.31179	0.337986	0.00185405	TCAP90K_LeafRustPanel AMPanel_LR_2013_Seedling
seedling leaf rust reaction type (CA1.2)	RAC875_c14362_529	2A	154872373	TRIAE_CS42_2AS_TGACv1_116279_AA0373750	3.31354	0.337986	0.00184246	TCAP90K_LeafRustPanel AMPanel_LR_2013_Seedling
seedling leaf rust reaction type (CA1.2)	BS00004406_51	5B	71346961	TRIAE_CS42_5BS_TGACv1_423395_AA1375780	3.30406	0.33989	0.00190593	TCAP90K_LeafRustPanel AMPanel_LR_2013_Seedling
seedling leaf rust reaction type (CA1.2)	Ex_c8832_2521	2B	230776404	TRIAE_CS42_2BS_TGACv1_146445_AA0465320	3.30459	0.33989	0.00190233	TCAP90K_LeafRustPanel AMPanel_LR_2013_Seedling
seedling leaf rust reaction type (CA1.2)	BobWhite_c47168_289	4A	211224162	TRIAE_CS42_4AL_TGACv1_291127_AA0992360	3.30575	0.33989	0.00189444	TCAP90K_LeafRustPanel AMPanel_LR_2013_Seedling
seedling leaf rust reaction type (CA1.2)	Tdurum_contig47258_1039	2A	172016123	TRIAE_CS42_2AS_TGACv1_112740_AA0344400	3.28828	0.351876	0.00201603	TCAP90K_LeafRustPanel AMPanel_LR_2013_Seedling
seedling leaf rust reaction type (CA1.2)	Excalibur_c25270_218	4B	302826626		3.28832	0.351876	0.00201574	TCAP90K_LeafRustPanel AMPanel_LR_2013_Seedling
seedling leaf rust reaction type (CA1.2)	IWA4342	1D	105931564		3.29146	0.351876	0.00199335	TCAP90K_LeafRustPanel AMPanel_LR_2013_Seedling
seedling leaf rust reaction type (CA1.2)	Kukri_c22186_502	4A	44889511		3.2854	0.352992	0.00203677	TCAP90K_LeafRustPanel AMPanel_LR_2013_Seedling
seedling leaf rust reaction type (Race 1)	RAC875_c49136_59	6A	186300710	TRIAE_CS42_6AL_TGACv1_472842_AA1526490	3.47895	0.353953	0.00100677	TCAP90K_LeafRustPanel AMPanel_LR_2013_Seedling
seedling leaf rust reaction type (Race 1)	tplb0041b11_529	2A	171416024	TRIAE_CS42_2AS_TGACv1_112906_AA0347370	3.44792	0.381663	0.00112984	TCAP90K_LeafRustPanel AMPanel_LR_2013_Seedling
seedling leaf rust reaction type (Race 1)	Kukri_c40204_141	2A	3723220	TRIAE_CS42_2AS_TGACv1_114436_AA0367200	3.45131	0.381663	0.00111573	TCAP90K_LeafRustPanel AMPanel_LR_2013_Seedling
seedling leaf rust reaction type (Race 1)	BobWhite_c47040_185	UNK	0	TRIAE_CS42_6BL_TGACv1_501436_AA1617520	3.44738	0.381663	0.00113212	TCAP90K_LeafRustPanel AMPanel_LR_2013_Seedling
seedling leaf rust reaction type (CA1.2)	Kukri_c9387_372	2B	51586821	TRIAE_CS42_2BS_TGACv1_147406_AA0482770	3.25853	0.385464	0.0022398	TCAP90K_LeafRustPanel AMPanel_LR_2013_Seedling
seedling leaf rust reaction type (CA1.2)	BobWhite_c22503_605	2B	47047247	TRIAE_CS42_2BS_TGACv1_146208_AA0458840	3.252	0.388991	0.0022919	TCAP90K_LeafRustPanel AMPanel_LR_2013_Seedling
seedling leaf rust reaction type (CA1.2)	BS00065030_51	UNK	1254177612		3.25348	0.388991	0.00228003	TCAP90K_LeafRustPanel AMPanel_LR_2013_Seedling
seedling leaf rust reaction type (Field Mix)	GENE-0040_121	1B	203666867	TRIAE_CS42_U_TGACv1_644377_AA2139120	2.87018	0.391734	0.00820485	TCAP90K_LeafRustPanel AMPanel_LR_2013_Seedling
seedling leaf rust reaction type (Field Mix)	Kukri_rep_c111568_656	1B	152171709		2.87018	0.391734	0.00820485	TCAP90K_LeafRustPanel AMPanel_LR_2013_Seedling
seedling leaf rust reaction type (Field Mix)	BS00071903_51	1B	153568755		2.87018	0.391734	0.00820485	TCAP90K_LeafRustPanel AMPanel_LR_2013_Seedling
seedling leaf rust reaction type (Field Mix)	BS00081969_51	1B	154248485	TRIAE_CS42_1BS_TGACv1_049473_AA0154390	2.87018	0.391734	0.00820485	TCAP90K_LeafRustPanel AMPanel_LR_2013_Seedling
seedling leaf rust reaction type (Field Mix)	TA005710-0827	1B	203666168	TRIAE_CS42_1DS_TGACv1_081848_AA0263000	2.87018	0.391734	0.00820485	TCAP90K_LeafRustPanel AMPanel_LR_2013_Seedling
seedling leaf rust reaction type (Field Mix)	IAAV6888	1D	7877957	TRIAE_CS42_1DS_TGACv1_081238_AA0259140	2.87018	0.391734	0.00820485	TCAP90K_LeafRustPanel AMPanel_LR_2013_Seedling
seedling leaf rust reaction type (Field Mix)	IAAV798	1D	65971216	TRIAE_CS42_1DS_TGACv1_081630_AA0262070	2.87018	0.391734	0.00820485	TCAP90K_LeafRustPanel AMPanel_LR_2013_Seedling
seedling leaf rust reaction type (Field Mix)	BS00030667_51	1D	385887	TRIAE_CS42_1AS_TGACv1_019686_AA0069930	2.87018	0.391734	0.00820485	TCAP90K_LeafRustPanel AMPanel_LR_2013_Seedling
seedling leaf rust reaction type (Field Mix)	TA002664-0848	1D	67147504	TRIAE_CS42_1DS_TGACv1_080355_AA0246530	2.87018	0.391734	0.00820485	TCAP90K_LeafRustPanel AMPanel_LR_2013_Seedling
seedling leaf rust reaction type (Field Mix)	tplb0055p02_1074	1D	9459233	TRIAE_CS42_1DS_TGACv1_080295_AA0245480	2.87018	0.391734	0.00820485	TCAP90K_LeafRustPanel AMPanel_LR_2013_Seedling
seedling leaf rust reaction type (Field Mix)	Kukri_c35521_117	1D	12570637	TRIAE_CS42_1BS_TGACv1_049587_AA0157320	2.87018	0.391734	0.00820485	TCAP90K_LeafRustPanel AMPanel_LR_2013_Seedling
seedling leaf rust reaction type (Field Mix)	BS00097523_51	1D	12571161	TRIAE_CS42_1DS_TGACv1_080133_AA0240930	2.87018	0.391734	0.00820485	TCAP90K_LeafRustPanel AMPanel_LR_2013_Seedling
seedling leaf rust reaction type (Field Mix)	BobWhite_c45790_683	1B	122077416	TRIAE_CS42_1DS_TGACv1_080515_AA0249340	2.87018	0.391734	0.00820485	TCAP90K_LeafRustPanel AMPanel_LR_2013_Seedling
seedling leaf rust reaction type (Field Mix)	BS00064498_51	1B	117024807	TRIAE_CS42_1BS_TGACv1_050758_AA0175120	2.87018	0.391734	0.00820485	TCAP90K_LeafRustPanel AMPanel_LR_2013_Seedling
seedling leaf rust reaction type (Field Mix)	Kukri_c5299_462	1B	119983270	TRIAE_CS42_1DS_TGACv1_080521_AA0249500	2.87018	0.391734	0.00820485	TCAP90K_LeafRustPanel AMPanel_LR_2013_Seedling
seedling leaf rust reaction type (Field Mix)	JD_c1532_462	1B	117471958	TRIAE_CS42_1BS_TGACv1_049936_AA0164490	2.87018	0.391734	0.00820485	TCAP90K_LeafRustPanel AMPanel_LR_2013_Seedling
seedling leaf rust reaction type (Field Mix)	BS00066398_51	1B	116593680		2.87018	0.391734	0.00820485	TCAP90K_LeafRustPanel AMPanel_LR_2013_Seedling
seedling leaf rust reaction type (Field Mix)	IACX6397	1B	116445980	TRIAE_CS42_1BS_TGACv1_049696_AA0159960	2.87018	0.391734	0.00820485	TCAP90K_LeafRustPanel AMPanel_LR_2013_Seedling
seedling leaf rust reaction type (Field Mix)	BS00069316_51	1B	115868019		2.87018	0.391734	0.00820485	TCAP90K_LeafRustPanel AMPanel_LR_2013_Seedling
seedling leaf rust reaction type (Field Mix)	GENE-1623_147	1B	112475179	TRIAE_CS42_1BS_TGACv1_051592_AA0180550	2.87018	0.391734	0.00820485	TCAP90K_LeafRustPanel AMPanel_LR_2013_Seedling
seedling leaf rust reaction type (Field Mix)	BS00027514_51	1B	112213508		2.87018	0.391734	0.00820485	TCAP90K_LeafRustPanel AMPanel_LR_2013_Seedling
seedling leaf rust reaction type (Field Mix)	BS00063080_51	1B	109620196	TRIAE_CS42_1BS_TGACv1_049878_AA0163450	2.87018	0.391734	0.00820485	TCAP90K_LeafRustPanel AMPanel_LR_2013_Seedling
seedling leaf rust reaction type (Field Mix)	Tdurum_contig19251_352	1B	109384911	TRIAE_CS42_1BS_TGACv1_049437_AA0153660	2.87018	0.391734	0.00820485	TCAP90K_LeafRustPanel AMPanel_LR_2013_Seedling
seedling leaf rust reaction type (Field Mix)	GENE-0459_370	1D	71690385	TRIAE_CS42_1DS_TGACv1_080821_AA0254110	2.87018	0.391734	0.00820485	TCAP90K_LeafRustPanel AMPanel_LR_2013_Seedling
seedling leaf rust reaction type (Field Mix)	GENE-0459_114	1D	71690402	TRIAE_CS42_1DS_TGACv1_080821_AA0254110	2.87018	0.391734	0.00820485	TCAP90K_LeafRustPanel AMPanel_LR_2013_Seedling
seedling leaf rust reaction type (Field Mix)	Tdurum_contig42092_1244	1B	108136051		2.87018	0.391734	0.00820485	TCAP90K_LeafRustPanel AMPanel_LR_2013_Seedling
seedling leaf rust reaction type (Field Mix)	IAAV2848	1B	106821760	TRIAE_CS42_1BS_TGACv1_051438_AA0179790	2.87018	0.391734	0.00820485	TCAP90K_LeafRustPanel AMPanel_LR_2013_Seedling
seedling leaf rust reaction type (Field Mix)	RAC875_c90431_188	1D	13738082	TRIAE_CS42_1DS_TGACv1_080174_AA0242230	2.87018	0.391734	0.00820485	TCAP90K_LeafRustPanel AMPanel_LR_2013_Seedling
seedling leaf rust reaction type (Field Mix)	BS00021902_51	1D	32864446	TRIAE_CS42_1DS_TGACv1_080861_AA0254860	2.87018	0.391734	0.00820485	TCAP90K_LeafRustPanel AMPanel_LR_2013_Seedling
seedling leaf rust reaction type (Field Mix)	IAAV8714	1D	32864377	TRIAE_CS42_1DS_TGACv1_080861_AA0254860	2.87018	0.391734	0.00820485	TCAP90K_LeafRustPanel AMPanel_LR_2013_Seedling
seedling leaf rust reaction type (Field Mix)	BS00021899_51	1D	65050271	TRIAE_CS42_1DS_TGACv1_081191_AA0258540	2.87018	0.391734	0.00820485	TCAP90K_LeafRustPanel AMPanel_LR_2013_Seedling
seedling leaf rust reaction type (Field Mix)	BS00091632_51	1D	56756450	TRIAE_CS42_1DS_TGACv1_080465_AA0248500	2.87018	0.391734	0.00820485	TCAP90K_LeafRustPanel AMPanel_LR_2013_Seedling
seedling leaf rust reaction type (Field Mix)	JG_c8473_141	1D	56760400	TRIAE_CS42_1DS_TGACv1_080465_AA0248500	2.87018	0.391734	0.00820485	TCAP90K_LeafRustPanel AMPanel_LR_2013_Seedling
seedling leaf rust reaction type (Field Mix)	IAAV4055	1D	57437099	TRIAE_CS42_1DS_TGACv1_080858_AA0254710	2.87018	0.391734	0.00820485	TCAP90K_LeafRustPanel AMPanel_LR_2013_Seedling
seedling leaf rust reaction type (Field Mix)	GENE-0217_123	1D	58600062	TRIAE_CS42_1DS_TGACv1_081063_AA0257300	2.87018	0.391734	0.00820485	TCAP90K_LeafRustPanel AMPanel_LR_2013_Seedling
seedling leaf rust reaction type (Field Mix)	GENE-0217_113	1D	58600072	TRIAE_CS42_1DS_TGACv1_081063_AA0257300	2.87018	0.391734	0.00820485	TCAP90K_LeafRustPanel AMPanel_LR_2013_Seedling
seedling leaf rust reaction type (Field Mix)	RAC875_c82649_146	1D	58645267	TRIAE_CS42_1BS_TGACv1_049594_AA0157430	2.87018	0.391734	0.00820485	TCAP90K_LeafRustPanel AMPanel_LR_2013_Seedling
seedling leaf rust reaction type (Field Mix)	Kukri_rep_c105316_262	1B	105649121	TRIAE_CS42_1BS_TGACv1_051132_AA0177990	2.87018	0.391734	0.00820485	TCAP90K_LeafRustPanel AMPanel_LR_2013_Seedling
seedling leaf rust reaction type (Field Mix)	CAP8_c2544_283	1D	61154481	TRIAE_CS42_1DS_TGACv1_080769_AA0253470	2.87018	0.391734	0.00820485	TCAP90K_LeafRustPanel AMPanel_LR_2013_Seedling
seedling leaf rust reaction type (Field Mix)	IAAV4676	1D	61779159	TRIAE_CS42_1DS_TGACv1_080812_AA0254030	2.87018	0.391734	0.00820485	TCAP90K_LeafRustPanel AMPanel_LR_2013_Seedling
seedling leaf rust reaction type (Field Mix)	TA016320-0412	1D	61921486	TRIAE_CS42_1AS_TGACv1_021705_AA0082100	2.87018	0.391734	0.00820485	TCAP90K_LeafRustPanel AMPanel_LR_2013_Seedling
seedling leaf rust reaction type (Field Mix)	Excalibur_c66156_743	1D	64448052	TRIAE_CS42_1DS_TGACv1_080769_AA0253450	2.87018	0.391734	0.00820485	TCAP90K_LeafRustPanel AMPanel_LR_2013_Seedling
seedling leaf rust reaction type (Field Mix)	tplb0053b16_1030	1D	64765434	TRIAE_CS42_1BS_TGACv1_050457_AA0172280	2.87018	0.391734	0.00820485	TCAP90K_LeafRustPanel AMPanel_LR_2013_Seedling
seedling leaf rust reaction type (Field Mix)	BS00064750_51	1D	56653380		2.87018	0.391734	0.00820485	TCAP90K_LeafRustPanel AMPanel_LR_2013_Seedling
seedling leaf rust reaction type (Field Mix)	TA005370-0351	1D	64890144	TRIAE_CS42_1DS_TGACv1_081015_AA0256810	2.87018	0.391734	0.00820485	TCAP90K_LeafRustPanel AMPanel_LR_2013_Seedling
seedling leaf rust reaction type (Field Mix)	Excalibur_c43347_322	1D	65479005	TRIAE_CS42_1DS_TGACv1_081345_AA0260100	2.87018	0.391734	0.00820485	TCAP90K_LeafRustPanel AMPanel_LR_2013_Seedling
seedling leaf rust reaction type (Field Mix)	IACX3431	1D	36394584	TRIAE_CS42_1AS_TGACv1_019881_AA0072380	2.87018	0.391734	0.00820485	TCAP90K_LeafRustPanel AMPanel_LR_2013_Seedling
seedling leaf rust reaction type (Field Mix)	GENE-0336_224	1D	65548968	TRIAE_CS42_1DS_TGACv1_080145_AA0241200	2.87018	0.391734	0.00820485	TCAP90K_LeafRustPanel AMPanel_LR_2013_Seedling
seedling leaf rust reaction type (Field Mix)	BS00110530_51	1D	65970447	TRIAE_CS42_1BS_TGACv1_050233_AA0169320	2.87018	0.391734	0.00820485	TCAP90K_LeafRustPanel AMPanel_LR_2013_Seedling
seedling leaf rust reaction type (Field Mix)	Kukri_rep_c108883_500	1D	65971006	TRIAE_CS42_1DS_TGACv1_081630_AA0262070	2.87018	0.391734	0.00820485	TCAP90K_LeafRustPanel AMPanel_LR_2013_Seedling
seedling leaf rust reaction type (Field Mix)	IAAV4825	1D	56338495	TRIAE_CS42_1DS_TGACv1_080951_AA0255980	2.87018	0.391734	0.00820485	TCAP90K_LeafRustPanel AMPanel_LR_2013_Seedling
seedling leaf rust reaction type (Field Mix)	IAAV4723	1D	56251372		2.87018	0.391734	0.00820485	TCAP90K_LeafRustPanel AMPanel_LR_2013_Seedling
seedling leaf rust reaction type (Field Mix)	Excalibur_c18184_132	1D	55731278	TRIAE_CS42_1DS_TGACv1_080324_AA0245930	2.87018	0.391734	0.00820485	TCAP90K_LeafRustPanel AMPanel_LR_2013_Seedling
seedling leaf rust reaction type (Field Mix)	Kukri_c7129_227	1D	54924009	TRIAE_CS42_1AS_TGACv1_019383_AA0065900	2.87018	0.391734	0.00820485	TCAP90K_LeafRustPanel AMPanel_LR_2013_Seedling
seedling leaf rust reaction type (Field Mix)	RFL_Contig388_958	1D	54820935	TRIAE_CS42_1AS_TGACv1_019973_AA0073360	2.87018	0.391734	0.00820485	TCAP90K_LeafRustPanel AMPanel_LR_2013_Seedling
seedling leaf rust reaction type (Field Mix)	IAAV2773	1D	54239945	TRIAE_CS42_1DS_TGACv1_080576_AA0250430	2.87018	0.391734	0.00820485	TCAP90K_LeafRustPanel AMPanel_LR_2013_Seedling
seedling leaf rust reaction type (Field Mix)	GENE-0121_495	1D	53786393	TRIAE_CS42_1DS_TGACv1_081046_AA0257100	2.87018	0.391734	0.00820485	TCAP90K_LeafRustPanel AMPanel_LR_2013_Seedling
seedling leaf rust reaction type (Field Mix)	Ku_c12783_286	1D	50562356	TRIAE_CS42_1AS_TGACv1_021111_AA0081020	2.87018	0.391734	0.00820485	TCAP90K_LeafRustPanel AMPanel_LR_2013_Seedling
seedling leaf rust reaction type (Field Mix)	GENE-0565_201	1D	42695388		2.87018	0.391734	0.00820485	TCAP90K_LeafRustPanel AMPanel_LR_2013_Seedling
seedling leaf rust reaction type (Field Mix)	BS00110545_51	1D	42373631	TRIAE_CS42_1BS_TGACv1_050729_AA0174830	2.87018	0.391734	0.00820485	TCAP90K_LeafRustPanel AMPanel_LR_2013_Seedling
seedling leaf rust reaction type (Field Mix)	GENE-0285_336	1D	36892498	TRIAE_CS42_1DS_TGACv1_080918_AA0255540	2.87018	0.391734	0.00820485	TCAP90K_LeafRustPanel AMPanel_LR_2013_Seedling
seedling leaf rust reaction type (Field Mix)	IACX20130	1B	106821703	TRIAE_CS42_1BS_TGACv1_051438_AA0179790	2.87018	0.391734	0.00820485	TCAP90K_LeafRustPanel AMPanel_LR_2013_Seedling
seedling leaf rust reaction type (Field Mix)	BS00033738_51	1B	77808095	TRIAE_CS42_1BL_TGACv1_030590_AA0094950	2.87018	0.391734	0.00820485	TCAP90K_LeafRustPanel AMPanel_LR_2013_Seedling
seedling leaf rust reaction type (Field Mix)	GENE-2762_144	1B	103009045	TRIAE_CS42_1BS_TGACv1_049560_AA0156890	2.87018	0.391734	0.00820485	TCAP90K_LeafRustPanel AMPanel_LR_2013_Seedling
seedling leaf rust reaction type (Field Mix)	RFL_Contig1952_781	1D	77262761	TRIAE_CS42_1AS_TGACv1_020363_AA0076980	2.87018	0.391734	0.00820485	TCAP90K_LeafRustPanel AMPanel_LR_2013_Seedling
seedling leaf rust reaction type (Field Mix)	GENE-0403_110	1B	66456063	TRIAE_CS42_1BS_TGACv1_050233_AA0169320	2.87018	0.391734	0.00820485	TCAP90K_LeafRustPanel AMPanel_LR_2013_Seedling
seedling leaf rust reaction type (Field Mix)	GENE-0403_266	1B	66455951	TRIAE_CS42_1BS_TGACv1_050233_AA0169320	2.87018	0.391734	0.00820485	TCAP90K_LeafRustPanel AMPanel_LR_2013_Seedling
seedling leaf rust reaction type (Field Mix)	GENE-0121_95	1B	66020833	TRIAE_CS42_1BS_TGACv1_050519_AA0172980	2.87018	0.391734	0.00820485	TCAP90K_LeafRustPanel AMPanel_LR_2013_Seedling
seedling leaf rust reaction type (Field Mix)	TA003169-1042	1B	66020530	TRIAE_CS42_1BS_TGACv1_050519_AA0172980	2.87018	0.391734	0.00820485	TCAP90K_LeafRustPanel AMPanel_LR_2013_Seedling
seedling leaf rust reaction type (Field Mix)	BS00098730_51	1B	65719045	TRIAE_CS42_1BS_TGACv1_049881_AA0163500	2.87018	0.391734	0.00820485	TCAP90K_LeafRustPanel AMPanel_LR_2013_Seedling
seedling leaf rust reaction type (Field Mix)	TA005699-1050	1B	64075009	TRIAE_CS42_1DS_TGACv1_082535_AA0264750	2.87018	0.391734	0.00820485	TCAP90K_LeafRustPanel AMPanel_LR_2013_Seedling
seedling leaf rust reaction type (Field Mix)	BS00087988_51	1B	63581629	TRIAE_CS42_1BS_TGACv1_051274_AA0178920	2.87018	0.391734	0.00820485	TCAP90K_LeafRustPanel AMPanel_LR_2013_Seedling
seedling leaf rust reaction type (Field Mix)	TA002525-0992	1B	35026521	TRIAE_CS42_1DS_TGACv1_080760_AA0253350	2.87018	0.391734	0.00820485	TCAP90K_LeafRustPanel AMPanel_LR_2013_Seedling
seedling leaf rust reaction type (Field Mix)	BobWhite_c11036_842	1B	35027520	TRIAE_CS42_U_TGACv1_642785_AA2123220	2.87018	0.391734	0.00820485	TCAP90K_LeafRustPanel AMPanel_LR_2013_Seedling
seedling leaf rust reaction type (Field Mix)	GENE-0433_66	1B	51473296	TRIAE_CS42_1BS_TGACv1_049430_AA0153280	2.87018	0.391734	0.00820485	TCAP90K_LeafRustPanel AMPanel_LR_2013_Seedling
seedling leaf rust reaction type (Field Mix)	RAC875_c25100_89	1B	51474091	TRIAE_CS42_1BS_TGACv1_049430_AA0153280	2.87018	0.391734	0.00820485	TCAP90K_LeafRustPanel AMPanel_LR_2013_Seedling
seedling leaf rust reaction type (Field Mix)	BS00081963_51	1B	53547200	TRIAE_CS42_1BS_TGACv1_050084_AA0167170	2.87018	0.391734	0.00820485	TCAP90K_LeafRustPanel AMPanel_LR_2013_Seedling
seedling leaf rust reaction type (Field Mix)	BS00021904_51	1B	53847664	TRIAE_CS42_1BS_TGACv1_049619_AA0158260	2.87018	0.391734	0.00820485	TCAP90K_LeafRustPanel AMPanel_LR_2013_Seedling
seedling leaf rust reaction type (Field Mix)	BS00091993_51	1B	53849095	TRIAE_CS42_1BS_TGACv1_049619_AA0158260	2.87018	0.391734	0.00820485	TCAP90K_LeafRustPanel AMPanel_LR_2013_Seedling
seedling leaf rust reaction type (Field Mix)	BS00087939_51	1B	66837286	TRIAE_CS42_1BS_TGACv1_049684_AA0159560	2.87018	0.391734	0.00820485	TCAP90K_LeafRustPanel AMPanel_LR_2013_Seedling
seedling leaf rust reaction type (Field Mix)	BS00022736_51	1B	54326587		2.87018	0.391734	0.00820485	TCAP90K_LeafRustPanel AMPanel_LR_2013_Seedling
seedling leaf rust reaction type (Field Mix)	RAC875_rep_c108757_136	1B	54326760	TRIAE_CS42_1BS_TGACv1_050645_AA0174170	2.87018	0.391734	0.00820485	TCAP90K_LeafRustPanel AMPanel_LR_2013_Seedling
seedling leaf rust reaction type (Field Mix)	BS00094467_51	1B	55107437	TRIAE_CS42_1BS_TGACv1_051333_AA0179270	2.87018	0.391734	0.00820485	TCAP90K_LeafRustPanel AMPanel_LR_2013_Seedling
seedling leaf rust reaction type (Field Mix)	BS00094469_51	1B	55107456	TRIAE_CS42_1BS_TGACv1_051333_AA0179270	2.87018	0.391734	0.00820485	TCAP90K_LeafRustPanel AMPanel_LR_2013_Seedling
seedling leaf rust reaction type (Field Mix)	BS00040342_51	1B	56970052	TRIAE_CS42_1BS_TGACv1_049521_AA0155650	2.87018	0.391734	0.00820485	TCAP90K_LeafRustPanel AMPanel_LR_2013_Seedling
seedling leaf rust reaction type (Field Mix)	BS00095751_51	1B	57045395	TRIAE_CS42_1BS_TGACv1_049737_AA0160650	2.87018	0.391734	0.00820485	TCAP90K_LeafRustPanel AMPanel_LR_2013_Seedling
seedling leaf rust reaction type (Field Mix)	Tdurum_contig29891_62	1B	57046068	TRIAE_CS42_1BS_TGACv1_049737_AA0160650	2.87018	0.391734	0.00820485	TCAP90K_LeafRustPanel AMPanel_LR_2013_Seedling
seedling leaf rust reaction type (Field Mix)	GENE-0366_124	1B	58966542	TRIAE_CS42_1BS_TGACv1_050931_AA0176790	2.87018	0.391734	0.00820485	TCAP90K_LeafRustPanel AMPanel_LR_2013_Seedling
seedling leaf rust reaction type (Field Mix)	BS00092426_51	1B	61211603	TRIAE_CS42_U_TGACv1_642537_AA2119170	2.87018	0.391734	0.00820485	TCAP90K_LeafRustPanel AMPanel_LR_2013_Seedling
seedling leaf rust reaction type (Field Mix)	BS00087444_51	1B	61213673	TRIAE_CS42_U_TGACv1_642537_AA2119180	2.87018	0.391734	0.00820485	TCAP90K_LeafRustPanel AMPanel_LR_2013_Seedling
seedling leaf rust reaction type (Field Mix)	BS00087441_51	1B	61214377	TRIAE_CS42_U_TGACv1_642537_AA2119180	2.87018	0.391734	0.00820485	TCAP90K_LeafRustPanel AMPanel_LR_2013_Seedling
seedling leaf rust reaction type (Field Mix)	IAAV5364	1B	62371937	TRIAE_CS42_1BS_TGACv1_050644_AA0174140	2.87018	0.391734	0.00820485	TCAP90K_LeafRustPanel AMPanel_LR_2013_Seedling
seedling leaf rust reaction type (Field Mix)	BobWhite_c12695_394	1B	62536302	TRIAE_CS42_1BS_TGACv1_049912_AA0164120	2.87018	0.391734	0.00820485	TCAP90K_LeafRustPanel AMPanel_LR_2013_Seedling
seedling leaf rust reaction type (Field Mix)	Kukri_rep_c108883_577	1B	66456905	TRIAE_CS42_1BS_TGACv1_050233_AA0169320	2.87018	0.391734	0.00820485	TCAP90K_LeafRustPanel AMPanel_LR_2013_Seedling
seedling leaf rust reaction type (Field Mix)	GENE-4436_150	1B	68760498	TRIAE_CS42_1BS_TGACv1_050694_AA0174500	2.87018	0.391734	0.00820485	TCAP90K_LeafRustPanel AMPanel_LR_2013_Seedling
seedling leaf rust reaction type (Field Mix)	IAAV6799	1B	102898484		2.87018	0.391734	0.00820485	TCAP90K_LeafRustPanel AMPanel_LR_2013_Seedling
seedling leaf rust reaction type (Field Mix)	RAC875_rep_c69176_194	1B	90266587	TRIAE_CS42_1BS_TGACv1_050232_AA0169280	2.87018	0.391734	0.00820485	TCAP90K_LeafRustPanel AMPanel_LR_2013_Seedling
seedling leaf rust reaction type (Field Mix)	RAC875_s110045_62	1B	102666603	TRIAE_CS42_4BL_TGACv1_320555_AA1043110	2.87018	0.391734	0.00820485	TCAP90K_LeafRustPanel AMPanel_LR_2013_Seedling
seedling leaf rust reaction type (Field Mix)	BS00038368_51	1B	101023013	TRIAE_CS42_1BS_TGACv1_049785_AA0161380	2.87018	0.391734	0.00820485	TCAP90K_LeafRustPanel AMPanel_LR_2013_Seedling
seedling leaf rust reaction type (Field Mix)	BS00035794_51	1B	100223656	TRIAE_CS42_1BS_TGACv1_050947_AA0176850	2.87018	0.391734	0.00820485	TCAP90K_LeafRustPanel AMPanel_LR_2013_Seedling
seedling leaf rust reaction type (Field Mix)	BS00093102_51	1B	99921432	TRIAE_CS42_1BS_TGACv1_050808_AA0175780	2.87018	0.391734	0.00820485	TCAP90K_LeafRustPanel AMPanel_LR_2013_Seedling
seedling leaf rust reaction type (Field Mix)	BS00015169_51	1B	99630453	TRIAE_CS42_1BS_TGACv1_050013_AA0165940	2.87018	0.391734	0.00820485	TCAP90K_LeafRustPanel AMPanel_LR_2013_Seedling
seedling leaf rust reaction type (Field Mix)	BobWhite_rep_c49149_530	1B	99619551	TRIAE_CS42_1BS_TGACv1_050013_AA0165930	2.87018	0.391734	0.00820485	TCAP90K_LeafRustPanel AMPanel_LR_2013_Seedling
seedling leaf rust reaction type (Field Mix)	BS00069054_51	1B	99187616	TRIAE_CS42_1BS_TGACv1_050530_AA0173050	2.87018	0.391734	0.00820485	TCAP90K_LeafRustPanel AMPanel_LR_2013_Seedling
seedling leaf rust reaction type (Field Mix)	RAC875_rep_c109118_164	1B	99182005	TRIAE_CS42_1BS_TGACv1_049716_AA0160350	2.87018	0.391734	0.00820485	TCAP90K_LeafRustPanel AMPanel_LR_2013_Seedling
seedling leaf rust reaction type (Field Mix)	Jagger_c6107_116	1B	99181803	TRIAE_CS42_1BS_TGACv1_049716_AA0160350	2.87018	0.391734	0.00820485	TCAP90K_LeafRustPanel AMPanel_LR_2013_Seedling
seedling leaf rust reaction type (Field Mix)	Kukri_c17055_189	1B	98435981		2.87018	0.391734	0.00820485	TCAP90K_LeafRustPanel AMPanel_LR_2013_Seedling
seedling leaf rust reaction type (Field Mix)	Kukri_c9105_1184	1B	91766624		2.87018	0.391734	0.00820485	TCAP90K_LeafRustPanel AMPanel_LR_2013_Seedling
seedling leaf rust reaction type (Field Mix)	Kukri_c24684_134	1B	91594716	TRIAE_CS42_1DS_TGACv1_080140_AA0241150	2.87018	0.391734	0.00820485	TCAP90K_LeafRustPanel AMPanel_LR_2013_Seedling
seedling leaf rust reaction type (Field Mix)	BobWhite_rep_c53595_274	1B	91594253	TRIAE_CS42_U_TGACv1_641152_AA2086690	2.87018	0.391734	0.00820485	TCAP90K_LeafRustPanel AMPanel_LR_2013_Seedling
seedling leaf rust reaction type (Field Mix)	IACX6356	1B	83206249	TRIAE_CS42_1BS_TGACv1_051085_AA0177670	2.87018	0.391734	0.00820485	TCAP90K_LeafRustPanel AMPanel_LR_2013_Seedling
seedling leaf rust reaction type (Field Mix)	BS00083237_51	1B	70353005		2.87018	0.391734	0.00820485	TCAP90K_LeafRustPanel AMPanel_LR_2013_Seedling
seedling leaf rust reaction type (Field Mix)	IAAV3801	1B	80334185	TRIAE_CS42_1BS_TGACv1_049367_AA0150820	2.87018	0.391734	0.00820485	TCAP90K_LeafRustPanel AMPanel_LR_2013_Seedling
seedling leaf rust reaction type (Field Mix)	GENE-2766_500	1B	80096886	TRIAE_CS42_1BS_TGACv1_049394_AA0152000	2.87018	0.391734	0.00820485	TCAP90K_LeafRustPanel AMPanel_LR_2013_Seedling
seedling leaf rust reaction type (Field Mix)	RAC875_s117310_106	1B	79915672	TRIAE_CS42_U_TGACv1_642737_AA2122450	2.87018	0.391734	0.00820485	TCAP90K_LeafRustPanel AMPanel_LR_2013_Seedling
seedling leaf rust reaction type (Field Mix)	JD_c6297_810	1B	78342107	TRIAE_CS42_1BS_TGACv1_049375_AA0151090	2.87018	0.391734	0.00820485	TCAP90K_LeafRustPanel AMPanel_LR_2013_Seedling
seedling leaf rust reaction type (Field Mix)	GENE-0489_91	1B	77806392	TRIAE_CS42_1BL_TGACv1_030590_AA0094950	2.87018	0.391734	0.00820485	TCAP90K_LeafRustPanel AMPanel_LR_2013_Seedling
seedling leaf rust reaction type (Field Mix)	BS00093946_51	1B	75074676	TRIAE_CS42_1BS_TGACv1_050010_AA0165890	2.87018	0.391734	0.00820485	TCAP90K_LeafRustPanel AMPanel_LR_2013_Seedling
seedling leaf rust reaction type (Field Mix)	BS00093945_51	1B	75074648	TRIAE_CS42_1BS_TGACv1_050010_AA0165890	2.87018	0.391734	0.00820485	TCAP90K_LeafRustPanel AMPanel_LR_2013_Seedling
seedling leaf rust reaction type (Field Mix)	BS00004981_51	1B	75072995	TRIAE_CS42_1BS_TGACv1_050010_AA0165890	2.87018	0.391734	0.00820485	TCAP90K_LeafRustPanel AMPanel_LR_2013_Seedling
seedling leaf rust reaction type (Field Mix)	Jagger_c7740_104	1B	74915514	TRIAE_CS42_1BS_TGACv1_049533_AA0156060	2.87018	0.391734	0.00820485	TCAP90K_LeafRustPanel AMPanel_LR_2013_Seedling
seedling leaf rust reaction type (Field Mix)	BobWhite_c29659_339	1B	74915059	TRIAE_CS42_1BS_TGACv1_049533_AA0156060	2.87018	0.391734	0.00820485	TCAP90K_LeafRustPanel AMPanel_LR_2013_Seedling
seedling leaf rust reaction type (Field Mix)	BS00019225_51	1B	71744253	TRIAE_CS42_1BS_TGACv1_050508_AA0172910	2.87018	0.391734	0.00820485	TCAP90K_LeafRustPanel AMPanel_LR_2013_Seedling
seedling leaf rust reaction type (Field Mix)	BobWhite_c5757_260	1B	70356070	TRIAE_CS42_1BS_TGACv1_051023_AA0177300	2.87018	0.391734	0.00820485	TCAP90K_LeafRustPanel AMPanel_LR_2013_Seedling
seedling leaf rust reaction type (Field Mix)	JD_c5757_605	1B	70355725	TRIAE_CS42_1DS_TGACv1_080772_AA0253580	2.87018	0.391734	0.00820485	TCAP90K_LeafRustPanel AMPanel_LR_2013_Seedling
seedling leaf rust reaction type (Field Mix)	BS00021870_51	1B	70354126	TRIAE_CS42_1BS_TGACv1_051023_AA0177300	2.87018	0.391734	0.00820485	TCAP90K_LeafRustPanel AMPanel_LR_2013_Seedling
seedling leaf rust reaction type (Field Mix)	RAC875_c455_1400	1D	72840631	TRIAE_CS42_1DS_TGACv1_081127_AA0257830	2.87018	0.391734	0.00820485	TCAP90K_LeafRustPanel AMPanel_LR_2013_Seedling
seedling leaf rust reaction type (Field Mix)	BS00107597_51	1B	159576386		2.86854	0.391734	0.00824733	TCAP90K_LeafRustPanel AMPanel_LR_2013_Seedling
seedling leaf rust reaction type (Field Mix)	RAC875_c42715_856	1D	78173177	TRIAE_CS42_1DS_TGACv1_080505_AA0249220	2.87018	0.391734	0.00820485	TCAP90K_LeafRustPanel AMPanel_LR_2013_Seedling
seedling leaf rust reaction type (Field Mix)	RFL_Contig4059_310	1B	49770066	TRIAE_CS42_1BL_TGACv1_032478_AA0130300	2.81878	0.391734	0.00964132	TCAP90K_LeafRustPanel AMPanel_LR_2013_Seedling
seedling leaf rust reaction type (Field Mix)	IACX3433	1A	156666385	TRIAE_CS42_1AS_TGACv1_019881_AA0072380	2.81878	0.391734	0.00964132	TCAP90K_LeafRustPanel AMPanel_LR_2013_Seedling
seedling leaf rust reaction type (Field Mix)	BS00110181_51	1A	158079639	TRIAE_CS42_1AS_TGACv1_020028_AA0074040	2.81878	0.391734	0.00964132	TCAP90K_LeafRustPanel AMPanel_LR_2013_Seedling
seedling leaf rust reaction type (Field Mix)	GENE-0564_125	1A	168271817	TRIAE_CS42_1AS_TGACv1_019004_AA0057710	2.81878	0.391734	0.00964132	TCAP90K_LeafRustPanel AMPanel_LR_2013_Seedling
seedling leaf rust reaction type (Field Mix)	Tdurum_contig10663_1143	1A	169549294	TRIAE_CS42_1AS_TGACv1_019606_AA0068930	2.81878	0.391734	0.00964132	TCAP90K_LeafRustPanel AMPanel_LR_2013_Seedling
seedling leaf rust reaction type (Field Mix)	Excalibur_c14541_350	1A	174088126	TRIAE_CS42_1AS_TGACv1_020345_AA0076810	2.81878	0.391734	0.00964132	TCAP90K_LeafRustPanel AMPanel_LR_2013_Seedling
seedling leaf rust reaction type (Field Mix)	BS00004637_51	1A	181664561	TRIAE_CS42_1AS_TGACv1_020531_AA0078130	2.81878	0.391734	0.00964132	TCAP90K_LeafRustPanel AMPanel_LR_2013_Seedling
seedling leaf rust reaction type (Field Mix)	BS00031417_51	1B	23559739	TRIAE_CS42_1BS_TGACv1_049804_AA0161840	2.81878	0.391734	0.00964132	TCAP90K_LeafRustPanel AMPanel_LR_2013_Seedling
seedling leaf rust reaction type (Field Mix)	BS00023185_51	1B	45111179	TRIAE_CS42_1BS_TGACv1_049584_AA0157310	2.81878	0.391734	0.00964132	TCAP90K_LeafRustPanel AMPanel_LR_2013_Seedling
seedling leaf rust reaction type (Field Mix)	BS00109001_51	1B	45111192	TRIAE_CS42_1BS_TGACv1_049584_AA0157310	2.81878	0.391734	0.00964132	TCAP90K_LeafRustPanel AMPanel_LR_2013_Seedling
seedling leaf rust reaction type (Field Mix)	BS00022593_51	1B	50953930	TRIAE_CS42_1BS_TGACv1_049763_AA0161030	2.81878	0.391734	0.00964132	TCAP90K_LeafRustPanel AMPanel_LR_2013_Seedling
seedling leaf rust reaction type (Field Mix)	BS00064406_51	1A	152150428	TRIAE_CS42_1AS_TGACv1_019537_AA0067780	2.81878	0.391734	0.00964132	TCAP90K_LeafRustPanel AMPanel_LR_2013_Seedling
seedling leaf rust reaction type (Field Mix)	Tdurum_contig12173_284	1B	55092127	TRIAE_CS42_1BS_TGACv1_049627_AA0158410	2.81878	0.391734	0.00964132	TCAP90K_LeafRustPanel AMPanel_LR_2013_Seedling
seedling leaf rust reaction type (Field Mix)	Excalibur_c24828_1288	1B	56389250	TRIAE_CS42_1BS_TGACv1_050831_AA0176040	2.81878	0.391734	0.00964132	TCAP90K_LeafRustPanel AMPanel_LR_2013_Seedling
seedling leaf rust reaction type (Field Mix)	IAAV268	1B	56695641	TRIAE_CS42_1BS_TGACv1_049370_AA0150930	2.81878	0.391734	0.00964132	TCAP90K_LeafRustPanel AMPanel_LR_2013_Seedling
seedling leaf rust reaction type (Field Mix)	GENE-0456_163	1B	58318572	TRIAE_CS42_1BS_TGACv1_049684_AA0159530	2.81878	0.391734	0.00964132	TCAP90K_LeafRustPanel AMPanel_LR_2013_Seedling
seedling leaf rust reaction type (Field Mix)	IAAV4559	1B	60877898	TRIAE_CS42_1BS_TGACv1_050832_AA0176050	2.81878	0.391734	0.00964132	TCAP90K_LeafRustPanel AMPanel_LR_2013_Seedling
seedling leaf rust reaction type (Field Mix)	GENE-0189_45	1B	62685542	TRIAE_CS42_1BS_TGACv1_051053_AA0177450	2.81878	0.391734	0.00964132	TCAP90K_LeafRustPanel AMPanel_LR_2013_Seedling
seedling leaf rust reaction type (Field Mix)	BS00084722_51	1B	64864382	TRIAE_CS42_1BS_TGACv1_051206_AA0178480	2.81878	0.391734	0.00964132	TCAP90K_LeafRustPanel AMPanel_LR_2013_Seedling
seedling leaf rust reaction type (Field Mix)	BS00109910_51	1B	71744504	TRIAE_CS42_1BS_TGACv1_050508_AA0172910	2.81878	0.391734	0.00964132	TCAP90K_LeafRustPanel AMPanel_LR_2013_Seedling
seedling leaf rust reaction type (Field Mix)	tplb0038o14_634	1B	76577749	TRIAE_CS42_1BS_TGACv1_050747_AA0175030	2.81878	0.391734	0.00964132	TCAP90K_LeafRustPanel AMPanel_LR_2013_Seedling
seedling leaf rust reaction type (Field Mix)	TA004235-0297	1B	77805840	TRIAE_CS42_1BL_TGACv1_030590_AA0094950	2.81878	0.391734	0.00964132	TCAP90K_LeafRustPanel AMPanel_LR_2013_Seedling
seedling leaf rust reaction type (Field Mix)	JD_c4432_1913	1A	155428155	TRIAE_CS42_1AS_TGACv1_020393_AA0077160	2.81878	0.391734	0.00964132	TCAP90K_LeafRustPanel AMPanel_LR_2013_Seedling
seedling leaf rust reaction type (Field Mix)	CAP8_c2036_140	1A	141157721	TRIAE_CS42_1AS_TGACv1_020553_AA0078350	2.81878	0.391734	0.00964132	TCAP90K_LeafRustPanel AMPanel_LR_2013_Seedling
seedling leaf rust reaction type (Field Mix)	Tdurum_contig27840_304	1B	84209411	TRIAE_CS42_U_TGACv1_641720_AA2102470	2.81878	0.391734	0.00964132	TCAP90K_LeafRustPanel AMPanel_LR_2013_Seedling
seedling leaf rust reaction type (Field Mix)	IACX20627	1A	4042199	TRIAE_CS42_1AS_TGACv1_019990_AA0073650	2.82157	0.391734	0.00955784	TCAP90K_LeafRustPanel AMPanel_LR_2013_Seedling
seedling leaf rust reaction type (Field Mix)	IAAV8117	1B	9875214	TRIAE_CS42_1BS_TGACv1_049609_AA0157890	2.82455	0.391734	0.00946955	TCAP90K_LeafRustPanel AMPanel_LR_2013_Seedling
seedling leaf rust reaction type (Field Mix)	RAC875_c48456_444	UNK	1290351019	TRIAE_CS42_6AL_TGACv1_472817_AA1526330.1	2.82451	0.391734	0.00947045	TCAP90K_LeafRustPanel AMPanel_LR_2013_Seedling
seedling leaf rust reaction type (Field Mix)	Tdurum_contig14584_159	UNK	0		2.82395	0.391734	0.00948714	TCAP90K_LeafRustPanel AMPanel_LR_2013_Seedling
seedling leaf rust reaction type (Field Mix)	BS00022982_51	2A	10656531	TRIAE_CS42_2AS_TGACv1_113144_AA0352030	2.82341	0.391734	0.0095031	TCAP90K_LeafRustPanel AMPanel_LR_2013_Seedling
seedling leaf rust reaction type (Field Mix)	Kukri_rep_c112779_183	UNK	1254202259		2.82318	0.391734	0.00951006	TCAP90K_LeafRustPanel AMPanel_LR_2013_Seedling
seedling leaf rust reaction type (Field Mix)	CAP7_c915_121	5A	93781879		2.82313	0.391734	0.00951149	TCAP90K_LeafRustPanel AMPanel_LR_2013_Seedling
seedling leaf rust reaction type (Field Mix)	Kukri_c1016_1123	UNK	0		2.82264	0.391734	0.00952601	TCAP90K_LeafRustPanel AMPanel_LR_2013_Seedling
seedling leaf rust reaction type (Field Mix)	BS00099465_51	2B	2229942	TRIAE_CS42_2BS_TGACv1_146503_AA0466900	2.82219	0.391734	0.00953948	TCAP90K_LeafRustPanel AMPanel_LR_2013_Seedling
seedling leaf rust reaction type (Field Mix)	RAC875_c34650_378	UNK	0		2.82189	0.391734	0.00954845	TCAP90K_LeafRustPanel AMPanel_LR_2013_Seedling
seedling leaf rust reaction type (Field Mix)	GENE-3478_202	5D	44655388	TRIAE_CS42_5DL_TGACv1_435633_AA1452790	2.82157	0.391734	0.00955784	TCAP90K_LeafRustPanel AMPanel_LR_2013_Seedling
seedling leaf rust reaction type (Field Mix)	IAAV4362	1A	138644493	TRIAE_CS42_1AS_TGACv1_018970_AA0057130	2.81878	0.391734	0.00964132	TCAP90K_LeafRustPanel AMPanel_LR_2013_Seedling
seedling leaf rust reaction type (Field Mix)	IAAV8003	UNK	1371213000	TRIAE_CS42_1DS_TGACv1_081134_AA0257920	2.82157	0.391734	0.00955784	TCAP90K_LeafRustPanel AMPanel_LR_2013_Seedling
seedling leaf rust reaction type (Field Mix)	JD_c12243_360	UNK	1194999220	TRIAE_CS42_1DS_TGACv1_080843_AA0254530	2.82157	0.391734	0.00955784	TCAP90K_LeafRustPanel AMPanel_LR_2013_Seedling
seedling leaf rust reaction type (Field Mix)	IAAV8409	UNK	415153478		2.82157	0.391734	0.00955784	TCAP90K_LeafRustPanel AMPanel_LR_2013_Seedling
seedling leaf rust reaction type (Field Mix)	CAP12_c1632_462	1A	1471003	TRIAE_CS42_1AS_TGACv1_019763_AA0071160	2.81878	0.391734	0.00964132	TCAP90K_LeafRustPanel AMPanel_LR_2013_Seedling
seedling leaf rust reaction type (Field Mix)	Excalibur_c49234_475	1A	2094578	TRIAE_CS42_1AS_TGACv1_020044_AA0074220	2.81878	0.391734	0.00964132	TCAP90K_LeafRustPanel AMPanel_LR_2013_Seedling
seedling leaf rust reaction type (Field Mix)	TA004698-0181	1A	18185913	TRIAE_CS42_1AS_TGACv1_020740_AA0079670	2.81878	0.391734	0.00964132	TCAP90K_LeafRustPanel AMPanel_LR_2013_Seedling
seedling leaf rust reaction type (Field Mix)	Tdurum_contig14418_753	1A	30033784	TRIAE_CS42_1AS_TGACv1_019980_AA0073510	2.81878	0.391734	0.00964132	TCAP90K_LeafRustPanel AMPanel_LR_2013_Seedling
seedling leaf rust reaction type (Field Mix)	GENE-0041_486	1A	102792106	TRIAE_CS42_1AS_TGACv1_020314_AA0076550	2.81878	0.391734	0.00964132	TCAP90K_LeafRustPanel AMPanel_LR_2013_Seedling
seedling leaf rust reaction type (Field Mix)	BS00067444_51	1A	104514627	TRIAE_CS42_1AS_TGACv1_020610_AA0078760	2.81878	0.391734	0.00964132	TCAP90K_LeafRustPanel AMPanel_LR_2013_Seedling
seedling leaf rust reaction type (Field Mix)	GENE-0084_248	1A	124061636	TRIAE_CS42_1AS_TGACv1_020795_AA0079890	2.81878	0.391734	0.00964132	TCAP90K_LeafRustPanel AMPanel_LR_2013_Seedling
seedling leaf rust reaction type (Field Mix)	BobWhite_c14526_271	1B	77808474	TRIAE_CS42_1DS_TGACv1_081003_AA0256670	2.81878	0.391734	0.00964132	TCAP90K_LeafRustPanel AMPanel_LR_2013_Seedling
seedling leaf rust reaction type (Field Mix)	BS00040513_51	1B	88623244	TRIAE_CS42_1BS_TGACv1_049480_AA0154550	2.81878	0.391734	0.00964132	TCAP90K_LeafRustPanel AMPanel_LR_2013_Seedling
seedling leaf rust reaction type (Field Mix)	BS00067280_51	3B	371554446	TRIAE_CS42_3B_TGACv1_221527_AA0743000	2.82612	0.391734	0.00942299	TCAP90K_LeafRustPanel AMPanel_LR_2013_Seedling
seedling leaf rust reaction type (Field Mix)	BS00067709_51	UNK	1307377855		2.81878	0.391734	0.00964132	TCAP90K_LeafRustPanel AMPanel_LR_2013_Seedling
seedling leaf rust reaction type (Field Mix)	Kukri_c14040_499	UNK	1321136126	TRIAE_CS42_1DS_TGACv1_080843_AA0254530	2.81878	0.391734	0.00964132	TCAP90K_LeafRustPanel AMPanel_LR_2013_Seedling
seedling leaf rust reaction type (Field Mix)	Kukri_c7936_630	UNK	931650657		2.81878	0.391734	0.00964132	TCAP90K_LeafRustPanel AMPanel_LR_2013_Seedling
seedling leaf rust reaction type (Field Mix)	GENE-1529_694	UNK	460776181	TRIAE_CS42_U_TGACv1_642537_AA2119200	2.81878	0.391734	0.00964132	TCAP90K_LeafRustPanel AMPanel_LR_2013_Seedling
seedling leaf rust reaction type (Field Mix)	IAAV1772	UNK	1335329008	TRIAE_CS42_1DS_TGACv1_080174_AA0242280	2.81878	0.391734	0.00964132	TCAP90K_LeafRustPanel AMPanel_LR_2013_Seedling
seedling leaf rust reaction type (Field Mix)	D_contig22896_682	UNK	910431582	TRIAE_CS42_1DS_TGACv1_081183_AA0258450	2.81878	0.391734	0.00964132	TCAP90K_LeafRustPanel AMPanel_LR_2013_Seedling
seedling leaf rust reaction type (Field Mix)	BS00077837_51	UNK	1383612458	TRIAE_CS42_1DS_TGACv1_082067_AA0263710	2.81878	0.391734	0.00964132	TCAP90K_LeafRustPanel AMPanel_LR_2013_Seedling
seedling leaf rust reaction type (Field Mix)	GENE-0254_148	UNK	1084472607	TRIAE_CS42_1DS_TGACv1_080515_AA0249340	2.81878	0.391734	0.00964132	TCAP90K_LeafRustPanel AMPanel_LR_2013_Seedling
seedling leaf rust reaction type (Field Mix)	GENE-0254_122	UNK	1084472607	TRIAE_CS42_1DS_TGACv1_080515_AA0249340	2.81878	0.391734	0.00964132	TCAP90K_LeafRustPanel AMPanel_LR_2013_Seedling
seedling leaf rust reaction type (Field Mix)	D_contig07994_167	UNK	1226054986	TRIAE_CS42_1DS_TGACv1_080218_AA0243430	2.81878	0.391734	0.00964132	TCAP90K_LeafRustPanel AMPanel_LR_2013_Seedling
seedling leaf rust reaction type (Field Mix)	GENE-0181_271	UNK	1422144790	TRIAE_CS42_1DS_TGACv1_080279_AA0245010	2.81878	0.391734	0.00964132	TCAP90K_LeafRustPanel AMPanel_LR_2013_Seedling
seedling leaf rust reaction type (Field Mix)	TA003204-1339	UNK	1434682741	TRIAE_CS42_1AS_TGACv1_020601_AA0078640	2.81878	0.391734	0.00964132	TCAP90K_LeafRustPanel AMPanel_LR_2013_Seedling
seedling leaf rust reaction type (Field Mix)	RAC875_c47884_100	UNK	958412908	TRIAE_CS42_1BS_TGACv1_049405_AA0152490	2.81878	0.391734	0.00964132	TCAP90K_LeafRustPanel AMPanel_LR_2013_Seedling
seedling leaf rust reaction type (Field Mix)	BS00068096_51	UNK	840201854	TRIAE_CS42_5AL_TGACv1_374766_AA1208520	2.81878	0.391734	0.00964132	TCAP90K_LeafRustPanel AMPanel_LR_2013_Seedling
seedling leaf rust reaction type (Field Mix)	GENE-4063_410	UNK	168270074	TRIAE_CS42_6DL_TGACv1_526913_AA1694920	2.81878	0.391734	0.00964132	TCAP90K_LeafRustPanel AMPanel_LR_2013_Seedling
seedling leaf rust reaction type (Field Mix)	BS00022521_51	UNK	0		2.81878	0.391734	0.00964132	TCAP90K_LeafRustPanel AMPanel_LR_2013_Seedling
seedling leaf rust reaction type (Field Mix)	BS00030733_51	UNK	0		2.81878	0.391734	0.00964132	TCAP90K_LeafRustPanel AMPanel_LR_2013_Seedling
seedling leaf rust reaction type (Field Mix)	BobWhite_c13654_447	UNK	0		2.81878	0.391734	0.00964132	TCAP90K_LeafRustPanel AMPanel_LR_2013_Seedling
seedling leaf rust reaction type (Field Mix)	IAAV3763	UNK	0		2.81878	0.391734	0.00964132	TCAP90K_LeafRustPanel AMPanel_LR_2013_Seedling
seedling leaf rust reaction type (Field Mix)	JD_c3173_947	UNK	0		2.81878	0.391734	0.00964132	TCAP90K_LeafRustPanel AMPanel_LR_2013_Seedling
seedling leaf rust reaction type (Field Mix)	Excalibur_c24859_517	2B	182244621		2.81862	0.391734	0.0096461	TCAP90K_LeafRustPanel AMPanel_LR_2013_Seedling
seedling leaf rust reaction type (Field Mix)	BS00035894_51	2B	67072401	TRIAE_CS42_2BS_TGACv1_147274_AA0480870	2.94372	0.391734	0.00648577	TCAP90K_LeafRustPanel AMPanel_LR_2013_Seedling
seedling leaf rust reaction type (Field Mix)	IACX14648	UNK	1224131229	TRIAE_CS42_1BS_TGACv1_049829_AA0162290	2.81878	0.391734	0.00964132	TCAP90K_LeafRustPanel AMPanel_LR_2013_Seedling
seedling leaf rust reaction type (Field Mix)	Kukri_c51925_654	7B	68549740		2.81878	0.391734	0.00964132	TCAP90K_LeafRustPanel AMPanel_LR_2013_Seedling
seedling leaf rust reaction type (Field Mix)	BobWhite_rep_c49610_521	1B	90268004	TRIAE_CS42_1BS_TGACv1_050232_AA0169280	2.81878	0.391734	0.00964132	TCAP90K_LeafRustPanel AMPanel_LR_2013_Seedling
seedling leaf rust reaction type (Field Mix)	GENE-0189_307	1D	56658055		2.81878	0.391734	0.00964132	TCAP90K_LeafRustPanel AMPanel_LR_2013_Seedling
seedling leaf rust reaction type (Field Mix)	BobWhite_c14258_383	1B	93855321	TRIAE_CS42_1AL_TGACv1_004040_AA0052320	2.81878	0.391734	0.00964132	TCAP90K_LeafRustPanel AMPanel_LR_2013_Seedling
seedling leaf rust reaction type (Field Mix)	BS00083306_51	1B	114474925	TRIAE_CS42_1BS_TGACv1_049936_AA0164500	2.81878	0.391734	0.00964132	TCAP90K_LeafRustPanel AMPanel_LR_2013_Seedling
seedling leaf rust reaction type (Field Mix)	BS00004316_51	1B	117470876		2.81878	0.391734	0.00964132	TCAP90K_LeafRustPanel AMPanel_LR_2013_Seedling
seedling leaf rust reaction type (Field Mix)	Tdurum_contig11442_930	1D	13735826	TRIAE_CS42_1BS_TGACv1_050118_AA0167610	2.81878	0.391734	0.00964132	TCAP90K_LeafRustPanel AMPanel_LR_2013_Seedling
seedling leaf rust reaction type (Field Mix)	BobWhite_s63351_73	1D	28396802	TRIAE_CS42_1BS_TGACv1_051657_AA0180670	2.81878	0.391734	0.00964132	TCAP90K_LeafRustPanel AMPanel_LR_2013_Seedling
seedling leaf rust reaction type (Field Mix)	BS00065311_51	1D	32024736	TRIAE_CS42_1DS_TGACv1_080127_AA0240650	2.81878	0.391734	0.00964132	TCAP90K_LeafRustPanel AMPanel_LR_2013_Seedling
seedling leaf rust reaction type (Field Mix)	IAAV3509	1D	32027328	TRIAE_CS42_1AS_TGACv1_019191_AA0062660	2.81878	0.391734	0.00964132	TCAP90K_LeafRustPanel AMPanel_LR_2013_Seedling
seedling leaf rust reaction type (Field Mix)	IAAV6948	1D	36394579	TRIAE_CS42_1AS_TGACv1_019881_AA0072380	2.81878	0.391734	0.00964132	TCAP90K_LeafRustPanel AMPanel_LR_2013_Seedling
seedling leaf rust reaction type (Field Mix)	BS00058711_51	1D	36888705	TRIAE_CS42_1DS_TGACv1_080918_AA0255550	2.81878	0.391734	0.00964132	TCAP90K_LeafRustPanel AMPanel_LR_2013_Seedling
seedling leaf rust reaction type (Field Mix)	GENE-0087_561	1D	56338181	TRIAE_CS42_1DS_TGACv1_080951_AA0255980	2.81878	0.391734	0.00964132	TCAP90K_LeafRustPanel AMPanel_LR_2013_Seedling
seedling leaf rust reaction type (Field Mix)	Excalibur_c2906_555	1D	59817990	TRIAE_CS42_1DS_TGACv1_080776_AA0253600	2.81878	0.391734	0.00964132	TCAP90K_LeafRustPanel AMPanel_LR_2013_Seedling
seedling leaf rust reaction type (Field Mix)	IACX778	6B	114938464	TRIAE_CS42_6BL_TGACv1_499495_AA1584260	2.81878	0.391734	0.00964132	TCAP90K_LeafRustPanel AMPanel_LR_2013_Seedling
seedling leaf rust reaction type (Field Mix)	BobWhite_c11817_376	1D	59820744	TRIAE_CS42_1AS_TGACv1_021012_AA0080690	2.81878	0.391734	0.00964132	TCAP90K_LeafRustPanel AMPanel_LR_2013_Seedling
seedling leaf rust reaction type (Field Mix)	BobWhite_c15522_625	1D	61153725	TRIAE_CS42_1DS_TGACv1_080769_AA0253470	2.81878	0.391734	0.00964132	TCAP90K_LeafRustPanel AMPanel_LR_2013_Seedling
seedling leaf rust reaction type (Field Mix)	TA005390-1205	1D	64560481	TRIAE_CS42_1DS_TGACv1_080858_AA0254720	2.81878	0.391734	0.00964132	TCAP90K_LeafRustPanel AMPanel_LR_2013_Seedling
seedling leaf rust reaction type (Field Mix)	BobWhite_c16623_68	1D	64561156	TRIAE_CS42_1DS_TGACv1_080858_AA0254720	2.81878	0.391734	0.00964132	TCAP90K_LeafRustPanel AMPanel_LR_2013_Seedling
seedling leaf rust reaction type (Field Mix)	BS00088671_51	1D	64891646	TRIAE_CS42_1DS_TGACv1_081015_AA0256810	2.81878	0.391734	0.00964132	TCAP90K_LeafRustPanel AMPanel_LR_2013_Seedling
seedling leaf rust reaction type (Field Mix)	BS00036866_51	1D	72833335	TRIAE_CS42_1DS_TGACv1_081127_AA0257840	2.81878	0.391734	0.00964132	TCAP90K_LeafRustPanel AMPanel_LR_2013_Seedling
seedling leaf rust reaction type (Field Mix)	Kukri_c29541_416	4B	94711234		2.81878	0.391734	0.00964132	TCAP90K_LeafRustPanel AMPanel_LR_2013_Seedling
seedling leaf rust reaction type (Field Mix)	Tdurum_contig42092_1047	4D	67693014	TRIAE_CS42_4DS_TGACv1_361271_AA1164650	2.81878	0.391734	0.00964132	TCAP90K_LeafRustPanel AMPanel_LR_2013_Seedling
seedling leaf rust reaction type (Field Mix)	BobWhite_c29857_228	5B	5938694	TRIAE_CS42_5BS_TGACv1_423495_AA1378110	2.81878	0.391734	0.00964132	TCAP90K_LeafRustPanel AMPanel_LR_2013_Seedling
seedling leaf rust reaction type (Field Mix)	RAC875_c1276_717	6A	195398414	TRIAE_CS42_6AL_TGACv1_471857_AA1515310	2.81878	0.391734	0.00964132	TCAP90K_LeafRustPanel AMPanel_LR_2013_Seedling
seedling leaf rust reaction type (Field Mix)	GENE-0749_215	2A	10843618	TRIAE_CS42_2AS_TGACv1_114026_AA0363480	2.82463	0.391734	0.00946694	TCAP90K_LeafRustPanel AMPanel_LR_2013_Seedling
seedling leaf rust reaction type (Field Mix)	Kukri_c9921_1554	UNK	0	TRIAE_CS42_7BL_TGACv1_580265_AA1912910	2.82786	0.391734	0.00937218	TCAP90K_LeafRustPanel AMPanel_LR_2013_Seedling
seedling leaf rust reaction type (Field Mix)	RAC875_c85881_200	1D	79396498	TRIAE_CS42_1BS_TGACv1_051438_AA0179790	2.87018	0.391734	0.00820485	TCAP90K_LeafRustPanel AMPanel_LR_2013_Seedling
seedling leaf rust reaction type (Field Mix)	IAAV3583	UNK	3539568	TRIAE_CS42_1AS_TGACv1_019363_AA0065610	2.87018	0.391734	0.00820485	TCAP90K_LeafRustPanel AMPanel_LR_2013_Seedling
seedling leaf rust reaction type (Field Mix)	D_contig18874_367	UNK	1105285447	TRIAE_CS42_1DS_TGACv1_081257_AA0259300	2.87018	0.391734	0.00820485	TCAP90K_LeafRustPanel AMPanel_LR_2013_Seedling
seedling leaf rust reaction type (Field Mix)	BS00067404_51	UNK	1366610967	TRIAE_CS42_1DS_TGACv1_080274_AA0244960	2.87018	0.391734	0.00820485	TCAP90K_LeafRustPanel AMPanel_LR_2013_Seedling
seedling leaf rust reaction type (Field Mix)	IAAV4677	UNK	838234345	TRIAE_CS42_1DS_TGACv1_081377_AA0260340	2.87018	0.391734	0.00820485	TCAP90K_LeafRustPanel AMPanel_LR_2013_Seedling
seedling leaf rust reaction type (Field Mix)	BS00091317_51	UNK	929395381	TRIAE_CS42_1DS_TGACv1_080328_AA0246030	2.87018	0.391734	0.00820485	TCAP90K_LeafRustPanel AMPanel_LR_2013_Seedling
seedling leaf rust reaction type (Field Mix)	RFL_Contig1736_1393	UNK	1084472607	TRIAE_CS42_1DS_TGACv1_080515_AA0249340	2.87018	0.391734	0.00820485	TCAP90K_LeafRustPanel AMPanel_LR_2013_Seedling
seedling leaf rust reaction type (Field Mix)	GENE-3075_364	UNK	1404286047	TRIAE_CS42_1DS_TGACv1_081355_AA0260160	2.87018	0.391734	0.00820485	TCAP90K_LeafRustPanel AMPanel_LR_2013_Seedling
seedling leaf rust reaction type (Field Mix)	JD_c10917_341	UNK	1145652809	TRIAE_CS42_1DS_TGACv1_080154_AA0241640	2.87018	0.391734	0.00820485	TCAP90K_LeafRustPanel AMPanel_LR_2013_Seedling
seedling leaf rust reaction type (Field Mix)	BS00088256_51	UNK	1032942838	TRIAE_CS42_1DS_TGACv1_081075_AA0257430	2.87018	0.391734	0.00820485	TCAP90K_LeafRustPanel AMPanel_LR_2013_Seedling
seedling leaf rust reaction type (Field Mix)	GENE-0400_330	UNK	994097408	TRIAE_CS42_1DS_TGACv1_080423_AA0247630	2.87018	0.391734	0.00820485	TCAP90K_LeafRustPanel AMPanel_LR_2013_Seedling
seedling leaf rust reaction type (Field Mix)	BS00065882_51	UNK	495850024	TRIAE_CS42_5DS_TGACv1_457685_AA1488900	2.87018	0.391734	0.00820485	TCAP90K_LeafRustPanel AMPanel_LR_2013_Seedling
seedling leaf rust reaction type (Field Mix)	IAAV5936	UNK	1032045790	TRIAE_CS42_1DS_TGACv1_080894_AA0255270	2.87018	0.391734	0.00820485	TCAP90K_LeafRustPanel AMPanel_LR_2013_Seedling
seedling leaf rust reaction type (Field Mix)	BS00091445_51	UNK	0		2.87018	0.391734	0.00820485	TCAP90K_LeafRustPanel AMPanel_LR_2013_Seedling
seedling leaf rust reaction type (Field Mix)	BobWhite_c872_311	UNK	0		2.87018	0.391734	0.00820485	TCAP90K_LeafRustPanel AMPanel_LR_2013_Seedling
seedling leaf rust reaction type (Field Mix)	GENE-0074_455	UNK	0		2.87018	0.391734	0.00820485	TCAP90K_LeafRustPanel AMPanel_LR_2013_Seedling
seedling leaf rust reaction type (Field Mix)	GENE-0411_350	UNK	0		2.87018	0.391734	0.00820485	TCAP90K_LeafRustPanel AMPanel_LR_2013_Seedling
seedling leaf rust reaction type (Field Mix)	GENE-0496_408	UNK	0		2.87018	0.391734	0.00820485	TCAP90K_LeafRustPanel AMPanel_LR_2013_Seedling
seedling leaf rust reaction type (Field Mix)	IAAV7634	UNK	0		2.87018	0.391734	0.00820485	TCAP90K_LeafRustPanel AMPanel_LR_2013_Seedling
seedling leaf rust reaction type (Field Mix)	IACX6800	UNK	0		2.87018	0.391734	0.00820485	TCAP90K_LeafRustPanel AMPanel_LR_2013_Seedling
seedling leaf rust reaction type (Field Mix)	JD_c3173_1128	UNK	0		2.87018	0.391734	0.00820485	TCAP90K_LeafRustPanel AMPanel_LR_2013_Seedling
seedling leaf rust reaction type (Field Mix)	Kukri_c15901_1064	UNK	0		2.87018	0.391734	0.00820485	TCAP90K_LeafRustPanel AMPanel_LR_2013_Seedling
seedling leaf rust reaction type (Field Mix)	Tdurum_contig10663_267	UNK	0		2.87018	0.391734	0.00820485	TCAP90K_LeafRustPanel AMPanel_LR_2013_Seedling
seedling leaf rust reaction type (Field Mix)	IAAV5957	UNK	1402524523	TRIAE_CS42_1DS_TGACv1_081003_AA0256670	2.87018	0.391734	0.00820485	TCAP90K_LeafRustPanel AMPanel_LR_2013_Seedling
seedling leaf rust reaction type (Field Mix)	IAAV7445	UNK	1314965538	TRIAE_CS42_1DS_TGACv1_080247_AA0244200	2.87018	0.391734	0.00820485	TCAP90K_LeafRustPanel AMPanel_LR_2013_Seedling
seedling leaf rust reaction type (Field Mix)	Ex_c3312_446	UNK	1335329008	TRIAE_CS42_1DS_TGACv1_080174_AA0242280	2.86951	0.391734	0.00822221	TCAP90K_LeafRustPanel AMPanel_LR_2013_Seedling
seedling leaf rust reaction type (Field Mix)	IAAV9195	6D	68245488	TRIAE_CS42_6DS_TGACv1_543687_AA1743130	2.87018	0.391734	0.00820485	TCAP90K_LeafRustPanel AMPanel_LR_2013_Seedling
seedling leaf rust reaction type (Field Mix)	Kukri_c34436_560	1D	79444753	TRIAE_CS42_1AS_TGACv1_020272_AA0076190	2.87018	0.391734	0.00820485	TCAP90K_LeafRustPanel AMPanel_LR_2013_Seedling
seedling leaf rust reaction type (Field Mix)	Excalibur_c17801_198	1D	79445756	TRIAE_CS42_1DS_TGACv1_080457_AA0248330	2.87018	0.391734	0.00820485	TCAP90K_LeafRustPanel AMPanel_LR_2013_Seedling
seedling leaf rust reaction type (Field Mix)	BobWhite_rep_c48874_321	1D	80795883	TRIAE_CS42_1DS_TGACv1_081158_AA0258140	2.87018	0.391734	0.00820485	TCAP90K_LeafRustPanel AMPanel_LR_2013_Seedling
seedling leaf rust reaction type (Field Mix)	RAC875_c2209_988	2A	155170646	TRIAE_CS42_2BS_TGACv1_147909_AA0488910	2.87018	0.391734	0.00820485	TCAP90K_LeafRustPanel AMPanel_LR_2013_Seedling
seedling leaf rust reaction type (Field Mix)	Kukri_rep_c104321_201	4B	237687390	TRIAE_CS42_4BL_TGACv1_320555_AA1043110	2.87018	0.391734	0.00820485	TCAP90K_LeafRustPanel AMPanel_LR_2013_Seedling
seedling leaf rust reaction type (Field Mix)	Excalibur_c55348_283	4D	67693120	TRIAE_CS42_4DS_TGACv1_361271_AA1164650	2.87018	0.391734	0.00820485	TCAP90K_LeafRustPanel AMPanel_LR_2013_Seedling
seedling leaf rust reaction type (Field Mix)	GENE-2162_650	4D	73861373	TRIAE_CS42_4DL_TGACv1_345465_AA1153300	2.87018	0.391734	0.00820485	TCAP90K_LeafRustPanel AMPanel_LR_2013_Seedling
seedling leaf rust reaction type (Field Mix)	BobWhite_c44165_441	5B	110274851	TRIAE_CS42_5BL_TGACv1_407231_AA1354670	2.87018	0.391734	0.00820485	TCAP90K_LeafRustPanel AMPanel_LR_2013_Seedling
seedling leaf rust reaction type (Field Mix)	TA006072-0414	5D	4693604	TRIAE_CS42_5DS_TGACv1_458155_AA1492400	2.87018	0.391734	0.00820485	TCAP90K_LeafRustPanel AMPanel_LR_2013_Seedling
seedling leaf rust reaction type (Field Mix)	BobWhite_c6367_691	7A	5556842	TRIAE_CS42_4AL_TGACv1_288670_AA0955130	2.87018	0.391734	0.00820485	TCAP90K_LeafRustPanel AMPanel_LR_2013_Seedling
seedling leaf rust reaction type (Field Mix)	IAAV5812	UNK	1429439249	TRIAE_CS42_1AS_TGACv1_019469_AA0067040	2.87018	0.391734	0.00820485	TCAP90K_LeafRustPanel AMPanel_LR_2013_Seedling
seedling leaf rust reaction type (Field Mix)	Kukri_c20180_112	7B	49991295		2.87018	0.391734	0.00820485	TCAP90K_LeafRustPanel AMPanel_LR_2013_Seedling
seedling leaf rust reaction type (Field Mix)	Kukri_c22856_385	UNK	3783228		2.87018	0.391734	0.00820485	TCAP90K_LeafRustPanel AMPanel_LR_2013_Seedling
seedling leaf rust reaction type (Field Mix)	Kukri_c7886_195	UNK	1374633625	TRIAE_CS42_1AS_TGACv1_021860_AA0082210	2.87018	0.391734	0.00820485	TCAP90K_LeafRustPanel AMPanel_LR_2013_Seedling
seedling leaf rust reaction type (Field Mix)	IACX18625	UNK	835620479	TRIAE_CS42_1BS_TGACv1_050329_AA0170760	2.87018	0.391734	0.00820485	TCAP90K_LeafRustPanel AMPanel_LR_2013_Seedling
seedling leaf rust reaction type (Field Mix)	BS00004453_51	UNK	1354081647	TRIAE_CS42_1BS_TGACv1_049766_AA0161150	2.87018	0.391734	0.00820485	TCAP90K_LeafRustPanel AMPanel_LR_2013_Seedling
seedling leaf rust reaction type (Field Mix)	IAAV8621	UNK	619381221	TRIAE_CS42_1BS_TGACv1_050175_AA0168550	2.87018	0.391734	0.00820485	TCAP90K_LeafRustPanel AMPanel_LR_2013_Seedling
seedling leaf rust reaction type (Field Mix)	BS00104686_51	UNK	1393193121	TRIAE_CS42_1BS_TGACv1_050322_AA0170640	2.87018	0.391734	0.00820485	TCAP90K_LeafRustPanel AMPanel_LR_2013_Seedling
seedling leaf rust reaction type (Field Mix)	BS00021748_51	UNK	35093565	TRIAE_CS42_1DS_TGACv1_080446_AA0248190	2.87018	0.391734	0.00820485	TCAP90K_LeafRustPanel AMPanel_LR_2013_Seedling
seedling leaf rust reaction type (Field Mix)	GENE-0163_519	UNK	805083386	TRIAE_CS42_1DS_TGACv1_082101_AA0263790	2.87018	0.391734	0.00820485	TCAP90K_LeafRustPanel AMPanel_LR_2013_Seedling
seedling leaf rust reaction type (Field Mix)	BobWhite_c3068_393	UNK	1251057881		2.87018	0.391734	0.00820485	TCAP90K_LeafRustPanel AMPanel_LR_2013_Seedling
seedling leaf rust reaction type (Field Mix)	Kukri_rep_c68217_1456	1A	158290021	TRIAE_CS42_1AS_TGACv1_019467_AA0067010	2.86951	0.391734	0.00822221	TCAP90K_LeafRustPanel AMPanel_LR_2013_Seedling
seedling leaf rust reaction type (Field Mix)	Tdurum_contig43052_3611	7A	29178017	TRIAE_CS42_7AS_TGACv1_570269_AA1833150	2.86734	0.391734	0.00827881	TCAP90K_LeafRustPanel AMPanel_LR_2013_Seedling
seedling leaf rust reaction type (Field Mix)	RAC875_c59860_167	7D	67150075	TRIAE_CS42_7DL_TGACv1_602809_AA1969270	2.82786	0.391734	0.00937218	TCAP90K_LeafRustPanel AMPanel_LR_2013_Seedling
seedling leaf rust reaction type (Field Mix)	GENE-4777_662	UNK	1339887616	TRIAE_CS42_1BS_TGACv1_050369_AA0171290	2.85217	0.391734	0.00868434	TCAP90K_LeafRustPanel AMPanel_LR_2013_Seedling
seedling leaf rust reaction type (Field Mix)	Kukri_c44201_497	1A	244490921	TRIAE_CS42_1AL_TGACv1_003150_AA0048310	2.86151	0.391734	0.00843248	TCAP90K_LeafRustPanel AMPanel_LR_2013_Seedling
seedling leaf rust reaction type (Field Mix)	GENE-3990_27	6B	44161961	TRIAE_CS42_6BL_TGACv1_499702_AA1589500	2.8606	0.391734	0.0084569	TCAP90K_LeafRustPanel AMPanel_LR_2013_Seedling
seedling leaf rust reaction type (Field Mix)	BS00062618_51	5B	263822880	TRIAE_CS42_5BL_TGACv1_407128_AA1353620	2.85984	0.391734	0.00847721	TCAP90K_LeafRustPanel AMPanel_LR_2013_Seedling
seedling leaf rust reaction type (Field Mix)	BobWhite_c6812_144	1D	80150267	TRIAE_CS42_1DS_TGACv1_081487_AA0261030	2.85888	0.391734	0.00850272	TCAP90K_LeafRustPanel AMPanel_LR_2013_Seedling
seedling leaf rust reaction type (Field Mix)	BobWhite_c15522_250	1A	126083319	TRIAE_CS42_1AS_TGACv1_020875_AA0080290	2.85833	0.391734	0.00851744	TCAP90K_LeafRustPanel AMPanel_LR_2013_Seedling
seedling leaf rust reaction type (Field Mix)	BS00048191_51	6B	138378420	TRIAE_CS42_6BL_TGACv1_501996_AA1622120	2.85724	0.391734	0.00854687	TCAP90K_LeafRustPanel AMPanel_LR_2013_Seedling
seedling leaf rust reaction type (Field Mix)	BS00068380_51	1D	74440939		2.85527	0.391734	0.00859995	TCAP90K_LeafRustPanel AMPanel_LR_2013_Seedling
seedling leaf rust reaction type (Field Mix)	IAAV3128	UNK	82454821	TRIAE_CS42_1AS_TGACv1_019426_AA0066490	2.85365	0.391734	0.00864402	TCAP90K_LeafRustPanel AMPanel_LR_2013_Seedling
seedling leaf rust reaction type (Field Mix)	Tdurum_contig50861_106	4B	310595838	TRIAE_CS42_4BL_TGACv1_320326_AA1035330	2.85316	0.391734	0.00865743	TCAP90K_LeafRustPanel AMPanel_LR_2013_Seedling
seedling leaf rust reaction type (Field Mix)	Kukri_rep_c88225_329	6B	14166547	TRIAE_CS42_1BS_TGACv1_051125_AA0177910	2.84907	0.391734	0.00876937	TCAP90K_LeafRustPanel AMPanel_LR_2013_Seedling
seedling leaf rust reaction type (Field Mix)	Kukri_c8943_1381	1B	99181632	TRIAE_CS42_1BS_TGACv1_049716_AA0160350	2.86327	0.391734	0.00838591	TCAP90K_LeafRustPanel AMPanel_LR_2013_Seedling
seedling leaf rust reaction type (Field Mix)	BS00066117_51	1A	103101659	TRIAE_CS42_1AS_TGACv1_020263_AA0076070	2.8476	0.391734	0.00881005	TCAP90K_LeafRustPanel AMPanel_LR_2013_Seedling
seedling leaf rust reaction type (Field Mix)	BS00099469_51	2B	2227602	TRIAE_CS42_2BS_TGACv1_146503_AA0466900	2.8464	0.391734	0.00884319	TCAP90K_LeafRustPanel AMPanel_LR_2013_Seedling
seedling leaf rust reaction type (Field Mix)	RAC875_c9998_353	UNK	241135088	TRIAE_CS42_7BS_TGACv1_592360_AA1936440	2.84405	0.391734	0.00890889	TCAP90K_LeafRustPanel AMPanel_LR_2013_Seedling
seedling leaf rust reaction type (Field Mix)	Jagger_c555_287	6B	56629020	TRIAE_CS42_6BS_TGACv1_514437_AA1659720	2.84356	0.391734	0.00892241	TCAP90K_LeafRustPanel AMPanel_LR_2013_Seedling
seedling leaf rust reaction type (Field Mix)	RAC875_c34512_493	2A	2514341	TRIAE_CS42_2AS_TGACv1_112362_AA0336380	2.84345	0.391734	0.00892553	TCAP90K_LeafRustPanel AMPanel_LR_2013_Seedling
seedling leaf rust reaction type (Field Mix)	RAC875_c51813_182	1B	96972235	TRIAE_CS42_1BS_TGACv1_049612_AA0158010	2.83936	0.391734	0.0090408	TCAP90K_LeafRustPanel AMPanel_LR_2013_Seedling
seedling leaf rust reaction type (Field Mix)	RAC875_c26487_118	6B	44379154	TRIAE_CS42_6BL_TGACv1_499868_AA1593560	2.83644	0.391734	0.00912385	TCAP90K_LeafRustPanel AMPanel_LR_2013_Seedling
seedling leaf rust reaction type (Field Mix)	Excalibur_rep_c67473_264	UNK	959176837	TRIAE_CS42_5BL_TGACv1_404911_AA1314640	2.83611	0.391734	0.00913345	TCAP90K_LeafRustPanel AMPanel_LR_2013_Seedling
seedling leaf rust reaction type (Field Mix)	Excalibur_c29605_100	1A	228223218	TRIAE_CS42_1AL_TGACv1_001272_AA0028080	2.82946	0.391734	0.00932527	TCAP90K_LeafRustPanel AMPanel_LR_2013_Seedling
seedling leaf rust reaction type (Field Mix)	BS00054287_51	UNK	1224246191	TRIAE_CS42_6BL_TGACv1_499360_AA1579450	2.82834	0.391734	0.0093579	TCAP90K_LeafRustPanel AMPanel_LR_2013_Seedling
seedling leaf rust reaction type (Field Mix)	Tdurum_contig25384_255	1B	21432937	TRIAE_CS42_1BS_TGACv1_049760_AA0160980	2.86163	0.391734	0.00842924	TCAP90K_LeafRustPanel AMPanel_LR_2013_Seedling
seedling leaf rust reaction type (Field Mix)	RAC875_c79370_378	UNK	1322691130	TRIAE_CS42_1BS_TGACv1_050194_AA0168920	2.86383	0.391734	0.00837103	TCAP90K_LeafRustPanel AMPanel_LR_2013_Seedling
seedling leaf rust reaction type (Field Mix)	TA001083-0602	7B	8678075	TRIAE_CS42_7BS_TGACv1_592087_AA1930180	2.86734	0.391734	0.00827881	TCAP90K_LeafRustPanel AMPanel_LR_2013_Seedling
seedling leaf rust reaction type (Field Mix)	IAAV587	1B	56699737	TRIAE_CS42_1DS_TGACv1_080447_AA0248210	2.86433	0.391734	0.00835793	TCAP90K_LeafRustPanel AMPanel_LR_2013_Seedling
seedling leaf rust reaction type (Field Mix)	IAAV873	6B	39092507	TRIAE_CS42_U_TGACv1_642590_AA2120100	2.86677	0.391734	0.0082938	TCAP90K_LeafRustPanel AMPanel_LR_2013_Seedling
seedling leaf rust reaction type (Field Mix)	IAAV2682	6B	40682728	TRIAE_CS42_6BL_TGACv1_501273_AA1615520	2.86677	0.391734	0.0082938	TCAP90K_LeafRustPanel AMPanel_LR_2013_Seedling
seedling leaf rust reaction type (Field Mix)	IWA6786	6B	78869385	TRIAE_CS42_6BS_TGACv1_513963_AA1653050	2.86677	0.391734	0.0082938	TCAP90K_LeafRustPanel AMPanel_LR_2013_Seedling
seedling leaf rust reaction type (Field Mix)	GENE-0564_313	1A	168272001	TRIAE_CS42_1AS_TGACv1_019004_AA0057710	2.86663	0.391734	0.00829742	TCAP90K_LeafRustPanel AMPanel_LR_2013_Seedling
seedling leaf rust reaction type (Field Mix)	Ra_c700_2210	5A	84170836	TRIAE_CS42_5AL_TGACv1_374362_AA1198040	2.86584	0.391734	0.00831815	TCAP90K_LeafRustPanel AMPanel_LR_2013_Seedling
seedling leaf rust reaction type (Field Mix)	BS00003214_51	6B	131228115	TRIAE_CS42_6BS_TGACv1_513821_AA1650350	2.86458	0.391734	0.00835118	TCAP90K_LeafRustPanel AMPanel_LR_2013_Seedling
seedling leaf rust reaction type (Field Mix)	Tdurum_contig14418_1242	1A	30032784	TRIAE_CS42_1AS_TGACv1_019980_AA0073510	2.86433	0.391734	0.00835793	TCAP90K_LeafRustPanel AMPanel_LR_2013_Seedling
seedling leaf rust reaction type (Field Mix)	IACX19890	1A	103974557	TRIAE_CS42_1AS_TGACv1_019375_AA0065760	2.86433	0.391734	0.00835793	TCAP90K_LeafRustPanel AMPanel_LR_2013_Seedling
seedling leaf rust reaction type (Field Mix)	Tdurum_contig27840_760	1A	144343532	TRIAE_CS42_1DS_TGACv1_080693_AA0252300	2.86433	0.391734	0.00835793	TCAP90K_LeafRustPanel AMPanel_LR_2013_Seedling
seedling leaf rust reaction type (Field Mix)	BS00031056_51	1B	25198930	TRIAE_CS42_1BS_TGACv1_050100_AA0167390	2.86433	0.391734	0.00835793	TCAP90K_LeafRustPanel AMPanel_LR_2013_Seedling
seedling leaf rust reaction type (Field Mix)	tplb0035p13_560	1B	65680714	TRIAE_CS42_1BS_TGACv1_049401_AA0152360	2.86433	0.391734	0.00835793	TCAP90K_LeafRustPanel AMPanel_LR_2013_Seedling
seedling leaf rust reaction type (Field Mix)	Kukri_rep_c102887_300	UNK	1392066512	TRIAE_CS42_1AS_TGACv1_021860_AA0082210	2.86433	0.391734	0.00835793	TCAP90K_LeafRustPanel AMPanel_LR_2013_Seedling
seedling leaf rust reaction type (Field Mix)	BobWhite_c10399_401	1B	67053258	TRIAE_CS42_1BS_TGACv1_049897_AA0163820	2.86433	0.391734	0.00835793	TCAP90K_LeafRustPanel AMPanel_LR_2013_Seedling
seedling leaf rust reaction type (Field Mix)	RAC875_c46581_420	1B	90265913	TRIAE_CS42_1BS_TGACv1_050232_AA0169280	2.86433	0.391734	0.00835793	TCAP90K_LeafRustPanel AMPanel_LR_2013_Seedling
seedling leaf rust reaction type (Field Mix)	Tdurum_contig19251_515	1B	109385074	TRIAE_CS42_1BS_TGACv1_049437_AA0153660	2.86433	0.391734	0.00835793	TCAP90K_LeafRustPanel AMPanel_LR_2013_Seedling
seedling leaf rust reaction type (Field Mix)	Kukri_c11707_160	1D	37314515	TRIAE_CS42_1DS_TGACv1_081286_AA0259550	2.86433	0.391734	0.00835793	TCAP90K_LeafRustPanel AMPanel_LR_2013_Seedling
seedling leaf rust reaction type (Field Mix)	Kukri_c5221_506	1B	18739705	TRIAE_CS42_1BS_TGACv1_050399_AA0171660	2.87018	0.391734	0.00820485	TCAP90K_LeafRustPanel AMPanel_LR_2013_Seedling
seedling leaf rust reaction type (Field Mix)	GENE-0332_657	1D	37322343	TRIAE_CS42_1DS_TGACv1_082018_AA0263600	2.86433	0.391734	0.00835793	TCAP90K_LeafRustPanel AMPanel_LR_2013_Seedling
seedling leaf rust reaction type (Field Mix)	RAC875_c56796_114	1D	48310743		2.86433	0.391734	0.00835793	TCAP90K_LeafRustPanel AMPanel_LR_2013_Seedling
seedling leaf rust reaction type (Field Mix)	GENE-0346_235	UNK	685397770	TRIAE_CS42_1DS_TGACv1_080475_AA0248660	2.86433	0.391734	0.00835793	TCAP90K_LeafRustPanel AMPanel_LR_2013_Seedling
seedling leaf rust reaction type (Field Mix)	RAC875_c37857_158	UNK	934579764	TRIAE_CS42_1DS_TGACv1_080475_AA0248660	2.86433	0.391734	0.00835793	TCAP90K_LeafRustPanel AMPanel_LR_2013_Seedling
seedling leaf rust reaction type (Field Mix)	GENE-0303_730	UNK	1294830207	TRIAE_CS42_1DS_TGACv1_080693_AA0252300	2.86433	0.391734	0.00835793	TCAP90K_LeafRustPanel AMPanel_LR_2013_Seedling
seedling leaf rust reaction type (Field Mix)	RAC875_c42113_93	1B	25222152	TRIAE_CS42_1DS_TGACv1_080968_AA0256180	2.87018	0.391734	0.00820485	TCAP90K_LeafRustPanel AMPanel_LR_2013_Seedling
seedling leaf rust reaction type (Field Mix)	GENE-0336_140	1D	65548892	TRIAE_CS42_1BS_TGACv1_049797_AA0161700	2.87018	0.391734	0.00820485	TCAP90K_LeafRustPanel AMPanel_LR_2013_Seedling
seedling leaf rust reaction type (Field Mix)	IAAV7845	1B	15359735	TRIAE_CS42_1BS_TGACv1_049542_AA0156290	2.87018	0.391734	0.00820485	TCAP90K_LeafRustPanel AMPanel_LR_2013_Seedling
seedling leaf rust reaction type (Field Mix)	D_contig09222_937	UNK	0	TRIAE_CS42_3DS_TGACv1_271658_AA0904930	2.97538	0.391734	0.00585247	TCAP90K_LeafRustPanel AMPanel_LR_2013_Seedling
seedling leaf rust reaction type (Field Mix)	BobWhite_c4607_235	3A	11580669	TRIAE_CS42_3DS_TGACv1_271929_AA0911160	2.98926	0.391734	0.00559314	TCAP90K_LeafRustPanel AMPanel_LR_2013_Seedling
seedling leaf rust reaction type (Field Mix)	Tdurum_contig66015_346	UNK	1370639148	TRIAE_CS42_2AS_TGACv1_114517_AA0367760	2.98755	0.391734	0.00562453	TCAP90K_LeafRustPanel AMPanel_LR_2013_Seedling
seedling leaf rust reaction type (Field Mix)	IWA6402	5B	2781622	TRIAE_CS42_5BS_TGACv1_423469_AA1377590	2.98603	0.391734	0.00565245	TCAP90K_LeafRustPanel AMPanel_LR_2013_Seedling
seedling leaf rust reaction type (Field Mix)	RAC875_c54693_298	4D	120643985	TRIAE_CS42_4DL_TGACv1_345885_AA1154620	2.97897	0.391734	0.00578443	TCAP90K_LeafRustPanel AMPanel_LR_2013_Seedling
seedling leaf rust reaction type (Field Mix)	Kukri_c5411_1312	3B	62811597	TRIAE_CS42_3B_TGACv1_224346_AA0795550	2.97624	0.391734	0.00583613	TCAP90K_LeafRustPanel AMPanel_LR_2013_Seedling
seedling leaf rust reaction type (Field Mix)	CAP8_c2305_193	UNK	0		2.97624	0.391734	0.00583613	TCAP90K_LeafRustPanel AMPanel_LR_2013_Seedling
seedling leaf rust reaction type (Field Mix)	BobWhite_c17617_133	3D	6780282	TRIAE_CS42_3DS_TGACv1_271475_AA0899660	2.97538	0.391734	0.00585247	TCAP90K_LeafRustPanel AMPanel_LR_2013_Seedling
seedling leaf rust reaction type (Field Mix)	IWA1123	3D	6780585	TRIAE_CS42_3DS_TGACv1_271475_AA0899660	2.97538	0.391734	0.00585247	TCAP90K_LeafRustPanel AMPanel_LR_2013_Seedling
seedling leaf rust reaction type (Field Mix)	RFL_Contig3175_345	UNK	0		2.97198	0.391734	0.00591768	TCAP90K_LeafRustPanel AMPanel_LR_2013_Seedling
seedling leaf rust reaction type (Field Mix)	IWA2244	6B	56629036	TRIAE_CS42_6BS_TGACv1_514437_AA1659720	2.98991	0.391734	0.00558119	TCAP90K_LeafRustPanel AMPanel_LR_2013_Seedling
seedling leaf rust reaction type (Field Mix)	IWA3068	UNK	1276636995	TRIAE_CS42_4AL_TGACv1_289124_AA0965300	2.97173	0.391734	0.00592257	TCAP90K_LeafRustPanel AMPanel_LR_2013_Seedling
seedling leaf rust reaction type (Field Mix)	BobWhite_c41441_185	7B	36444581	TRIAE_CS42_7BS_TGACv1_592420_AA1937780	2.96784	0.391734	0.0059981	TCAP90K_LeafRustPanel AMPanel_LR_2013_Seedling
seedling leaf rust reaction type (Field Mix)	Kukri_c36879_83	2B	22688808	TRIAE_CS42_2BS_TGACv1_146717_AA0471430	2.96706	0.391734	0.00601334	TCAP90K_LeafRustPanel AMPanel_LR_2013_Seedling
seedling leaf rust reaction type (Field Mix)	Tdurum_contig77234_467	6B	78309438	TRIAE_CS42_6BL_TGACv1_499950_AA1595670	2.96604	0.391734	0.00603321	TCAP90K_LeafRustPanel AMPanel_LR_2013_Seedling
seedling leaf rust reaction type (Field Mix)	tplb0025f09_1853	4B	2383439		2.96559	0.391734	0.00604214	TCAP90K_LeafRustPanel AMPanel_LR_2013_Seedling
seedling leaf rust reaction type (Field Mix)	tplb0025f09_1052	4B	2384766		2.96111	0.391734	0.00613059	TCAP90K_LeafRustPanel AMPanel_LR_2013_Seedling
seedling leaf rust reaction type (Field Mix)	Kukri_c35405_256	5B	256914100	TRIAE_CS42_5BL_TGACv1_405865_AA1336720	2.96108	0.391734	0.00613132	TCAP90K_LeafRustPanel AMPanel_LR_2013_Seedling
seedling leaf rust reaction type (Field Mix)	GENE-0815_140	1B	3423372	TRIAE_CS42_1BS_TGACv1_049842_AA0162720	2.95845	0.391734	0.00618381	TCAP90K_LeafRustPanel AMPanel_LR_2013_Seedling
seedling leaf rust reaction type (Field Mix)	RAC875_s108395_60	3B	641111340	TRIAE_CS42_3B_TGACv1_220728_AA0717210	2.98947	0.391734	0.00558929	TCAP90K_LeafRustPanel AMPanel_LR_2013_Seedling
seedling leaf rust reaction type (Field Mix)	Kukri_c2937_649	4B	283992527		2.99991	0.391734	0.0054012	TCAP90K_LeafRustPanel AMPanel_LR_2013_Seedling
seedling leaf rust reaction type (Field Mix)	Tdurum_contig5427_314	4B	2385988		2.95644	0.391734	0.00622435	TCAP90K_LeafRustPanel AMPanel_LR_2013_Seedling
seedling leaf rust reaction type (Field Mix)	BobWhite_c45771_129	1B	59686700	TRIAE_CS42_1BS_TGACv1_049477_AA0154490	3.02938	0.391734	0.00490108	TCAP90K_LeafRustPanel AMPanel_LR_2013_Seedling
seedling leaf rust reaction type (Field Mix)	CAP12_c470_361	3D	6337332	TRIAE_CS42_3DS_TGACv1_272959_AA0926990	3.03882	0.391734	0.00475015	TCAP90K_LeafRustPanel AMPanel_LR_2013_Seedling
seedling leaf rust reaction type (Field Mix)	tplb0025f09_973	4B	2384845		3.03599	0.391734	0.00479488	TCAP90K_LeafRustPanel AMPanel_LR_2013_Seedling
seedling leaf rust reaction type (Field Mix)	BS00089497_51	2A	221370965	TRIAE_CS42_2AL_TGACv1_093209_AA0275120	3.03433	0.391734	0.00482134	TCAP90K_LeafRustPanel AMPanel_LR_2013_Seedling
seedling leaf rust reaction type (Field Mix)	BS00070991_51	UNK	1300265400	TRIAE_CS42_1AL_TGACv1_000540_AA0014240	3.03332	0.391734	0.00483764	TCAP90K_LeafRustPanel AMPanel_LR_2013_Seedling
seedling leaf rust reaction type (Field Mix)	GENE-0466_416	1B	77314178	TRIAE_CS42_1BS_TGACv1_050237_AA0169410	3.03288	0.391734	0.00484465	TCAP90K_LeafRustPanel AMPanel_LR_2013_Seedling
seedling leaf rust reaction type (Field Mix)	BS00022507_51	1B	70353032	TRIAE_CS42_1BS_TGACv1_051023_AA0177300	3.0318	0.391734	0.00486199	TCAP90K_LeafRustPanel AMPanel_LR_2013_Seedling
seedling leaf rust reaction type (Field Mix)	IAAV6407	1A	27740379	TRIAE_CS42_1AS_TGACv1_020886_AA0080340	3.02938	0.391734	0.00490108	TCAP90K_LeafRustPanel AMPanel_LR_2013_Seedling
seedling leaf rust reaction type (Field Mix)	BS00084021_51	1B	23557673	TRIAE_CS42_1BS_TGACv1_049804_AA0161840	3.02938	0.391734	0.00490108	TCAP90K_LeafRustPanel AMPanel_LR_2013_Seedling
seedling leaf rust reaction type (Field Mix)	BS00106579_51	1B	104799627	TRIAE_CS42_1BS_TGACv1_051824_AA0181020	3.02938	0.391734	0.00490108	TCAP90K_LeafRustPanel AMPanel_LR_2013_Seedling
seedling leaf rust reaction type (Field Mix)	BS00070643_51	7A	52375830		3.00449	0.391734	0.0053206	TCAP90K_LeafRustPanel AMPanel_LR_2013_Seedling
seedling leaf rust reaction type (Field Mix)	TA001092-0715	3B	294656830	TRIAE_CS42_3DL_TGACv1_250784_AA0873130.1	3.02931	0.391734	0.00490231	TCAP90K_LeafRustPanel AMPanel_LR_2013_Seedling
seedling leaf rust reaction type (Field Mix)	Excalibur_c20597_509	6A	2965986	TRIAE_CS42_6AS_TGACv1_485606_AA1548520	3.02752	0.391734	0.00493143	TCAP90K_LeafRustPanel AMPanel_LR_2013_Seedling
seedling leaf rust reaction type (Field Mix)	Kukri_c1853_1975	1B	102031587		3.02525	0.391734	0.00496851	TCAP90K_LeafRustPanel AMPanel_LR_2013_Seedling
seedling leaf rust reaction type (Field Mix)	RAC875_rep_c76772_850	7A	33620905	TRIAE_CS42_7AS_TGACv1_570721_AA1839790	3.02331	0.391734	0.00500054	TCAP90K_LeafRustPanel AMPanel_LR_2013_Seedling
seedling leaf rust reaction type (Field Mix)	Tdurum_contig69247_268	7A	28121674	TRIAE_CS42_7AS_TGACv1_570232_AA1832680	3.01999	0.391734	0.00505558	TCAP90K_LeafRustPanel AMPanel_LR_2013_Seedling
seedling leaf rust reaction type (Field Mix)	Kukri_c75902_132	2B	290510060	TRIAE_CS42_2BL_TGACv1_132570_AA0438440	3.01864	0.391734	0.00507821	TCAP90K_LeafRustPanel AMPanel_LR_2013_Seedling
seedling leaf rust reaction type (Field Mix)	Ku_c23222_204	UNK	1034022548	TRIAE_CS42_1AL_TGACv1_000360_AA0009890	3.0169	0.391734	0.00510748	TCAP90K_LeafRustPanel AMPanel_LR_2013_Seedling
seedling leaf rust reaction type (Field Mix)	Excalibur_rep_c92855_977	6D	128015515	TRIAE_CS42_6AL_TGACv1_473336_AA1530280	3.00517	0.391734	0.00530858	TCAP90K_LeafRustPanel AMPanel_LR_2013_Seedling
seedling leaf rust reaction type (Field Mix)	RAC875_c7988_1588	7A	21761264	TRIAE_CS42_7AS_TGACv1_570002_AA1828460	2.9571	0.391734	0.00621092	TCAP90K_LeafRustPanel AMPanel_LR_2013_Seedling
seedling leaf rust reaction type (Field Mix)	Tdurum_contig44261_795	UNK	854426196	TRIAE_CS42_7BS_TGACv1_592093_AA1930350	2.95285	0.391734	0.006297	TCAP90K_LeafRustPanel AMPanel_LR_2013_Seedling
seedling leaf rust reaction type (Field Mix)	Ra_c1295_635	UNK	1034022548	TRIAE_CS42_1AL_TGACv1_000360_AA0009890	3.04471	0.391734	0.0046581	TCAP90K_LeafRustPanel AMPanel_LR_2013_Seedling
seedling leaf rust reaction type (Field Mix)	Ku_c12191_1123	UNK	1155266536	TRIAE_CS42_3AL_TGACv1_194163_AA0627730	2.89755	0.391734	0.00752177	TCAP90K_LeafRustPanel AMPanel_LR_2013_Seedling
seedling leaf rust reaction type (Field Mix)	GENE-4587_50	UNK	669768556	TRIAE_CS42_7AS_TGACv1_569714_AA1822400	2.91085	0.391734	0.00720896	TCAP90K_LeafRustPanel AMPanel_LR_2013_Seedling
seedling leaf rust reaction type (Field Mix)	BS00022283_51	UNK	1128673994	TRIAE_CS42_4DS_TGACv1_361520_AA1169570	2.91057	0.391734	0.0072154	TCAP90K_LeafRustPanel AMPanel_LR_2013_Seedling
seedling leaf rust reaction type (Field Mix)	IAAV4705	UNK	1316912473	TRIAE_CS42_1DS_TGACv1_081050_AA0257130	2.90206	0.391734	0.00741442	TCAP90K_LeafRustPanel AMPanel_LR_2013_Seedling
seedling leaf rust reaction type (Field Mix)	BS00066165_51	1B	83206716	TRIAE_CS42_1BS_TGACv1_051085_AA0177670	2.90062	0.391734	0.00744839	TCAP90K_LeafRustPanel AMPanel_LR_2013_Seedling
seedling leaf rust reaction type (Field Mix)	BS00108770_51	UNK	1264169190	TRIAE_CS42_4DS_TGACv1_361520_AA1169560	2.90008	0.391734	0.00746132	TCAP90K_LeafRustPanel AMPanel_LR_2013_Seedling
seedling leaf rust reaction type (Field Mix)	Excalibur_c15335_197	6B	44125895	TRIAE_CS42_6BL_TGACv1_499868_AA1593550	2.89947	0.391734	0.00747591	TCAP90K_LeafRustPanel AMPanel_LR_2013_Seedling
seedling leaf rust reaction type (Field Mix)	GENE-2162_720	2D	115701569	TRIAE_CS42_4DL_TGACv1_345465_AA1153300	2.89867	0.391734	0.00749503	TCAP90K_LeafRustPanel AMPanel_LR_2013_Seedling
seedling leaf rust reaction type (Field Mix)	BS00110120_51	1D	54827350	TRIAE_CS42_1DS_TGACv1_080756_AA0253310	2.89798	0.391734	0.00751148	TCAP90K_LeafRustPanel AMPanel_LR_2013_Seedling
seedling leaf rust reaction type (Field Mix)	Tdurum_contig77551_589	3B	1191655		2.8966	0.391734	0.00754456	TCAP90K_LeafRustPanel AMPanel_LR_2013_Seedling
seedling leaf rust reaction type (Field Mix)	Tdurum_contig61653_358	7A	33271197	TRIAE_CS42_7AS_TGACv1_569989_AA1828190	2.91577	0.391734	0.00709625	TCAP90K_LeafRustPanel AMPanel_LR_2013_Seedling
seedling leaf rust reaction type (Field Mix)	Excalibur_c431_1130	6A	2712433	TRIAE_CS42_6AS_TGACv1_486631_AA1563400	2.89156	0.391734	0.00766664	TCAP90K_LeafRustPanel AMPanel_LR_2013_Seedling
seedling leaf rust reaction type (Field Mix)	Kukri_c46168_344	7D	82775744	TRIAE_CS42_7AL_TGACv1_557502_AA1782260	2.89149	0.391734	0.00766835	TCAP90K_LeafRustPanel AMPanel_LR_2013_Seedling
seedling leaf rust reaction type (Field Mix)	BS00084304_51	UNK	1411558228	TRIAE_CS42_1BS_TGACv1_049830_AA0162340	2.89085	0.391734	0.00768394	TCAP90K_LeafRustPanel AMPanel_LR_2013_Seedling
seedling leaf rust reaction type (Field Mix)	BS00084305_51	UNK	1411558228	TRIAE_CS42_1BS_TGACv1_049830_AA0162340	2.89037	0.391734	0.00769576	TCAP90K_LeafRustPanel AMPanel_LR_2013_Seedling
seedling leaf rust reaction type (Field Mix)	RAC875_c14386_822	7A	27853826	TRIAE_CS42_7AS_TGACv1_569745_AA1823220	2.88997	0.391734	0.00770556	TCAP90K_LeafRustPanel AMPanel_LR_2013_Seedling
seedling leaf rust reaction type (Field Mix)	IWA6290	UNK	94817622	TRIAE_CS42_1DS_TGACv1_081280_AA0259510	2.88926	0.391734	0.0077231	TCAP90K_LeafRustPanel AMPanel_LR_2013_Seedling
seedling leaf rust reaction type (Field Mix)	RAC875_c106500_413	3B	584315305	TRIAE_CS42_3DL_TGACv1_250883_AA0874640	2.88925	0.391734	0.00772312	TCAP90K_LeafRustPanel AMPanel_LR_2013_Seedling
seedling leaf rust reaction type (Field Mix)	IACX18824	7B	138504418		2.88703	0.391734	0.00777788	TCAP90K_LeafRustPanel AMPanel_LR_2013_Seedling
seedling leaf rust reaction type (Field Mix)	BobWhite_c8266_227	5A	146371495	TRIAE_CS42_5AL_TGACv1_374501_AA1201670	2.91516	0.391734	0.00711017	TCAP90K_LeafRustPanel AMPanel_LR_2013_Seedling
seedling leaf rust reaction type (Field Mix)	BobWhite_c3073_1156	6D	3864436	TRIAE_CS42_6DS_TGACv1_542755_AA1729650	2.91712	0.391734	0.00706552	TCAP90K_LeafRustPanel AMPanel_LR_2013_Seedling
seedling leaf rust reaction type (Field Mix)	RAC875_c100339_541	UNK	731115546	TRIAE_CS42_7AS_TGACv1_569578_AA1819450	2.95247	0.391734	0.00630491	TCAP90K_LeafRustPanel AMPanel_LR_2013_Seedling
seedling leaf rust reaction type (Field Mix)	Kukri_c3701_330	UNK	1411393039	TRIAE_CS42_2BS_TGACv1_146191_AA0457940	2.94115	0.391734	0.00653986	TCAP90K_LeafRustPanel AMPanel_LR_2013_Seedling
seedling leaf rust reaction type (Field Mix)	Tdurum_contig47443_361	UNK	731115546	TRIAE_CS42_7AS_TGACv1_569578_AA1819450	2.95247	0.391734	0.00630491	TCAP90K_LeafRustPanel AMPanel_LR_2013_Seedling
seedling leaf rust reaction type (Field Mix)	Tdurum_contig50861_532	4B	310596894	TRIAE_CS42_4BL_TGACv1_320326_AA1035330	2.95208	0.391734	0.00631285	TCAP90K_LeafRustPanel AMPanel_LR_2013_Seedling
seedling leaf rust reaction type (Field Mix)	Excalibur_rep_c71645_94	UNK	0		2.95162	0.391734	0.00632216	TCAP90K_LeafRustPanel AMPanel_LR_2013_Seedling
seedling leaf rust reaction type (Field Mix)	BS00025278_51	UNK	0	TRIAE_CS42_7BL_TGACv1_578663_AA1898440	2.9488	0.391734	0.00638018	TCAP90K_LeafRustPanel AMPanel_LR_2013_Seedling
seedling leaf rust reaction type (Field Mix)	BS00074962_51	1B	6106882	TRIAE_CS42_1BS_TGACv1_050793_AA0175550	2.94712	0.391734	0.00641506	TCAP90K_LeafRustPanel AMPanel_LR_2013_Seedling
seedling leaf rust reaction type (Field Mix)	IAAV6025	1B	66178766	TRIAE_CS42_1BS_TGACv1_050563_AA0173390	2.94411	0.391734	0.0064776	TCAP90K_LeafRustPanel AMPanel_LR_2013_Seedling
seedling leaf rust reaction type (Field Mix)	Kukri_c3701_1980	2B	678476	TRIAE_CS42_2BS_TGACv1_146191_AA0457940	2.94378	0.391734	0.00648468	TCAP90K_LeafRustPanel AMPanel_LR_2013_Seedling
seedling leaf rust reaction type (Field Mix)	RAC875_c10628_1037	3D	7170987	TRIAE_CS42_3DS_TGACv1_272959_AA0926980	2.94278	0.391734	0.0065056	TCAP90K_LeafRustPanel AMPanel_LR_2013_Seedling
seedling leaf rust reaction type (Field Mix)	BS00087133_51	UNK	1268021774	TRIAE_CS42_1BS_TGACv1_049530_AA0155990	2.94008	0.391734	0.00656257	TCAP90K_LeafRustPanel AMPanel_LR_2013_Seedling
seedling leaf rust reaction type (Field Mix)	RAC875_c34512_685	UNK	16548965	TRIAE_CS42_2DS_TGACv1_177275_AA0571750	2.91717	0.391734	0.00706454	TCAP90K_LeafRustPanel AMPanel_LR_2013_Seedling
seedling leaf rust reaction type (Field Mix)	IAAV7611	UNK	1281151437	TRIAE_CS42_1BS_TGACv1_049818_AA0162100	2.94008	0.391734	0.00656257	TCAP90K_LeafRustPanel AMPanel_LR_2013_Seedling
seedling leaf rust reaction type (Field Mix)	IAAV1903	2B	66592351	TRIAE_CS42_2BS_TGACv1_149577_AA0497290.1	2.9351	0.391734	0.00666872	TCAP90K_LeafRustPanel AMPanel_LR_2013_Seedling
seedling leaf rust reaction type (Field Mix)	Tdurum_contig60051_838	UNK	0		2.9341	0.391734	0.00669033	TCAP90K_LeafRustPanel AMPanel_LR_2013_Seedling
seedling leaf rust reaction type (Field Mix)	RAC875_c10122_113	6B	97291883	TRIAE_CS42_6BS_TGACv1_513141_AA1631810	2.93051	0.391734	0.00676819	TCAP90K_LeafRustPanel AMPanel_LR_2013_Seedling
seedling leaf rust reaction type (Field Mix)	D_contig11810_446	UNK	8823160	TRIAE_CS42_3DS_TGACv1_271658_AA0904950	2.93025	0.391734	0.00677378	TCAP90K_LeafRustPanel AMPanel_LR_2013_Seedling
seedling leaf rust reaction type (Field Mix)	D_contig64400_391	3D	6772323		2.92578	0.391734	0.00687181	TCAP90K_LeafRustPanel AMPanel_LR_2013_Seedling
seedling leaf rust reaction type (Field Mix)	RAC875_c25672_473	UNK	0		2.92209	0.391734	0.00695384	TCAP90K_LeafRustPanel AMPanel_LR_2013_Seedling
seedling leaf rust reaction type (Field Mix)	D_contig59056_602	UNK	0		2.92065	0.391734	0.00698611	TCAP90K_LeafRustPanel AMPanel_LR_2013_Seedling
seedling leaf rust reaction type (Field Mix)	Excalibur_rep_c75251_305	UNK	464140854	TRIAE_CS42_7BL_TGACv1_582008_AA1918040	2.9177	0.391734	0.00705246	TCAP90K_LeafRustPanel AMPanel_LR_2013_Seedling
seedling leaf rust reaction type (Field Mix)	RAC875_c68978_220	6D	3864317	TRIAE_CS42_6DS_TGACv1_542755_AA1729650	3.04124	0.391734	0.00471207	TCAP90K_LeafRustPanel AMPanel_LR_2013_Seedling
seedling leaf rust reaction type (Field Mix)	Tdurum_contig61653_948	7A	33269704	TRIAE_CS42_7AS_TGACv1_569989_AA1828190	3.05973	0.391734	0.00443069	TCAP90K_LeafRustPanel AMPanel_LR_2013_Seedling
seedling leaf rust reaction type (Field Mix)	TA003235-0794	1B	99630923	TRIAE_CS42_1BS_TGACv1_050013_AA0165940	2.88331	0.391734	0.00787031	TCAP90K_LeafRustPanel AMPanel_LR_2013_Seedling
seedling leaf rust reaction type (Field Mix)	IACX7219	1B	11181943	TRIAE_CS42_1BS_TGACv1_049965_AA0164830	3.12832	0.391734	0.00351615	TCAP90K_LeafRustPanel AMPanel_LR_2013_Seedling
seedling leaf rust reaction type (Field Mix)	RAC875_c28794_361	UNK	1399711494	TRIAE_CS42_5BL_TGACv1_408238_AA1362410	3.13489	0.391734	0.00343841	TCAP90K_LeafRustPanel AMPanel_LR_2013_Seedling
seedling leaf rust reaction type (Field Mix)	Kukri_rep_c71840_754	UNK	1084472607	TRIAE_CS42_1DS_TGACv1_080515_AA0249340	3.13425	0.391734	0.00344585	TCAP90K_LeafRustPanel AMPanel_LR_2013_Seedling
seedling leaf rust reaction type (Field Mix)	IACX1332	7D	185262108	TRIAE_CS42_7DL_TGACv1_605803_AA2008070	3.12915	0.391734	0.00350629	TCAP90K_LeafRustPanel AMPanel_LR_2013_Seedling
seedling leaf rust reaction type (Field Mix)	RAC875_c37934_225	1A	4170480	TRIAE_CS42_1AS_TGACv1_019041_AA0058740	3.12832	0.391734	0.00351615	TCAP90K_LeafRustPanel AMPanel_LR_2013_Seedling
seedling leaf rust reaction type (Field Mix)	BobWhite_rep_c51917_234	1A	119850359	TRIAE_CS42_1AS_TGACv1_019548_AA0067940	3.12832	0.391734	0.00351615	TCAP90K_LeafRustPanel AMPanel_LR_2013_Seedling
seedling leaf rust reaction type (Field Mix)	RAC875_c21367_209	1A	126820459	TRIAE_CS42_1AS_TGACv1_020372_AA0077070	3.12832	0.391734	0.00351615	TCAP90K_LeafRustPanel AMPanel_LR_2013_Seedling
seedling leaf rust reaction type (Field Mix)	Tdurum_contig12173_180	1A	129059792	TRIAE_CS42_1AS_TGACv1_020495_AA0077840	3.12832	0.391734	0.00351615	TCAP90K_LeafRustPanel AMPanel_LR_2013_Seedling
seedling leaf rust reaction type (Field Mix)	Excalibur_rep_c112996_167	1A	168930470	TRIAE_CS42_1DS_TGACv1_081848_AA0263000	3.12832	0.391734	0.00351615	TCAP90K_LeafRustPanel AMPanel_LR_2013_Seedling
seedling leaf rust reaction type (Field Mix)	BobWhite_rep_c55186_299	1B	11182023	TRIAE_CS42_1BS_TGACv1_049965_AA0164830	3.12832	0.391734	0.00351615	TCAP90K_LeafRustPanel AMPanel_LR_2013_Seedling
seedling leaf rust reaction type (Field Mix)	GENE-3758_783	6B	191492584		3.14677	0.391734	0.00330169	TCAP90K_LeafRustPanel AMPanel_LR_2013_Seedling
seedling leaf rust reaction type (Field Mix)	Excalibur_c58433_839	1B	17596073	TRIAE_CS42_1BS_TGACv1_049587_AA0157320	3.12832	0.391734	0.00351615	TCAP90K_LeafRustPanel AMPanel_LR_2013_Seedling
seedling leaf rust reaction type (Field Mix)	BS00022745_51	1B	29154186	TRIAE_CS42_1BS_TGACv1_049593_AA0157390	3.12832	0.391734	0.00351615	TCAP90K_LeafRustPanel AMPanel_LR_2013_Seedling
seedling leaf rust reaction type (Field Mix)	GENE-0456_190	1B	58318599	TRIAE_CS42_1BS_TGACv1_049684_AA0159530	3.12832	0.391734	0.00351615	TCAP90K_LeafRustPanel AMPanel_LR_2013_Seedling
seedling leaf rust reaction type (Field Mix)	BS00098306_51	1B	66019655	TRIAE_CS42_1BS_TGACv1_050519_AA0172980	3.12832	0.391734	0.00351615	TCAP90K_LeafRustPanel AMPanel_LR_2013_Seedling
seedling leaf rust reaction type (Field Mix)	Excalibur_c18009_66	1B	67931365	TRIAE_CS42_1BS_TGACv1_049639_AA0158640	3.12832	0.391734	0.00351615	TCAP90K_LeafRustPanel AMPanel_LR_2013_Seedling
seedling leaf rust reaction type (Field Mix)	tplb0038o14_241	1B	76577356	TRIAE_CS42_1AS_TGACv1_019494_AA0067350	3.12832	0.391734	0.00351615	TCAP90K_LeafRustPanel AMPanel_LR_2013_Seedling
seedling leaf rust reaction type (Field Mix)	Kukri_c9721_1525	1B	90391307	TRIAE_CS42_1BS_TGACv1_050629_AA0174050	3.12832	0.391734	0.00351615	TCAP90K_LeafRustPanel AMPanel_LR_2013_Seedling
seedling leaf rust reaction type (Field Mix)	Kukri_c21409_283	6B	51394268	TRIAE_CS42_6AL_TGACv1_473937_AA1533540	3.29304	0.391734	0.00198223	TCAP90K_LeafRustPanel AMPanel_LR_2013_Seedling
seedling leaf rust reaction type (Field Mix)	BS00065322_51	1D	14776872	TRIAE_CS42_1DS_TGACv1_080735_AA0252930	3.13561	0.391734	0.00342995	TCAP90K_LeafRustPanel AMPanel_LR_2013_Seedling
seedling leaf rust reaction type (Field Mix)	BS00110615_51	UNK	1207483783	TRIAE_CS42_7DS_TGACv1_622448_AA2039810	3.15573	0.391734	0.00320199	TCAP90K_LeafRustPanel AMPanel_LR_2013_Seedling
seedling leaf rust reaction type (Field Mix)	RAC875_c68119_594	1B	112211764		3.12832	0.391734	0.00351615	TCAP90K_LeafRustPanel AMPanel_LR_2013_Seedling
seedling leaf rust reaction type (Field Mix)	IAAV8446	1A	246547078	TRIAE_CS42_1AL_TGACv1_000326_AA0008880	3.22902	0.391734	0.00248426	TCAP90K_LeafRustPanel AMPanel_LR_2013_Seedling
seedling leaf rust reaction type (Field Mix)	RAC875_c9116_1216	7B	184154437	TRIAE_CS42_7BL_TGACv1_579410_AA1907110	3.26558	0.391734	0.00218484	TCAP90K_LeafRustPanel AMPanel_LR_2013_Seedling
seedling leaf rust reaction type (Field Mix)	RAC875_c4910_98	1A	247445331		3.24774	0.391734	0.0023265	TCAP90K_LeafRustPanel AMPanel_LR_2013_Seedling
seedling leaf rust reaction type (Field Mix)	Kukri_c14968_674	1A	139808126	TRIAE_CS42_1AS_TGACv1_020216_AA0075730	3.24564	0.391734	0.0023437	TCAP90K_LeafRustPanel AMPanel_LR_2013_Seedling
seedling leaf rust reaction type (Field Mix)	IAAV3828	1A	144342532	TRIAE_CS42_1DS_TGACv1_080693_AA0252300	3.24564	0.391734	0.0023437	TCAP90K_LeafRustPanel AMPanel_LR_2013_Seedling
seedling leaf rust reaction type (Field Mix)	Kukri_c34902_520	1B	117013073	TRIAE_CS42_1DS_TGACv1_081237_AA0259110	3.24564	0.391734	0.0023437	TCAP90K_LeafRustPanel AMPanel_LR_2013_Seedling
seedling leaf rust reaction type (Field Mix)	Excalibur_c14494_483	UNK	1294830207	TRIAE_CS42_1DS_TGACv1_080693_AA0252300	3.24564	0.391734	0.0023437	TCAP90K_LeafRustPanel AMPanel_LR_2013_Seedling
seedling leaf rust reaction type (Field Mix)	Excalibur_rep_c68921_433	1B	51869645	TRIAE_CS42_1BS_TGACv1_049922_AA0164330	3.23828	0.391734	0.00240503	TCAP90K_LeafRustPanel AMPanel_LR_2013_Seedling
seedling leaf rust reaction type (Field Mix)	BobWhite_rep_c52979_181	6A	2797947	TRIAE_CS42_6BS_TGACv1_513535_AA1644420	3.22938	0.391734	0.00248118	TCAP90K_LeafRustPanel AMPanel_LR_2013_Seedling
seedling leaf rust reaction type (Field Mix)	Kukri_c4204_1946	1D	132888302	TRIAE_CS42_1DL_TGACv1_064261_AA0233580	3.22478	0.391734	0.00252137	TCAP90K_LeafRustPanel AMPanel_LR_2013_Seedling
seedling leaf rust reaction type (Field Mix)	RAC875_c101928_381	7D	37746752		3.16581	0.391734	0.00309299	TCAP90K_LeafRustPanel AMPanel_LR_2013_Seedling
seedling leaf rust reaction type (Field Mix)	CAP7_c10624_88	3B	589079222		3.2201	0.391734	0.00256295	TCAP90K_LeafRustPanel AMPanel_LR_2013_Seedling
seedling leaf rust reaction type (Field Mix)	Excalibur_c8644_783	UNK	1340484257	TRIAE_CS42_7AS_TGACv1_570778_AA1840790	3.2027	0.391734	0.00272289	TCAP90K_LeafRustPanel AMPanel_LR_2013_Seedling
seedling leaf rust reaction type (Field Mix)	BobWhite_rep_c48956_706	UNK	1094635053	TRIAE_CS42_6AS_TGACv1_486236_AA1558630	3.20084	0.391734	0.00274059	TCAP90K_LeafRustPanel AMPanel_LR_2013_Seedling
seedling leaf rust reaction type (Field Mix)	RAC875_c19475_61	3B	52279250	TRIAE_CS42_3B_TGACv1_222446_AA0764760	3.19694	0.391734	0.00277783	TCAP90K_LeafRustPanel AMPanel_LR_2013_Seedling
seedling leaf rust reaction type (Field Mix)	RAC875_c94519_419	4B	2383568		3.19575	0.391734	0.00278936	TCAP90K_LeafRustPanel AMPanel_LR_2013_Seedling
seedling leaf rust reaction type (Field Mix)	BobWhite_c1027_1127	UNK	925039417	TRIAE_CS42_1AL_TGACv1_000540_AA0014300	3.1933	0.391734	0.00281311	TCAP90K_LeafRustPanel AMPanel_LR_2013_Seedling
seedling leaf rust reaction type (Field Mix)	BS00070695_51	UNK	1300265400	TRIAE_CS42_1AL_TGACv1_000540_AA0014240	3.18579	0.391734	0.0028872	TCAP90K_LeafRustPanel AMPanel_LR_2013_Seedling
seedling leaf rust reaction type (Field Mix)	Kukri_c8527_53	1A	246661307	TRIAE_CS42_1AL_TGACv1_002977_AA0046900	3.18111	0.391734	0.00293423	TCAP90K_LeafRustPanel AMPanel_LR_2013_Seedling
seedling leaf rust reaction type (Field Mix)	Excalibur_c42764_741	1B	100753377	TRIAE_CS42_1BS_TGACv1_049725_AA0160430	3.12832	0.391734	0.00351615	TCAP90K_LeafRustPanel AMPanel_LR_2013_Seedling
seedling leaf rust reaction type (Field Mix)	IAAV1624	1D	8796880		3.12832	0.391734	0.00351615	TCAP90K_LeafRustPanel AMPanel_LR_2013_Seedling
seedling leaf rust reaction type (Field Mix)	Excalibur_c3556_520	3D	122103417	TRIAE_CS42_3DL_TGACv1_249335_AA0845740	3.06569	0.391734	0.00434341	TCAP90K_LeafRustPanel AMPanel_LR_2013_Seedling
seedling leaf rust reaction type (Field Mix)	RFL_Contig1622_1259	6A	5035912	TRIAE_CS42_6AS_TGACv1_486383_AA1560850	3.08553	0.391734	0.00406383	TCAP90K_LeafRustPanel AMPanel_LR_2013_Seedling
seedling leaf rust reaction type (Field Mix)	Kukri_c52_225	5A	100175501	TRIAE_CS42_5AL_TGACv1_375600_AA1224360	3.11413	0.391734	0.0036898	TCAP90K_LeafRustPanel AMPanel_LR_2013_Seedling
seedling leaf rust reaction type (Field Mix)	RAC875_rep_c75626_232	UNK	367589382	TRIAE_CS42_1DS_TGACv1_080623_AA0251150	3.11359	0.391734	0.00369652	TCAP90K_LeafRustPanel AMPanel_LR_2013_Seedling
seedling leaf rust reaction type (Field Mix)	BS00093096_51	1B	99918041	TRIAE_CS42_1BS_TGACv1_050808_AA0175780	3.11334	0.391734	0.00369972	TCAP90K_LeafRustPanel AMPanel_LR_2013_Seedling
seedling leaf rust reaction type (Field Mix)	CAP8_c6448_265	6A	202984242	TRIAE_CS42_6AL_TGACv1_472145_AA1518230	3.10474	0.391734	0.00380894	TCAP90K_LeafRustPanel AMPanel_LR_2013_Seedling
seedling leaf rust reaction type (Field Mix)	Tdurum_contig13031_1347	7A	116721645	TRIAE_CS42_7DL_TGACv1_605834_AA2008190	3.1013	0.391734	0.00385344	TCAP90K_LeafRustPanel AMPanel_LR_2013_Seedling
seedling leaf rust reaction type (Field Mix)	BS00058876_51	UNK	1241431920	TRIAE_CS42_5BL_TGACv1_405889_AA1337070	3.09444	0.391734	0.00394364	TCAP90K_LeafRustPanel AMPanel_LR_2013_Seedling
seedling leaf rust reaction type (Field Mix)	RAC875_rep_c105861_454	6A	202892961	TRIAE_CS42_6AL_TGACv1_473136_AA1528870	3.08876	0.391734	0.00401992	TCAP90K_LeafRustPanel AMPanel_LR_2013_Seedling
seedling leaf rust reaction type (Field Mix)	BS00071333_51	UNK	255187419		3.08632	0.391734	0.00405295	TCAP90K_LeafRustPanel AMPanel_LR_2013_Seedling
seedling leaf rust reaction type (Field Mix)	BS00093895_51	7A	34129676	TRIAE_CS42_7AS_TGACv1_570495_AA1836620	3.08291	0.391734	0.00409978	TCAP90K_LeafRustPanel AMPanel_LR_2013_Seedling
seedling leaf rust reaction type (Field Mix)	Kukri_c3181_2340	1D	1657829	TRIAE_CS42_1DS_TGACv1_080128_AA0240690	3.11621	0.391734	0.0036638	TCAP90K_LeafRustPanel AMPanel_LR_2013_Seedling
seedling leaf rust reaction type (Field Mix)	GENE-0025_338	1A	160334109	TRIAE_CS42_1AS_TGACv1_019111_AA0060790	3.07746	0.391734	0.00417542	TCAP90K_LeafRustPanel AMPanel_LR_2013_Seedling
seedling leaf rust reaction type (Field Mix)	GENE-0025_120	1A	160334170	TRIAE_CS42_1AS_TGACv1_019111_AA0060790	3.07746	0.391734	0.00417542	TCAP90K_LeafRustPanel AMPanel_LR_2013_Seedling
seedling leaf rust reaction type (Field Mix)	JD_c6544_506	1D	112339793		3.0736	0.391734	0.00422987	TCAP90K_LeafRustPanel AMPanel_LR_2013_Seedling
seedling leaf rust reaction type (Field Mix)	Excalibur_c7370_179	UNK	101977290	TRIAE_CS42_1AL_TGACv1_003215_AA0048760	3.07215	0.391734	0.0042505	TCAP90K_LeafRustPanel AMPanel_LR_2013_Seedling
seedling leaf rust reaction type (Field Mix)	IWA7639	UNK	101977290	TRIAE_CS42_1AL_TGACv1_003215_AA0048760	3.07215	0.391734	0.0042505	TCAP90K_LeafRustPanel AMPanel_LR_2013_Seedling
seedling leaf rust reaction type (Field Mix)	tplb0028p23_691	3B	333039593	TRIAE_CS42_3AS_TGACv1_210716_AA0677650	3.06956	0.391734	0.00428755	TCAP90K_LeafRustPanel AMPanel_LR_2013_Seedling
seedling leaf rust reaction type (Field Mix)	BobWhite_c11692_148	UNK	957161279	TRIAE_CS42_1AL_TGACv1_002631_AA0043990	3.06946	0.391734	0.00428892	TCAP90K_LeafRustPanel AMPanel_LR_2013_Seedling
seedling leaf rust reaction type (Field Mix)	IACX2309	2B	25801074	TRIAE_CS42_2BS_TGACv1_148446_AA0492900	3.06624	0.391734	0.00433542	TCAP90K_LeafRustPanel AMPanel_LR_2013_Seedling
seedling leaf rust reaction type (Field Mix)	CAP8_c2578_452	1A	229893658	TRIAE_CS42_1AL_TGACv1_001550_AA0032110	3.11539	0.391734	0.00367398	TCAP90K_LeafRustPanel AMPanel_LR_2013_Seedling
seedling leaf rust reaction type (Field Mix)	BS00065314_51	1D	14776911	TRIAE_CS42_1DS_TGACv1_080735_AA0252930	3.12036	0.391734	0.00361259	TCAP90K_LeafRustPanel AMPanel_LR_2013_Seedling
seedling leaf rust reaction type (Field Mix)	RAC875_c49667_53	1D	48310568	TRIAE_CS42_1DS_TGACv1_081843_AA0262970	3.12832	0.391734	0.00351615	TCAP90K_LeafRustPanel AMPanel_LR_2013_Seedling
seedling leaf rust reaction type (Field Mix)	CAP11_c3813_253	UNK	1393193121	TRIAE_CS42_1BS_TGACv1_050322_AA0170640	3.12832	0.391734	0.00351615	TCAP90K_LeafRustPanel AMPanel_LR_2013_Seedling
seedling leaf rust reaction type (Field Mix)	IAAV7602	1D	64517417	TRIAE_CS42_1DS_TGACv1_080623_AA0251150	3.12832	0.391734	0.00351615	TCAP90K_LeafRustPanel AMPanel_LR_2013_Seedling
seedling leaf rust reaction type (Field Mix)	RAC875_c10050_620	1D	65970984	TRIAE_CS42_1BS_TGACv1_050233_AA0169320	3.12832	0.391734	0.00351615	TCAP90K_LeafRustPanel AMPanel_LR_2013_Seedling
seedling leaf rust reaction type (Field Mix)	BS00094759_51	1D	69050644	TRIAE_CS42_1DS_TGACv1_081196_AA0258620	3.12832	0.391734	0.00351615	TCAP90K_LeafRustPanel AMPanel_LR_2013_Seedling
seedling leaf rust reaction type (Field Mix)	TA002065-1430	2D	66519123	TRIAE_CS42_2DS_TGACv1_178882_AA0602120	3.12832	0.391734	0.00351615	TCAP90K_LeafRustPanel AMPanel_LR_2013_Seedling
seedling leaf rust reaction type (Field Mix)	Kukri_c18305_873	4B	294232060		3.12832	0.391734	0.00351615	TCAP90K_LeafRustPanel AMPanel_LR_2013_Seedling
seedling leaf rust reaction type (Field Mix)	BS00064929_51	UNK	1187614558	TRIAE_CS42_1BS_TGACv1_049433_AA0153390	3.12832	0.391734	0.00351615	TCAP90K_LeafRustPanel AMPanel_LR_2013_Seedling
seedling leaf rust reaction type (Field Mix)	BS00063979_51	UNK	1187614558	TRIAE_CS42_1BS_TGACv1_049433_AA0153390	3.12832	0.391734	0.00351615	TCAP90K_LeafRustPanel AMPanel_LR_2013_Seedling
seedling leaf rust reaction type (Field Mix)	CAP12_c2714_164	UNK	1281151437	TRIAE_CS42_1BS_TGACv1_049818_AA0162100	3.12832	0.391734	0.00351615	TCAP90K_LeafRustPanel AMPanel_LR_2013_Seedling
seedling leaf rust reaction type (Field Mix)	Jagger_c5906_333	UNK	1393193121	TRIAE_CS42_1BS_TGACv1_050322_AA0170640	3.12832	0.391734	0.00351615	TCAP90K_LeafRustPanel AMPanel_LR_2013_Seedling
seedling leaf rust reaction type (Field Mix)	BobWhite_c14258_434	1B	93855270	TRIAE_CS42_1AL_TGACv1_004040_AA0052320	3.12036	0.391734	0.00361259	TCAP90K_LeafRustPanel AMPanel_LR_2013_Seedling
seedling leaf rust reaction type (Field Mix)	BS00023056_51	UNK	1393193121	TRIAE_CS42_1BS_TGACv1_050322_AA0170640	3.12832	0.391734	0.00351615	TCAP90K_LeafRustPanel AMPanel_LR_2013_Seedling
seedling leaf rust reaction type (Field Mix)	GENE-0221_100	UNK	1289206677	TRIAE_CS42_1DS_TGACv1_080839_AA0254470	3.12832	0.391734	0.00351615	TCAP90K_LeafRustPanel AMPanel_LR_2013_Seedling
seedling leaf rust reaction type (Field Mix)	RAC875_c11123_186	UNK	1141759779		3.12832	0.391734	0.00351615	TCAP90K_LeafRustPanel AMPanel_LR_2013_Seedling
seedling leaf rust reaction type (Field Mix)	BS00065401_51	UNK	642765436	TRIAE_CS42_5DL_TGACv1_435271_AA1448160	3.12832	0.391734	0.00351615	TCAP90K_LeafRustPanel AMPanel_LR_2013_Seedling
seedling leaf rust reaction type (Field Mix)	BS00106043_51	5B	6204906	TRIAE_CS42_5BS_TGACv1_423624_AA1380810	3.12737	0.391734	0.00352754	TCAP90K_LeafRustPanel AMPanel_LR_2013_Seedling
seedling leaf rust reaction type (Field Mix)	IACX20344	1B	103568005	TRIAE_CS42_1BS_TGACv1_049473_AA0154380	3.12541	0.391734	0.0035512	TCAP90K_LeafRustPanel AMPanel_LR_2013_Seedling
seedling leaf rust reaction type (Field Mix)	GENE-4608_406	1B	116471389		3.12233	0.391734	0.00358852	TCAP90K_LeafRustPanel AMPanel_LR_2013_Seedling
seedling leaf rust reaction type (Field Mix)	RAC875_c44920_181	UNK	104247057		3.1207	0.391734	0.00360841	TCAP90K_LeafRustPanel AMPanel_LR_2013_Seedling
seedling leaf rust reaction type (Field Mix)	BS00088767_51	1B	55824954	TRIAE_CS42_1BS_TGACv1_049733_AA0160590	3.12036	0.391734	0.00361259	TCAP90K_LeafRustPanel AMPanel_LR_2013_Seedling
seedling leaf rust reaction type (Field Mix)	IACX13974	1B	21431334	TRIAE_CS42_1BS_TGACv1_049760_AA0160990	2.88331	0.391734	0.00787031	TCAP90K_LeafRustPanel AMPanel_LR_2013_Seedling
seedling leaf rust reaction type (Field Mix)	Excalibur_c5881_398	UNK	1244480517	TRIAE_CS42_1DS_TGACv1_080119_AA0240180	2.88331	0.391734	0.00787031	TCAP90K_LeafRustPanel AMPanel_LR_2013_Seedling
seedling leaf rust reaction type (Field Mix)	IWA354	7B	184152843	TRIAE_CS42_7BL_TGACv1_579410_AA1907110	3.28091	0.391734	0.00206945	TCAP90K_LeafRustPanel AMPanel_LR_2013_Seedling
seedling leaf rust reaction type (Field Mix)	Kukri_c217_2282	UNK	989044136	TRIAE_CS42_3AL_TGACv1_195661_AA0652480	3.51269	0.391734	0.00088719	TCAP90K_LeafRustPanel AMPanel_LR_2013_Seedling
seedling leaf rust reaction type (Field Mix)	Kukri_c63336_279	1B	275787253		3.63154	0.391734	0.000563468	TCAP90K_LeafRustPanel AMPanel_LR_2013_Seedling
seedling leaf rust reaction type (Field Mix)	BS00099074_51	6A	199554871	TRIAE_CS42_6AL_TGACv1_471221_AA1504960	3.62234	0.391734	0.000583911	TCAP90K_LeafRustPanel AMPanel_LR_2013_Seedling
seedling leaf rust reaction type (Field Mix)	Ex_c101416_378	4A	173289654	TRIAE_CS42_4AL_TGACv1_290199_AA0982890	3.60901	0.391734	0.000614726	TCAP90K_LeafRustPanel AMPanel_LR_2013_Seedling
seedling leaf rust reaction type (Field Mix)	Excalibur_c46365_304	1D	132888537		3.57701	0.391734	0.000695104	TCAP90K_LeafRustPanel AMPanel_LR_2013_Seedling
seedling leaf rust reaction type (Field Mix)	IWA5407	1A	246661481	TRIAE_CS42_1AL_TGACv1_002977_AA0046900	3.54999	0.391734	0.000770493	TCAP90K_LeafRustPanel AMPanel_LR_2013_Seedling
seedling leaf rust reaction type (Field Mix)	D_F5XZDLF01CSICV_77	4D	14279		3.5405	0.391734	0.000798737	TCAP90K_LeafRustPanel AMPanel_LR_2013_Seedling
seedling leaf rust reaction type (Field Mix)	Kukri_rep_c105243_341	6D	51785049	TRIAE_CS42_6AL_TGACv1_473377_AA1530640	3.5383	0.391734	0.00080543	TCAP90K_LeafRustPanel AMPanel_LR_2013_Seedling
seedling leaf rust reaction type (Field Mix)	IWA4021	1A	244250181	TRIAE_CS42_1AL_TGACv1_001379_AA0029630	3.51953	0.391734	0.000864612	TCAP90K_LeafRustPanel AMPanel_LR_2013_Seedling
seedling leaf rust reaction type (Field Mix)	Kukri_c4204_1673	UNK	0		3.51939	0.391734	0.000865092	TCAP90K_LeafRustPanel AMPanel_LR_2013_Seedling
seedling leaf rust reaction type (Field Mix)	BS00091262_51	6B	75302860	TRIAE_CS42_6BL_TGACv1_499360_AA1579470	3.45407	0.391734	0.00110439	TCAP90K_LeafRustPanel AMPanel_LR_2013_Seedling
seedling leaf rust reaction type (Field Mix)	Kukri_rep_c110003_99	7B	202537603	TRIAE_CS42_7BL_TGACv1_577948_AA1886470	3.65227	0.391734	0.000519862	TCAP90K_LeafRustPanel AMPanel_LR_2013_Seedling
seedling leaf rust reaction type (Field Mix)	RFL_Contig1959_244	UNK	464140854	TRIAE_CS42_7BL_TGACv1_582008_AA1918040	3.45338	0.391734	0.00110721	TCAP90K_LeafRustPanel AMPanel_LR_2013_Seedling
seedling leaf rust reaction type (Field Mix)	IAAV3851	UNK	0		3.44188	0.391734	0.00115539	TCAP90K_LeafRustPanel AMPanel_LR_2013_Seedling
seedling leaf rust reaction type (Field Mix)	Excalibur_rep_c69981_75	6D	169152210		3.41218	0.391734	0.00128892	TCAP90K_LeafRustPanel AMPanel_LR_2013_Seedling
seedling leaf rust reaction type (Field Mix)	BS00093896_51	7A	34129632	TRIAE_CS42_7AS_TGACv1_570495_AA1836620	3.39951	0.391734	0.00135012	TCAP90K_LeafRustPanel AMPanel_LR_2013_Seedling
seedling leaf rust reaction type (Field Mix)	Tdurum_contig9874_547	1B	16207408	TRIAE_CS42_1BS_TGACv1_050681_AA0174380	3.38698	0.391734	0.00141332	TCAP90K_LeafRustPanel AMPanel_LR_2013_Seedling
seedling leaf rust reaction type (Field Mix)	Tdurum_contig60051_169	UNK	179765124	TRIAE_CS42_4BL_TGACv1_321418_AA1060180	3.38335	0.391734	0.00143217	TCAP90K_LeafRustPanel AMPanel_LR_2013_Seedling
seedling leaf rust reaction type (Field Mix)	Excalibur_c58520_78	5B	10354061	TRIAE_CS42_5BS_TGACv1_423457_AA1377230	3.38171	0.391734	0.00144074	TCAP90K_LeafRustPanel AMPanel_LR_2013_Seedling
seedling leaf rust reaction type (Field Mix)	Kukri_c4204_1346	1D	132886313		3.38127	0.391734	0.00144304	TCAP90K_LeafRustPanel AMPanel_LR_2013_Seedling
seedling leaf rust reaction type (Field Mix)	Excalibur_rep_c67475_1759	UNK	1311335791	TRIAE_CS42_7BL_TGACv1_576804_AA1855410	3.36157	0.391734	0.00155	TCAP90K_LeafRustPanel AMPanel_LR_2013_Seedling
seedling leaf rust reaction type (Field Mix)	tplb0028p23_852	UNK	0		3.35757	0.391734	0.00157263	TCAP90K_LeafRustPanel AMPanel_LR_2013_Seedling
seedling leaf rust reaction type (Field Mix)	IWA7764	UNK	0		3.6368	0.391734	0.000552087	TCAP90K_LeafRustPanel AMPanel_LR_2013_Seedling
seedling leaf rust reaction type (Field Mix)	Tdurum_contig11349_810	UNK	0		3.69164	0.391734	0.000445619	TCAP90K_LeafRustPanel AMPanel_LR_2013_Seedling
seedling leaf rust reaction type (Field Mix)	Kukri_c717_98	UNK	0		3.3535	0.391734	0.00159595	TCAP90K_LeafRustPanel AMPanel_LR_2013_Seedling
seedling leaf rust reaction type (Field Mix)	Excalibur_c5775_228	1A	140764118	TRIAE_CS42_U_TGACv1_640877_AA2078120	2.87018	0.391734	0.00820485	TCAP90K_LeafRustPanel AMPanel_LR_2013_Seedling
seedling leaf rust reaction type (Field Mix)	BS00004789_51	1B	10399167	TRIAE_CS42_1BS_TGACv1_050766_AA0175240	2.87018	0.391734	0.00820485	TCAP90K_LeafRustPanel AMPanel_LR_2013_Seedling
seedling leaf rust reaction type (Field Mix)	IACX7107	1B	3984933	TRIAE_CS42_1BS_TGACv1_049534_AA0156080	2.87018	0.391734	0.00820485	TCAP90K_LeafRustPanel AMPanel_LR_2013_Seedling
seedling leaf rust reaction type (Field Mix)	IAAV2375	1A	174088221	TRIAE_CS42_1AS_TGACv1_020345_AA0076810	2.87018	0.391734	0.00820485	TCAP90K_LeafRustPanel AMPanel_LR_2013_Seedling
seedling leaf rust reaction type (Field Mix)	tplb0026b15_350	1A	168547008	TRIAE_CS42_1BS_TGACv1_049627_AA0158410	2.87018	0.391734	0.00820485	TCAP90K_LeafRustPanel AMPanel_LR_2013_Seedling
seedling leaf rust reaction type (Field Mix)	BS00063964_51	1A	166601173	TRIAE_CS42_1AS_TGACv1_019096_AA0060570	2.87018	0.391734	0.00820485	TCAP90K_LeafRustPanel AMPanel_LR_2013_Seedling
seedling leaf rust reaction type (Field Mix)	BobWhite_c13378_662	1A	165608014	TRIAE_CS42_1AS_TGACv1_019173_AA0062080	2.87018	0.391734	0.00820485	TCAP90K_LeafRustPanel AMPanel_LR_2013_Seedling
seedling leaf rust reaction type (Field Mix)	GENE-0163_949	1A	156835533	TRIAE_CS42_1AS_TGACv1_019246_AA0063880	2.87018	0.391734	0.00820485	TCAP90K_LeafRustPanel AMPanel_LR_2013_Seedling
seedling leaf rust reaction type (Field Mix)	GENE-0553_173	1A	149403027	TRIAE_CS42_1AS_TGACv1_020533_AA0078160	2.87018	0.391734	0.00820485	TCAP90K_LeafRustPanel AMPanel_LR_2013_Seedling
seedling leaf rust reaction type (Field Mix)	Tdurum_contig13709_317	1A	145762787	TRIAE_CS42_1AS_TGACv1_021027_AA0080750	2.87018	0.391734	0.00820485	TCAP90K_LeafRustPanel AMPanel_LR_2013_Seedling
seedling leaf rust reaction type (Field Mix)	IAAV9097	1A	142655163	TRIAE_CS42_1DS_TGACv1_080475_AA0248660	2.87018	0.391734	0.00820485	TCAP90K_LeafRustPanel AMPanel_LR_2013_Seedling
seedling leaf rust reaction type (Field Mix)	BS00062723_51	1A	139318922	TRIAE_CS42_1AS_TGACv1_020174_AA0075310	2.87018	0.391734	0.00820485	TCAP90K_LeafRustPanel AMPanel_LR_2013_Seedling
seedling leaf rust reaction type (Field Mix)	BS00041921_51	2B	72441796	TRIAE_CS42_2BS_TGACv1_147389_AA0482570	3.78874	0.391734	0.000302831	TCAP90K_LeafRustPanel AMPanel_LR_2013_Seedling
seedling leaf rust reaction type (Field Mix)	IAAV1554	1A	129781100	TRIAE_CS42_U_TGACv1_642759_AA2122960	2.87018	0.391734	0.00820485	TCAP90K_LeafRustPanel AMPanel_LR_2013_Seedling
seedling leaf rust reaction type (Field Mix)	Excalibur_c52484_106	1A	128262986	TRIAE_CS42_1AS_TGACv1_019520_AA0067600	2.87018	0.391734	0.00820485	TCAP90K_LeafRustPanel AMPanel_LR_2013_Seedling
seedling leaf rust reaction type (Field Mix)	IACX7053	1A	124762818	TRIAE_CS42_1AS_TGACv1_019739_AA0070830	2.87018	0.391734	0.00820485	TCAP90K_LeafRustPanel AMPanel_LR_2013_Seedling
seedling leaf rust reaction type (Field Mix)	RAC875_c1668_1110	1A	119857202	TRIAE_CS42_1AS_TGACv1_019548_AA0067950	2.87018	0.391734	0.00820485	TCAP90K_LeafRustPanel AMPanel_LR_2013_Seedling
seedling leaf rust reaction type (Field Mix)	IAAV2777	1A	118623775	TRIAE_CS42_1AS_TGACv1_020546_AA0078260	2.87018	0.391734	0.00820485	TCAP90K_LeafRustPanel AMPanel_LR_2013_Seedling
seedling leaf rust reaction type (Field Mix)	Excalibur_c24105_135	1A	115104124	TRIAE_CS42_1AS_TGACv1_021362_AA0081610	2.87018	0.391734	0.00820485	TCAP90K_LeafRustPanel AMPanel_LR_2013_Seedling
seedling leaf rust reaction type (Field Mix)	GENE-0489_946	1A	113676512	TRIAE_CS42_1BL_TGACv1_030590_AA0094950	2.87018	0.391734	0.00820485	TCAP90K_LeafRustPanel AMPanel_LR_2013_Seedling
seedling leaf rust reaction type (Field Mix)	Tdurum_contig21489_536	1A	105646719	TRIAE_CS42_1AS_TGACv1_020239_AA0075900	2.87018	0.391734	0.00820485	TCAP90K_LeafRustPanel AMPanel_LR_2013_Seedling
seedling leaf rust reaction type (Field Mix)	BS00079450_51	1B	15264144	TRIAE_CS42_1DS_TGACv1_080249_AA0244250	2.87018	0.391734	0.00820485	TCAP90K_LeafRustPanel AMPanel_LR_2013_Seedling
seedling leaf rust reaction type (Field Mix)	Excalibur_c16256_551	1A	177187862	TRIAE_CS42_1AS_TGACv1_019496_AA0067360	2.88016	0.391734	0.00794936	TCAP90K_LeafRustPanel AMPanel_LR_2013_Seedling
seedling leaf rust reaction type (Field Mix)	Excalibur_c27376_74	UNK	493808604	TRIAE_CS42_1AL_TGACv1_000540_AA0014290	3.35599	0.391734	0.00158163	TCAP90K_LeafRustPanel AMPanel_LR_2013_Seedling
seedling leaf rust reaction type (Field Mix)	Kukri_c15594_386	UNK	0		3.27121	0.391734	0.00214174	TCAP90K_LeafRustPanel AMPanel_LR_2013_Seedling
seedling leaf rust reaction type (Field Mix)	Excalibur_c12932_2102	1A	246670362	TRIAE_CS42_1AL_TGACv1_002977_AA0046900	3.35298	0.391734	0.00159891	TCAP90K_LeafRustPanel AMPanel_LR_2013_Seedling
seedling leaf rust reaction type (Field Mix)	RAC875_c30367_736	1B	85961018	TRIAE_CS42_1BS_TGACv1_049547_AA0156580	2.87153	0.391734	0.00816987	TCAP90K_LeafRustPanel AMPanel_LR_2013_Seedling
seedling leaf rust reaction type (Field Mix)	Kukri_c25654_382	1A	15866940	TRIAE_CS42_1AS_TGACv1_019185_AA0062590	2.87018	0.391734	0.00820485	TCAP90K_LeafRustPanel AMPanel_LR_2013_Seedling
seedling leaf rust reaction type (Field Mix)	IAAV1905	1A	15479737	TRIAE_CS42_1BS_TGACv1_051415_AA0179590	2.87018	0.391734	0.00820485	TCAP90K_LeafRustPanel AMPanel_LR_2013_Seedling
seedling leaf rust reaction type (Field Mix)	BS00109971_51	1A	15479391	TRIAE_CS42_1AS_TGACv1_019185_AA0062560	2.87018	0.391734	0.00820485	TCAP90K_LeafRustPanel AMPanel_LR_2013_Seedling
seedling leaf rust reaction type (Field Mix)	IAAV4318	UNK	0		2.87253	0.391734	0.00814405	TCAP90K_LeafRustPanel AMPanel_LR_2013_Seedling
seedling leaf rust reaction type (Field Mix)	Excalibur_c11594_181	3A	11428637	TRIAE_CS42_3AS_TGACv1_210989_AA0682650	2.87249	0.391734	0.00814513	TCAP90K_LeafRustPanel AMPanel_LR_2013_Seedling
seedling leaf rust reaction type (Field Mix)	Excalibur_c40068_522	3B	63082430	TRIAE_CS42_3DS_TGACv1_271475_AA0899660	2.87249	0.391734	0.00814513	TCAP90K_LeafRustPanel AMPanel_LR_2013_Seedling
seedling leaf rust reaction type (Field Mix)	RAC875_c10628_1079	3D	7171029	TRIAE_CS42_3DS_TGACv1_272959_AA0926980	2.87249	0.391734	0.00814513	TCAP90K_LeafRustPanel AMPanel_LR_2013_Seedling
seedling leaf rust reaction type (Field Mix)	tplb0025b13_352	1A	1115753	TRIAE_CS42_1AS_TGACv1_019686_AA0069930	2.87018	0.391734	0.00820485	TCAP90K_LeafRustPanel AMPanel_LR_2013_Seedling
seedling leaf rust reaction type (Field Mix)	RAC875_c118477_79	1A	20333627		2.87018	0.391734	0.00820485	TCAP90K_LeafRustPanel AMPanel_LR_2013_Seedling
seedling leaf rust reaction type (Field Mix)	Kukri_c87556_380	1A	2941950	TRIAE_CS42_1AS_TGACv1_019203_AA0063020	2.87018	0.391734	0.00820485	TCAP90K_LeafRustPanel AMPanel_LR_2013_Seedling
seedling leaf rust reaction type (Field Mix)	IAAV1312	1A	4513385	TRIAE_CS42_1AS_TGACv1_019083_AA0060250	2.87018	0.391734	0.00820485	TCAP90K_LeafRustPanel AMPanel_LR_2013_Seedling
seedling leaf rust reaction type (Field Mix)	GENE-0074_370	1A	5132753	TRIAE_CS42_1AS_TGACv1_019770_AA0071270	2.87018	0.391734	0.00820485	TCAP90K_LeafRustPanel AMPanel_LR_2013_Seedling
seedling leaf rust reaction type (Field Mix)	GENE-3956_91	1A	5489009		2.87018	0.391734	0.00820485	TCAP90K_LeafRustPanel AMPanel_LR_2013_Seedling
seedling leaf rust reaction type (Field Mix)	Kukri_c26731_312	1A	15097682	TRIAE_CS42_1AS_TGACv1_020185_AA0075430	2.87018	0.391734	0.00820485	TCAP90K_LeafRustPanel AMPanel_LR_2013_Seedling
seedling leaf rust reaction type (Field Mix)	Tdurum_contig13937_1782	1A	7367782	TRIAE_CS42_1AS_TGACv1_020203_AA0075600	2.87018	0.391734	0.00820485	TCAP90K_LeafRustPanel AMPanel_LR_2013_Seedling
seedling leaf rust reaction type (Field Mix)	Excalibur_c1263_901	1A	9037222	TRIAE_CS42_1AS_TGACv1_019129_AA0061070	2.87018	0.391734	0.00820485	TCAP90K_LeafRustPanel AMPanel_LR_2013_Seedling
seedling leaf rust reaction type (Field Mix)	IAAV4861	1A	12273994	TRIAE_CS42_1AS_TGACv1_020185_AA0075430	2.87018	0.391734	0.00820485	TCAP90K_LeafRustPanel AMPanel_LR_2013_Seedling
seedling leaf rust reaction type (Field Mix)	RFL_Contig5444_1284	1A	16908398	TRIAE_CS42_1AS_TGACv1_019285_AA0064370	2.87018	0.391734	0.00820485	TCAP90K_LeafRustPanel AMPanel_LR_2013_Seedling
seedling leaf rust reaction type (Field Mix)	Excalibur_c6213_689	1A	22061857	TRIAE_CS42_1AS_TGACv1_019513_AA0067550	2.87018	0.391734	0.00820485	TCAP90K_LeafRustPanel AMPanel_LR_2013_Seedling
seedling leaf rust reaction type (Field Mix)	GENE-0543_113	1A	246665652	TRIAE_CS42_1AL_TGACv1_002977_AA0046900	3.34865	0.391734	0.00162412	TCAP90K_LeafRustPanel AMPanel_LR_2013_Seedling
seedling leaf rust reaction type (Field Mix)	GENE-0256_368	1A	22077667	TRIAE_CS42_1AS_TGACv1_019881_AA0072380	2.87018	0.391734	0.00820485	TCAP90K_LeafRustPanel AMPanel_LR_2013_Seedling
seedling leaf rust reaction type (Field Mix)	GENE-0543_594	1B	292833582	TRIAE_CS42_1BL_TGACv1_032120_AA0125680	3.34865	0.391734	0.00162412	TCAP90K_LeafRustPanel AMPanel_LR_2013_Seedling
seedling leaf rust reaction type (Field Mix)	GENE-0543_1074	1D	132887885	TRIAE_CS42_1DL_TGACv1_064261_AA0233580	3.34238	0.391734	0.00166126	TCAP90K_LeafRustPanel AMPanel_LR_2013_Seedling
seedling leaf rust reaction type (Field Mix)	Excalibur_rep_c67492_1119	1A	246662315	TRIAE_CS42_1AL_TGACv1_002977_AA0046900	3.33895	0.391734	0.00168191	TCAP90K_LeafRustPanel AMPanel_LR_2013_Seedling
seedling leaf rust reaction type (Field Mix)	IWA451	6B	75304635	TRIAE_CS42_6BL_TGACv1_499360_AA1579470	3.33477	0.391734	0.00170738	TCAP90K_LeafRustPanel AMPanel_LR_2013_Seedling
seedling leaf rust reaction type (Field Mix)	Tdurum_contig9874_391	1B	16206342	TRIAE_CS42_1BS_TGACv1_050681_AA0174380	3.32842	0.391734	0.0017468	TCAP90K_LeafRustPanel AMPanel_LR_2013_Seedling
seedling leaf rust reaction type (Field Mix)	BS00043549_51	7A	52374516		3.32572	0.391734	0.00176382	TCAP90K_LeafRustPanel AMPanel_LR_2013_Seedling
seedling leaf rust reaction type (Field Mix)	BobWhite_c39433_450	2B	3466717	TRIAE_CS42_2BS_TGACv1_145987_AA0451920	3.32244	0.391734	0.00178467	TCAP90K_LeafRustPanel AMPanel_LR_2013_Seedling
seedling leaf rust reaction type (Field Mix)	BS00110463_51	1B	10223276	TRIAE_CS42_1BS_TGACv1_049965_AA0164870	2.87947	0.391734	0.00796681	TCAP90K_LeafRustPanel AMPanel_LR_2013_Seedling
seedling leaf rust reaction type (Field Mix)	Excalibur_c9430_1166	3B	5533491		2.87685	0.391734	0.00803325	TCAP90K_LeafRustPanel AMPanel_LR_2013_Seedling
seedling leaf rust reaction type (Field Mix)	BS00003729_51	7D	237739621	TRIAE_CS42_7AL_TGACv1_558016_AA1789070	2.87361	0.391734	0.00811631	TCAP90K_LeafRustPanel AMPanel_LR_2013_Seedling
seedling leaf rust reaction type (Field Mix)	IAAV5236	1A	97079928	TRIAE_CS42_1AL_TGACv1_003016_AA0047140	2.8727	0.391734	0.00813953	TCAP90K_LeafRustPanel AMPanel_LR_2013_Seedling
seedling leaf rust reaction type (Field Mix)	TA001211-0664	1B	79450829	TRIAE_CS42_1BS_TGACv1_050462_AA0172420	2.8727	0.391734	0.00813953	TCAP90K_LeafRustPanel AMPanel_LR_2013_Seedling
seedling leaf rust reaction type (Field Mix)	GENE-0494_151	1D	48308853	TRIAE_CS42_1DS_TGACv1_081843_AA0262970	2.8727	0.391734	0.00813953	TCAP90K_LeafRustPanel AMPanel_LR_2013_Seedling
seedling leaf rust reaction type (Field Mix)	Ex_c103126_573	4D	87040076	TRIAE_CS42_4DL_TGACv1_343334_AA1133450	2.8727	0.391734	0.00813953	TCAP90K_LeafRustPanel AMPanel_LR_2013_Seedling
seedling leaf rust reaction type (Field Mix)	BS00066135_51	1A	85977062	TRIAE_CS42_1AL_TGACv1_000476_AA0013090	2.87018	0.391734	0.00820485	TCAP90K_LeafRustPanel AMPanel_LR_2013_Seedling
seedling leaf rust reaction type (Field Mix)	Tdurum_contig11824_281	1A	33112309	TRIAE_CS42_1AS_TGACv1_020695_AA0079320	2.87018	0.391734	0.00820485	TCAP90K_LeafRustPanel AMPanel_LR_2013_Seedling
seedling leaf rust reaction type (Field Mix)	GENE-0032_951	1A	33070229	TRIAE_CS42_1AS_TGACv1_019973_AA0073360	2.87018	0.391734	0.00820485	TCAP90K_LeafRustPanel AMPanel_LR_2013_Seedling
seedling leaf rust reaction type (Field Mix)	Kukri_c33586_75	1A	27111433		2.87018	0.391734	0.00820485	TCAP90K_LeafRustPanel AMPanel_LR_2013_Seedling
seedling leaf rust reaction type (Field Mix)	Tdurum_contig25732_112	1A	14906550	TRIAE_CS42_1BS_TGACv1_051010_AA0177250	2.87018	0.391734	0.00820485	TCAP90K_LeafRustPanel AMPanel_LR_2013_Seedling
seedling leaf rust reaction type (Field Mix)	BS00015528_51	1A	6737453	TRIAE_CS42_1AS_TGACv1_020205_AA0075610	2.81805	0.391787	0.00966333	TCAP90K_LeafRustPanel AMPanel_LR_2013_Seedling
seedling leaf rust reaction type (Field Mix)	BS00073034_51	1B	68764698	TRIAE_CS42_1BS_TGACv1_050694_AA0174490	2.81314	0.395676	0.00981212	TCAP90K_LeafRustPanel AMPanel_LR_2013_Seedling
seedling leaf rust reaction type (Field Mix)	JD_c10917_403	UNK	1145652809	TRIAE_CS42_1DS_TGACv1_080154_AA0241640	2.81314	0.395676	0.00981212	TCAP90K_LeafRustPanel AMPanel_LR_2013_Seedling
seedling leaf rust reaction type (Field Mix)	Ra_c25590_1486	1B	230842680		2.81276	0.395676	0.00982358	TCAP90K_LeafRustPanel AMPanel_LR_2013_Seedling
seedling leaf rust reaction type (Field Mix)	GENE-0041_415	1A	102792173	TRIAE_CS42_1AS_TGACv1_020314_AA0076550	2.81314	0.395676	0.00981212	TCAP90K_LeafRustPanel AMPanel_LR_2013_Seedling
seedling leaf rust reaction type (Field Mix)	BS00087787_51	UNK	1097728487	TRIAE_CS42_1BS_TGACv1_049466_AA0154250	2.81147	0.395971	0.00986307	TCAP90K_LeafRustPanel AMPanel_LR_2013_Seedling
seedling leaf rust reaction type (Field Mix)	BS00079076_51	UNK	917932091	TRIAE_CS42_U_TGACv1_640786_AA2074370	2.81182	0.395971	0.00985247	TCAP90K_LeafRustPanel AMPanel_LR_2013_Seedling
seedling leaf rust reaction type (CA1.2)	RAC875_c79095_311	5B	272991361	TRIAE_CS42_5BL_TGACv1_406247_AA1342900	3.24492	0.39606	0.00234964	TCAP90K_LeafRustPanel AMPanel_LR_2013_Seedling
seedling leaf rust reaction type (Field Mix)	IWA2396	UNK	989044136	TRIAE_CS42_3AL_TGACv1_195661_AA0652480	2.80915	0.39689	0.00993435	TCAP90K_LeafRustPanel AMPanel_LR_2013_Seedling
seedling leaf rust reaction type (Field Mix)	RAC875_rep_c78518_198	2A	10652069	TRIAE_CS42_2AS_TGACv1_113144_AA0352040	2.80964	0.39689	0.00991929	TCAP90K_LeafRustPanel AMPanel_LR_2013_Seedling
seedling leaf rust reaction type (Field Mix)	tplb0049c01_710	UNK	633666175	TRIAE_CS42_7DL_TGACv1_605834_AA2008190	2.80958	0.39689	0.00992108	TCAP90K_LeafRustPanel AMPanel_LR_2013_Seedling
seedling leaf rust reaction type (Field Mix)	Excalibur_c31375_558	UNK	31884425	TRIAE_CS42_6BS_TGACv1_516305_AA1674750	2.80808	0.397572	0.00996756	TCAP90K_LeafRustPanel AMPanel_LR_2013_Seedling
seedling leaf rust reaction type (Field Mix)	BS00011521_51	UNK	1364892870		2.80741	0.397755	0.00998833	TCAP90K_LeafRustPanel AMPanel_LR_2013_Seedling
seedling leaf rust reaction type (Field Mix)	RFL_Contig2231_346	2B	35171496	TRIAE_CS42_2BS_TGACv1_146283_AA0461380	2.80463	0.400555	0.0100749	TCAP90K_LeafRustPanel AMPanel_LR_2013_Seedling
seedling leaf rust reaction type (Field Mix)	IAAV6922	UNK	893976541	TRIAE_CS42_U_TGACv1_642537_AA2119250	2.80385	0.400878	0.0100993	TCAP90K_LeafRustPanel AMPanel_LR_2013_Seedling
seedling leaf rust reaction type (Field Mix)	BS00067398_51	7A	31157263	TRIAE_CS42_7AS_TGACv1_570473_AA1836240	2.80187	0.402043	0.0101613	TCAP90K_LeafRustPanel AMPanel_LR_2013_Seedling
seedling leaf rust reaction type (Field Mix)	IWA7633	2B	1546908	TRIAE_CS42_2BS_TGACv1_146993_AA0476330	2.80221	0.402043	0.0101507	TCAP90K_LeafRustPanel AMPanel_LR_2013_Seedling
seedling leaf rust reaction type (Field Mix)	Ra_c17448_1214	6B	67639478	TRIAE_CS42_6BL_TGACv1_502287_AA1624100	2.80089	0.402617	0.0101922	TCAP90K_LeafRustPanel AMPanel_LR_2013_Seedling
seedling leaf rust reaction type (Field Mix)	TA004145-0795	7D	215408932	TRIAE_CS42_7BL_TGACv1_579573_AA1908570	2.79923	0.404049	0.0102449	TCAP90K_LeafRustPanel AMPanel_LR_2013_Seedling
seedling leaf rust reaction type (Field Mix)	Tdurum_contig42092_281	1B	108135014	TRIAE_CS42_1BS_TGACv1_049786_AA0161450	2.79828	0.404587	0.010275	TCAP90K_LeafRustPanel AMPanel_LR_2013_Seedling
seedling leaf rust reaction type (CA1.2)	JG_c1476_95	4A	21071468	TRIAE_CS42_4AL_TGACv1_291366_AA0994270	3.23592	0.405987	0.00242503	TCAP90K_LeafRustPanel AMPanel_LR_2013_Seedling
seedling leaf rust reaction type (Field Mix)	BS00049883_51	UNK	1347001098	TRIAE_CS42_1DS_TGACv1_080158_AA0241800	2.7955	0.407433	0.0103638	TCAP90K_LeafRustPanel AMPanel_LR_2013_Seedling
seedling leaf rust reaction type (Field Mix)	BS00070827_51	7A	33664743	TRIAE_CS42_7AS_TGACv1_571417_AA1847550	2.79233	0.410019	0.0104659	TCAP90K_LeafRustPanel AMPanel_LR_2013_Seedling
seedling leaf rust reaction type (Field Mix)	IWA355	7B	184152227	TRIAE_CS42_7BL_TGACv1_579410_AA1907110	2.79142	0.410019	0.0104955	TCAP90K_LeafRustPanel AMPanel_LR_2013_Seedling
seedling leaf rust reaction type (Field Mix)	IWA7999	UNK	989044136	TRIAE_CS42_3AL_TGACv1_195661_AA0652480	2.7914	0.410019	0.0104962	TCAP90K_LeafRustPanel AMPanel_LR_2013_Seedling
seedling leaf rust reaction type (Field Mix)	BobWhite_c1059_1825	UNK	0		2.79282	0.410019	0.0104502	TCAP90K_LeafRustPanel AMPanel_LR_2013_Seedling
seedling leaf rust reaction type (Field Mix)	Excalibur_c1215_334	UNK	0		2.78879	0.410732	0.0105812	TCAP90K_LeafRustPanel AMPanel_LR_2013_Seedling
seedling leaf rust reaction type (Field Mix)	IAAV792	3B	583929901	TRIAE_CS42_3B_TGACv1_220872_AA0721830	2.78952	0.410732	0.0105571	TCAP90K_LeafRustPanel AMPanel_LR_2013_Seedling
seedling leaf rust reaction type (Field Mix)	IACX18186	UNK	401333930	TRIAE_CS42_1AS_TGACv1_019814_AA0071760	2.78921	0.410732	0.0105674	TCAP90K_LeafRustPanel AMPanel_LR_2013_Seedling
seedling leaf rust reaction type (Field Mix)	RAC875_c11609_62	UNK	0	TRIAE_CS42_2AS_TGACv1_113092_AA0351100	2.78962	0.410732	0.0105539	TCAP90K_LeafRustPanel AMPanel_LR_2013_Seedling
seedling leaf rust reaction type (Field Mix)	Tdurum_contig29771_76	UNK	0		2.78805	0.411017	0.0106053	TCAP90K_LeafRustPanel AMPanel_LR_2013_Seedling
seedling leaf rust reaction type (Field Mix)	Kukri_rep_c75743_357	UNK	0		2.78485	0.413143	0.0107105	TCAP90K_LeafRustPanel AMPanel_LR_2013_Seedling
seedling leaf rust reaction type (Field Mix)	Kukri_rep_c105330_552	UNK	0		2.78527	0.413143	0.0106967	TCAP90K_LeafRustPanel AMPanel_LR_2013_Seedling
seedling leaf rust reaction type (Field Mix)	Tdurum_contig81323_527	UNK	1407020504	TRIAE_CS42_2BS_TGACv1_147123_AA0478380	2.78541	0.413143	0.010692	TCAP90K_LeafRustPanel AMPanel_LR_2013_Seedling
seedling leaf rust reaction type (Field Mix)	RAC875_c64292_78	6B	34547216	TRIAE_CS42_6BS_TGACv1_515176_AA1667880	2.78298	0.414234	0.0107724	TCAP90K_LeafRustPanel AMPanel_LR_2013_Seedling
seedling leaf rust reaction type (Field Mix)	RAC875_c64292_194	6B	34547418	TRIAE_CS42_6BS_TGACv1_515176_AA1667880	2.78298	0.414234	0.0107724	TCAP90K_LeafRustPanel AMPanel_LR_2013_Seedling
seedling leaf rust reaction type (Field Mix)	RAC875_c19718_551	UNK	711164140	TRIAE_CS42_4AL_TGACv1_289623_AA0974210	2.78168	0.414606	0.0108158	TCAP90K_LeafRustPanel AMPanel_LR_2013_Seedling
seedling leaf rust reaction type (Field Mix)	Tdurum_contig51189_574	7A	54998423	TRIAE_CS42_7AS_TGACv1_569563_AA1819240	2.78183	0.414606	0.0108106	TCAP90K_LeafRustPanel AMPanel_LR_2013_Seedling
seedling leaf rust reaction type (Field Mix)	Excalibur_c45655_318	1B	53449789		2.78055	0.415404	0.0108535	TCAP90K_LeafRustPanel AMPanel_LR_2013_Seedling
seedling leaf rust reaction type (Field Mix)	IWA6262	2B	1611272	TRIAE_CS42_2BS_TGACv1_148429_AA0492780	2.77981	0.415697	0.0108781	TCAP90K_LeafRustPanel AMPanel_LR_2013_Seedling
seedling leaf rust reaction type (Field Mix)	Excalibur_c24453_670	7B	90149837		2.77845	0.416803	0.0109239	TCAP90K_LeafRustPanel AMPanel_LR_2013_Seedling
seedling leaf rust reaction type (Field Mix)	GENE-4367_562	UNK	1276467867	TRIAE_CS42_4AL_TGACv1_288271_AA0943050	2.77548	0.419974	0.0110241	TCAP90K_LeafRustPanel AMPanel_LR_2013_Seedling
seedling leaf rust reaction type (CA1.2)	BS00003744_51	UNK	0		3.22424	0.419991	0.00252611	TCAP90K_LeafRustPanel AMPanel_LR_2013_Seedling
seedling leaf rust reaction type (CA1.2)	Excalibur_c26042_260	2B	43488719	TRIAE_CS42_2BS_TGACv1_147656_AA0486020	3.22236	0.419991	0.00254282	TCAP90K_LeafRustPanel AMPanel_LR_2013_Seedling
seedling leaf rust reaction type (Field Mix)	IWA2019	UNK	427241126	TRIAE_CS42_3AS_TGACv1_212306_AA0699790	2.77412	0.420424	0.0110701	TCAP90K_LeafRustPanel AMPanel_LR_2013_Seedling
seedling leaf rust reaction type (Field Mix)	Kukri_c66123_88	UNK	1407020504	TRIAE_CS42_2AS_TGACv1_113092_AA0351100	2.77432	0.420424	0.0110634	TCAP90K_LeafRustPanel AMPanel_LR_2013_Seedling
seedling leaf rust reaction type (Field Mix)	Ra_c49035_206	UNK	862596329	TRIAE_CS42_4AL_TGACv1_289340_AA0969380	2.77341	0.420696	0.0110943	TCAP90K_LeafRustPanel AMPanel_LR_2013_Seedling
seedling leaf rust reaction type (CA1.2)	BS00067938_51	5B	19775034	TRIAE_CS42_5BS_TGACv1_423597_AA1380340	3.21978	0.420956	0.00256576	TCAP90K_LeafRustPanel AMPanel_LR_2013_Seedling
seedling leaf rust reaction type (CA1.2)	RFL_Contig5885_435	6D	2513001	TRIAE_CS42_6DS_TGACv1_542491_AA1722310	3.21673	0.42264	0.0025932	TCAP90K_LeafRustPanel AMPanel_LR_2013_Seedling
seedling leaf rust reaction type (Field Mix)	RAC875_c29054_192	1B	49013266		2.77086	0.4233	0.0111818	TCAP90K_LeafRustPanel AMPanel_LR_2013_Seedling
seedling leaf rust reaction type (Field Mix)	TA005016-0827	UNK	0		2.7704	0.4233	0.0111974	TCAP90K_LeafRustPanel AMPanel_LR_2013_Seedling
seedling leaf rust reaction type (Field Mix)	Kukri_rep_c75743_1261	UNK	14438298		2.76978	0.423465	0.011219	TCAP90K_LeafRustPanel AMPanel_LR_2013_Seedling
seedling leaf rust reaction type (Field Mix)	BobWhite_c17257_454	UNK	1332790647	TRIAE_CS42_1BL_TGACv1_032408_AA0129560	2.76843	0.424563	0.0112653	TCAP90K_LeafRustPanel AMPanel_LR_2013_Seedling
seedling leaf rust reaction type (Field Mix)	tplb0034e07_718	2B	2010233	TRIAE_CS42_2BS_TGACv1_146993_AA0476320	2.7676	0.425004	0.0112943	TCAP90K_LeafRustPanel AMPanel_LR_2013_Seedling
seedling leaf rust reaction type (Field Mix)	CAP11_c846_221	UNK	601624	TRIAE_CS42_7BL_TGACv1_578552_AA1896900	2.7658	0.426693	0.0113565	TCAP90K_LeafRustPanel AMPanel_LR_2013_Seedling
seedling leaf rust reaction type (Field Mix)	D_contig79290_372	UNK	666453193	TRIAE_CS42_U_TGACv1_643783_AA2135050	2.76514	0.426909	0.0113796	TCAP90K_LeafRustPanel AMPanel_LR_2013_Seedling
seedling leaf rust reaction type (Field Mix)	BobWhite_c23632_322	1A	233587673	TRIAE_CS42_1AL_TGACv1_000767_AA0018710	2.76369	0.428158	0.0114303	TCAP90K_LeafRustPanel AMPanel_LR_2013_Seedling
seedling leaf rust reaction type (Race 1)	Kukri_c57078_153	2A	202900470	TRIAE_CS42_2AL_TGACv1_094255_AA0295020	3.40638	0.428298	0.0013166	TCAP90K_LeafRustPanel AMPanel_LR_2013_Seedling
seedling leaf rust reaction type (Race 1)	IWA4723	UNK	1411369451	TRIAE_CS42_2BS_TGACv1_147972_AA0489500	3.40513	0.428298	0.00132266	TCAP90K_LeafRustPanel AMPanel_LR_2013_Seedling
seedling leaf rust reaction type (Race 1)	IAAV4667	1D	111168187	TRIAE_CS42_1DL_TGACv1_063301_AA0226060	3.41171	0.428298	0.00129112	TCAP90K_LeafRustPanel AMPanel_LR_2013_Seedling
seedling leaf rust reaction type (Race 1)	BobWhite_c40424_143	UNK	0	TRIAE_CS42_4BL_TGACv1_321503_AA1061470	3.4005	0.429961	0.00134527	TCAP90K_LeafRustPanel AMPanel_LR_2013_Seedling
seedling leaf rust reaction type (Field Mix)	Excalibur_c57881_200	UNK	0		2.76134	0.430601	0.011513	TCAP90K_LeafRustPanel AMPanel_LR_2013_Seedling
seedling leaf rust reaction type (Field Mix)	BS00022180_51	UNK	1194621080	TRIAE_CS42_1BS_TGACv1_050019_AA0166070	2.75997	0.431752	0.0115613	TCAP90K_LeafRustPanel AMPanel_LR_2013_Seedling
seedling leaf rust reaction type (Field Mix)	GENE-0181_607	1B	58951238	TRIAE_CS42_1BS_TGACv1_049594_AA0157420	2.75812	0.433548	0.0116271	TCAP90K_LeafRustPanel AMPanel_LR_2013_Seedling
seedling leaf rust reaction type (Race 1)	BobWhite_c33778_146	5D	161071009	TRIAE_CS42_5DL_TGACv1_432999_AA1397340	3.39465	0.433623	0.00137434	TCAP90K_LeafRustPanel AMPanel_LR_2013_Seedling
seedling leaf rust reaction type (Field Mix)	Kukri_c45628_892	7D	229352243	TRIAE_CS42_7BL_TGACv1_577032_AA1863300	2.75685	0.434571	0.0116721	TCAP90K_LeafRustPanel AMPanel_LR_2013_Seedling
seedling leaf rust reaction type (Race 1)	BobWhite_c22778_271	UNK	0		3.38897	0.437102	0.00140313	TCAP90K_LeafRustPanel AMPanel_LR_2013_Seedling
seedling leaf rust reaction type (Field Mix)	BS00045453_51	6B	29926916	TRIAE_CS42_6BS_TGACv1_514137_AA1655840	2.74983	0.438034	0.0119253	TCAP90K_LeafRustPanel AMPanel_LR_2013_Seedling
seedling leaf rust reaction type (Field Mix)	GENE-4958_208	UNK	246324527	TRIAE_CS42_7BL_TGACv1_579573_AA1908570	2.75001	0.438034	0.0119189	TCAP90K_LeafRustPanel AMPanel_LR_2013_Seedling
seedling leaf rust reaction type (Field Mix)	RAC875_c38873_1118	UNK	396411012	TRIAE_CS42_5BL_TGACv1_405404_AA1326580	2.75307	0.438034	0.011808	TCAP90K_LeafRustPanel AMPanel_LR_2013_Seedling
seedling leaf rust reaction type (Field Mix)	BS00029789_51	7D	215410466	TRIAE_CS42_7BL_TGACv1_579573_AA1908570	2.75212	0.438034	0.0118421	TCAP90K_LeafRustPanel AMPanel_LR_2013_Seedling
seedling leaf rust reaction type (Field Mix)	BS00062827_51	3B	349186198		2.75134	0.438034	0.0118703	TCAP90K_LeafRustPanel AMPanel_LR_2013_Seedling
seedling leaf rust reaction type (Field Mix)	IACX8060	2D	9477694	TRIAE_CS42_2DS_TGACv1_178248_AA0593450	2.75091	0.438034	0.011886	TCAP90K_LeafRustPanel AMPanel_LR_2013_Seedling
seedling leaf rust reaction type (Field Mix)	Ra_c7318_685	4A	210523860	TRIAE_CS42_4AL_TGACv1_290671_AA0988140	2.75006	0.438034	0.0119169	TCAP90K_LeafRustPanel AMPanel_LR_2013_Seedling
seedling leaf rust reaction type (Field Mix)	GENE-4958_195	7D	215408697	TRIAE_CS42_7BL_TGACv1_579573_AA1908570	2.75001	0.438034	0.0119189	TCAP90K_LeafRustPanel AMPanel_LR_2013_Seedling
seedling leaf rust reaction type (Field Mix)	GENE-3798_1224	6B	29867490	TRIAE_CS42_6BS_TGACv1_514137_AA1655850	2.74983	0.438034	0.0119253	TCAP90K_LeafRustPanel AMPanel_LR_2013_Seedling
seedling leaf rust reaction type (CA1.2)	GENE-0644_421	2A	190952839	TRIAE_CS42_2BS_TGACv1_146843_AA0473840	3.2045	0.438121	0.00270599	TCAP90K_LeafRustPanel AMPanel_LR_2013_Seedling
seedling leaf rust reaction type (Field Mix)	JD_c20036_865	5A	84168911	TRIAE_CS42_5AL_TGACv1_374362_AA1198040	2.7471	0.43972	0.0120248	TCAP90K_LeafRustPanel AMPanel_LR_2013_Seedling
seedling leaf rust reaction type (Field Mix)	Excalibur_c92241_336	2A	10656602	TRIAE_CS42_2AS_TGACv1_113144_AA0352030	2.74732	0.43972	0.012017	TCAP90K_LeafRustPanel AMPanel_LR_2013_Seedling
seedling leaf rust reaction type (Field Mix)	IWA7937	6D	20766513	TRIAE_CS42_6DS_TGACv1_543462_AA1740390	2.74801	0.43972	0.0119916	TCAP90K_LeafRustPanel AMPanel_LR_2013_Seedling
seedling leaf rust reaction type (CA1.2)	Ku_c23118_149	UNK	1002020010	TRIAE_CS42_2AS_TGACv1_113174_AA0352580	3.20029	0.440257	0.00274582	TCAP90K_LeafRustPanel AMPanel_LR_2013_Seedling
seedling leaf rust reaction type (CA1.2)	RAC875_rep_c106400_276	UNK	0		3.19764	0.440257	0.00277116	TCAP90K_LeafRustPanel AMPanel_LR_2013_Seedling
seedling leaf rust reaction type (CA1.2)	Tdurum_contig28247_226	UNK	1327187500	TRIAE_CS42_6BL_TGACv1_500204_AA1601050	3.19746	0.440257	0.00277285	TCAP90K_LeafRustPanel AMPanel_LR_2013_Seedling
seedling leaf rust reaction type (Race 1)	Kukri_rep_c72243_148	2D	81097231	TRIAE_CS42_2DL_TGACv1_159544_AA0539610	3.38226	0.442314	0.00143784	TCAP90K_LeafRustPanel AMPanel_LR_2013_Seedling
seedling leaf rust reaction type (Field Mix)	RFL_Contig2549_565	3B	333040057	TRIAE_CS42_3B_TGACv1_224164_AA0793220	2.74326	0.443575	0.0121663	TCAP90K_LeafRustPanel AMPanel_LR_2013_Seedling
seedling leaf rust reaction type (Field Mix)	RAC875_c22627_315	6A	4466974	TRIAE_CS42_6AS_TGACv1_488755_AA1576290	2.74368	0.443575	0.0121509	TCAP90K_LeafRustPanel AMPanel_LR_2013_Seedling
seedling leaf rust reaction type (Field Mix)	Kukri_c44500_315	UNK	493808604	TRIAE_CS42_1AL_TGACv1_000540_AA0014290	2.74212	0.443808	0.0122088	TCAP90K_LeafRustPanel AMPanel_LR_2013_Seedling
seedling leaf rust reaction type (Field Mix)	Ra_c24622_352	7B	6201856		2.7425	0.443808	0.0121946	TCAP90K_LeafRustPanel AMPanel_LR_2013_Seedling
seedling leaf rust reaction type (Field Mix)	GENE-0158_358	UNK	1003843266	TRIAE_CS42_1DS_TGACv1_082205_AA0264170	2.7414	0.444132	0.0122357	TCAP90K_LeafRustPanel AMPanel_LR_2013_Seedling
seedling leaf rust reaction type (Race 1)	Tdurum_contig13117_1316	1B	256364736	TRIAE_CS42_1BL_TGACv1_031687_AA0118830	3.37732	0.444773	0.0014639	TCAP90K_LeafRustPanel AMPanel_LR_2013_Seedling
seedling leaf rust reaction type (Field Mix)	RAC875_c31045_882	2A	11139176	TRIAE_CS42_2AS_TGACv1_112597_AA0341920	2.74035	0.444894	0.0122748	TCAP90K_LeafRustPanel AMPanel_LR_2013_Seedling
seedling leaf rust reaction type (Race 1)	RAC875_c50572_106	6B	202679670		3.37267	0.446836	0.00148885	TCAP90K_LeafRustPanel AMPanel_LR_2013_Seedling
seedling leaf rust reaction type (Field Mix)	Tdurum_contig61410_467	1D	8063692	TRIAE_CS42_1DS_TGACv1_080666_AA0251990	2.73683	0.449017	0.0124068	TCAP90K_LeafRustPanel AMPanel_LR_2013_Seedling
seedling leaf rust reaction type (CA1.2)	GENE-1389_396	2B	52059358	TRIAE_CS42_2BS_TGACv1_147509_AA0484020	3.18759	0.452651	0.0028693	TCAP90K_LeafRustPanel AMPanel_LR_2013_Seedling
seedling leaf rust reaction type (Field Mix)	BobWhite_c11327_491	4A	207722224	TRIAE_CS42_4AL_TGACv1_291941_AA0997160	2.73245	0.45436	0.0125729	TCAP90K_LeafRustPanel AMPanel_LR_2013_Seedling
seedling leaf rust reaction type (Field Mix)	BS00070797_51	2A	10642916	TRIAE_CS42_2AS_TGACv1_113144_AA0352040	2.73187	0.4545	0.0125952	TCAP90K_LeafRustPanel AMPanel_LR_2013_Seedling
seedling leaf rust reaction type (Field Mix)	BS00073382_51	2A	10643069	TRIAE_CS42_2AS_TGACv1_113144_AA0352040	2.73044	0.4558	0.0126498	TCAP90K_LeafRustPanel AMPanel_LR_2013_Seedling
seedling leaf rust reaction type (Field Mix)	IAAV11	UNK	0		2.72978	0.456058	0.0126755	TCAP90K_LeafRustPanel AMPanel_LR_2013_Seedling
seedling leaf rust reaction type (Race 1)	Tdurum_contig11802_864	2B	1566052	TRIAE_CS42_2DS_TGACv1_177783_AA0584520	3.36314	0.456986	0.00154124	TCAP90K_LeafRustPanel AMPanel_LR_2013_Seedling
seedling leaf rust reaction type (Race 1)	RAC875_c8100_245	5D	159920177	TRIAE_CS42_5DL_TGACv1_432921_AA1394320	3.35949	0.457556	0.00156175	TCAP90K_LeafRustPanel AMPanel_LR_2013_Seedling
seedling leaf rust reaction type (Field Mix)	IWA2059	2A	10647254	TRIAE_CS42_2AS_TGACv1_113144_AA0352040	2.72817	0.457609	0.0127372	TCAP90K_LeafRustPanel AMPanel_LR_2013_Seedling
seedling leaf rust reaction type (CA1.2)	RAC875_c14455_1148	UNK	351131982	TRIAE_CS42_4BL_TGACv1_320494_AA1041310	3.17891	0.46277	0.00295664	TCAP90K_LeafRustPanel AMPanel_LR_2013_Seedling
seedling leaf rust reaction type (CA1.2)	Excalibur_c38886_129	4A	67264773	TRIAE_CS42_4AS_TGACv1_307032_AA1016400	3.1775	0.46277	0.00297106	TCAP90K_LeafRustPanel AMPanel_LR_2013_Seedling
seedling leaf rust reaction type (Field Mix)	Excalibur_c11093_519	UNK	0		2.72244	0.464948	0.0129603	TCAP90K_LeafRustPanel AMPanel_LR_2013_Seedling
seedling leaf rust reaction type (Field Mix)	BS00069412_51	6B	131222607		2.71959	0.466937	0.0130727	TCAP90K_LeafRustPanel AMPanel_LR_2013_Seedling
seedling leaf rust reaction type (Field Mix)	tplb0041g04_660	7B	174134197	TRIAE_CS42_7BL_TGACv1_578787_AA1900050	2.71982	0.466937	0.0130634	TCAP90K_LeafRustPanel AMPanel_LR_2013_Seedling
seedling leaf rust reaction type (Field Mix)	Tdurum_contig28247_226	UNK	1327187500	TRIAE_CS42_6BL_TGACv1_500204_AA1601050	2.72034	0.466937	0.0130429	TCAP90K_LeafRustPanel AMPanel_LR_2013_Seedling
seedling leaf rust reaction type (Field Mix)	IWA1742	6B	78868701		2.71608	0.468444	0.0132121	TCAP90K_LeafRustPanel AMPanel_LR_2013_Seedling
seedling leaf rust reaction type (Field Mix)	IWA2696	2A	10649619	TRIAE_CS42_2AS_TGACv1_113144_AA0352040	2.71518	0.468444	0.0132481	TCAP90K_LeafRustPanel AMPanel_LR_2013_Seedling
seedling leaf rust reaction type (Field Mix)	Kukri_rep_c104307_905	2A	10651421	TRIAE_CS42_2AS_TGACv1_113144_AA0352040	2.71518	0.468444	0.0132481	TCAP90K_LeafRustPanel AMPanel_LR_2013_Seedling
seedling leaf rust reaction type (Field Mix)	IWA1513	UNK	0		2.71796	0.468444	0.0131373	TCAP90K_LeafRustPanel AMPanel_LR_2013_Seedling
seedling leaf rust reaction type (Field Mix)	BobWhite_c32973_167	UNK	1427989420	TRIAE_CS42_6AS_TGACv1_487572_AA1571610	2.71687	0.468444	0.0131805	TCAP90K_LeafRustPanel AMPanel_LR_2013_Seedling
seedling leaf rust reaction type (Field Mix)	BobWhite_rep_c50112_99	1B	90268908	TRIAE_CS42_1BS_TGACv1_050232_AA0169280	2.71648	0.468444	0.0131962	TCAP90K_LeafRustPanel AMPanel_LR_2013_Seedling
seedling leaf rust reaction type (Field Mix)	IWA3981	UNK	1370890009	TRIAE_CS42_4AL_TGACv1_290824_AA0989730	2.7162	0.468444	0.013207	TCAP90K_LeafRustPanel AMPanel_LR_2013_Seedling
seedling leaf rust reaction type (Race 1)	Kukri_c30847_551	UNK	0		3.34831	0.46884	0.00162611	TCAP90K_LeafRustPanel AMPanel_LR_2013_Seedling
seedling leaf rust reaction type (Race 1)	RAC875_c25756_279	UNK	1391226813	TRIAE_CS42_5BL_TGACv1_404178_AA1288360	3.34623	0.46884	0.00163837	TCAP90K_LeafRustPanel AMPanel_LR_2013_Seedling
seedling leaf rust reaction type (Field Mix)	BS00039559_51	7A	30939967	TRIAE_CS42_7AS_TGACv1_571046_AA1843870	2.71359	0.469338	0.0133116	TCAP90K_LeafRustPanel AMPanel_LR_2013_Seedling
seedling leaf rust reaction type (Field Mix)	IWA8187	5D	117430381	TRIAE_CS42_5DL_TGACv1_435433_AA1450550	2.71387	0.469338	0.0133004	TCAP90K_LeafRustPanel AMPanel_LR_2013_Seedling
seedling leaf rust reaction type (Field Mix)	Excalibur_c28771_400	6A	51944584	TRIAE_CS42_6BS_TGACv1_513963_AA1653050	2.71307	0.469402	0.0133325	TCAP90K_LeafRustPanel AMPanel_LR_2013_Seedling
seedling leaf rust reaction type (Field Mix)	Excalibur_c21568_689	UNK	0	TRIAE_CS42_6AL_TGACv1_472038_AA1517130	2.712	0.470253	0.0133758	TCAP90K_LeafRustPanel AMPanel_LR_2013_Seedling
seedling leaf rust reaction type (Field Mix)	Tdurum_contig68637_256	UNK	1296719658	TRIAE_CS42_1AS_TGACv1_020044_AA0074210	2.71147	0.470326	0.013397	TCAP90K_LeafRustPanel AMPanel_LR_2013_Seedling
seedling leaf rust reaction type (Field Mix)	Tdurum_contig56661_291	3B	583500534	TRIAE_CS42_3B_TGACv1_225302_AA0806900	2.711	0.470326	0.013416	TCAP90K_LeafRustPanel AMPanel_LR_2013_Seedling
seedling leaf rust reaction type (Race 1)	Excalibur_c25270_218	4B	302826626		3.34211	0.470387	0.00166289	TCAP90K_LeafRustPanel AMPanel_LR_2013_Seedling
seedling leaf rust reaction type (Field Mix)	RAC875_c40246_71	UNK	54122164	TRIAE_CS42_2DS_TGACv1_177325_AA0573550	2.7073	0.474932	0.0135667	TCAP90K_LeafRustPanel AMPanel_LR_2013_Seedling
seedling leaf rust reaction type (Field Mix)	IWA6716	UNK	989044136	TRIAE_CS42_3AL_TGACv1_195661_AA0652480	2.70589	0.476277	0.0136245	TCAP90K_LeafRustPanel AMPanel_LR_2013_Seedling
seedling leaf rust reaction type (CA1.2)	Excalibur_c6644_1461	4A	44889420		3.16695	0.476869	0.00308095	TCAP90K_LeafRustPanel AMPanel_LR_2013_Seedling
seedling leaf rust reaction type (CA1.2)	GENE-0724_612	UNK	796994221	TRIAE_CS42_U_TGACv1_641558_AA2097970	3.1633	0.479867	0.00311981	TCAP90K_LeafRustPanel AMPanel_LR_2013_Seedling
seedling leaf rust reaction type (Field Mix)	IWA3756	UNK	1394776127	TRIAE_CS42_4AL_TGACv1_289019_AA0963620	2.70048	0.483396	0.0138478	TCAP90K_LeafRustPanel AMPanel_LR_2013_Seedling
seedling leaf rust reaction type (Field Mix)	RAC875_c5544_725	1B	28589834	TRIAE_CS42_1BS_TGACv1_050369_AA0171290	2.69978	0.48373	0.013877	TCAP90K_LeafRustPanel AMPanel_LR_2013_Seedling
seedling leaf rust reaction type (Race 1)	Kukri_rep_c108067_229	UNK	0		3.33111	0.483818	0.00173003	TCAP90K_LeafRustPanel AMPanel_LR_2013_Seedling
seedling leaf rust reaction type (Field Mix)	IAAV7541	1B	11184580		2.69895	0.484248	0.0139116	TCAP90K_LeafRustPanel AMPanel_LR_2013_Seedling
seedling leaf rust reaction type (Field Mix)	Kukri_c17342_231	3A	10187669	TRIAE_CS42_3AS_TGACv1_211749_AA0693600	2.69821	0.484652	0.0139428	TCAP90K_LeafRustPanel AMPanel_LR_2013_Seedling
seedling leaf rust reaction type (Field Mix)	BS00013901_51	1A	104943138	TRIAE_CS42_1AS_TGACv1_020314_AA0076560	2.69425	0.487004	0.0141095	TCAP90K_LeafRustPanel AMPanel_LR_2013_Seedling
seedling leaf rust reaction type (Field Mix)	BS00093736_51	1B	105716710	TRIAE_CS42_1BS_TGACv1_050053_AA0166700	2.69425	0.487004	0.0141095	TCAP90K_LeafRustPanel AMPanel_LR_2013_Seedling
seedling leaf rust reaction type (Field Mix)	IAAV2452	UNK	1335329008	TRIAE_CS42_1DS_TGACv1_080174_AA0242260	2.69425	0.487004	0.0141095	TCAP90K_LeafRustPanel AMPanel_LR_2013_Seedling
seedling leaf rust reaction type (Field Mix)	RAC875_c37780_94	1D	84872672	TRIAE_CS42_1AL_TGACv1_001352_AA0029120	2.69501	0.487004	0.0140772	TCAP90K_LeafRustPanel AMPanel_LR_2013_Seedling
seedling leaf rust reaction type (Field Mix)	Tdurum_contig14130_315	5B	2778844	TRIAE_CS42_5BS_TGACv1_423469_AA1377600	2.69513	0.487004	0.0140723	TCAP90K_LeafRustPanel AMPanel_LR_2013_Seedling
seedling leaf rust reaction type (CA1.2)	BS00079095_51	1D	112698130	TRIAE_CS42_1DL_TGACv1_063619_AA0229190	3.15464	0.488422	0.0032139	TCAP90K_LeafRustPanel AMPanel_LR_2013_Seedling
seedling leaf rust reaction type (CA1.2)	Excalibur_c6892_274	1B	246280203	TRIAE_CS42_1BL_TGACv1_031486_AA0114950	3.15453	0.488422	0.00321513	TCAP90K_LeafRustPanel AMPanel_LR_2013_Seedling
seedling leaf rust reaction type (Field Mix)	Excalibur_c11929_1019	5D	125730386	TRIAE_CS42_5DL_TGACv1_435680_AA1453400	2.68974	0.492939	0.0143014	TCAP90K_LeafRustPanel AMPanel_LR_2013_Seedling
seedling leaf rust reaction type (Field Mix)	BobWhite_c12144_216	UNK	0		2.68901	0.493332	0.0143329	TCAP90K_LeafRustPanel AMPanel_LR_2013_Seedling
seedling leaf rust reaction type (Field Mix)	IWA2335	5D	117428259	TRIAE_CS42_5DL_TGACv1_435433_AA1450550	2.68502	0.495793	0.0145051	TCAP90K_LeafRustPanel AMPanel_LR_2013_Seedling
seedling leaf rust reaction type (Field Mix)	Kukri_c19562_127	UNK	0		2.68537	0.495793	0.01449	TCAP90K_LeafRustPanel AMPanel_LR_2013_Seedling
seedling leaf rust reaction type (Field Mix)	IAAV5818	UNK	711164140	TRIAE_CS42_4AL_TGACv1_289623_AA0974210	2.68537	0.495793	0.01449	TCAP90K_LeafRustPanel AMPanel_LR_2013_Seedling
seedling leaf rust reaction type (Field Mix)	BS00067399_51	7A	31157258	TRIAE_CS42_7AS_TGACv1_570473_AA1836240	2.68552	0.495793	0.0144834	TCAP90K_LeafRustPanel AMPanel_LR_2013_Seedling
seedling leaf rust reaction type (Field Mix)	Tdurum_contig42247_2504	1A	161467861	TRIAE_CS42_1AS_TGACv1_019131_AA0061130	2.6856	0.495793	0.0144799	TCAP90K_LeafRustPanel AMPanel_LR_2013_Seedling
seedling leaf rust reaction type (Race 1)	RAC875_c14455_1148	UNK	351131982	TRIAE_CS42_4BL_TGACv1_320494_AA1041310	3.31792	0.495983	0.00181383	TCAP90K_LeafRustPanel AMPanel_LR_2013_Seedling
seedling leaf rust reaction type (Race 1)	Kukri_rep_c109912_394	2A	690884	TRIAE_CS42_2AS_TGACv1_113867_AA0361650	3.31978	0.495983	0.00180177	TCAP90K_LeafRustPanel AMPanel_LR_2013_Seedling
seedling leaf rust reaction type (Field Mix)	BobWhite_c12281_752	3B	641109791	TRIAE_CS42_3AL_TGACv1_194395_AA0632400	2.68389	0.496779	0.0145541	TCAP90K_LeafRustPanel AMPanel_LR_2013_Seedling
seedling leaf rust reaction type (Field Mix)	IWA1640	UNK	0		2.68335	0.496887	0.0145775	TCAP90K_LeafRustPanel AMPanel_LR_2013_Seedling
seedling leaf rust reaction type (Field Mix)	BS00098308_51	1D	53785134	TRIAE_CS42_1BS_TGACv1_050519_AA0172980	2.67505	0.498622	0.0149436	TCAP90K_LeafRustPanel AMPanel_LR_2013_Seedling
seedling leaf rust reaction type (Field Mix)	IWA3018	3B	589293329	TRIAE_CS42_3B_TGACv1_222368_AA0763220	2.67485	0.498622	0.0149526	TCAP90K_LeafRustPanel AMPanel_LR_2013_Seedling
seedling leaf rust reaction type (Field Mix)	BS00022604_51	UNK	1268021774	TRIAE_CS42_1BS_TGACv1_049530_AA0155990	2.67505	0.498622	0.0149436	TCAP90K_LeafRustPanel AMPanel_LR_2013_Seedling
seedling leaf rust reaction type (Field Mix)	Kukri_c30371_173	1D	71557227	TRIAE_CS42_U_TGACv1_641589_AA2098910	2.67505	0.498622	0.0149436	TCAP90K_LeafRustPanel AMPanel_LR_2013_Seedling
seedling leaf rust reaction type (Field Mix)	IWA8625	7B	202401818	TRIAE_CS42_7BL_TGACv1_577541_AA1878270	2.68152	0.498622	0.0146576	TCAP90K_LeafRustPanel AMPanel_LR_2013_Seedling
seedling leaf rust reaction type (Field Mix)	GENE-0040_194	1B	203666800	TRIAE_CS42_1DS_TGACv1_081848_AA0263000	2.67505	0.498622	0.0149436	TCAP90K_LeafRustPanel AMPanel_LR_2013_Seedling
seedling leaf rust reaction type (Field Mix)	GENE-4777_297	1A	14057816	TRIAE_CS42_1AS_TGACv1_019646_AA0069450	2.67505	0.498622	0.0149436	TCAP90K_LeafRustPanel AMPanel_LR_2013_Seedling
seedling leaf rust reaction type (Field Mix)	Excalibur_rep_c103847_565	1B	70355500	TRIAE_CS42_1BS_TGACv1_051023_AA0177300	2.67505	0.498622	0.0149436	TCAP90K_LeafRustPanel AMPanel_LR_2013_Seedling
seedling leaf rust reaction type (Field Mix)	Excalibur_c2541_262	1B	55744834	TRIAE_CS42_1BS_TGACv1_049696_AA0159930	2.67505	0.498622	0.0149436	TCAP90K_LeafRustPanel AMPanel_LR_2013_Seedling
seedling leaf rust reaction type (Field Mix)	Kukri_c53962_102	1A	15873748	TRIAE_CS42_1DS_TGACv1_080829_AA0254250	2.67505	0.498622	0.0149436	TCAP90K_LeafRustPanel AMPanel_LR_2013_Seedling
seedling leaf rust reaction type (Field Mix)	Kukri_rep_c115647_349	1B	92715035	TRIAE_CS42_1BS_TGACv1_049899_AA0163830	2.67505	0.498622	0.0149436	TCAP90K_LeafRustPanel AMPanel_LR_2013_Seedling
seedling leaf rust reaction type (Field Mix)	BS00066484_51	UNK	99012802	TRIAE_CS42_7BL_TGACv1_577962_AA1886800	2.68123	0.498622	0.0146703	TCAP90K_LeafRustPanel AMPanel_LR_2013_Seedling
seedling leaf rust reaction type (Field Mix)	IAAV4531	1B	66177490	TRIAE_CS42_1BS_TGACv1_050563_AA0173390	2.68001	0.498622	0.0147239	TCAP90K_LeafRustPanel AMPanel_LR_2013_Seedling
seedling leaf rust reaction type (Field Mix)	IWA5672	5B	202528980	TRIAE_CS42_5AL_TGACv1_377975_AA1250540	2.6776	0.498622	0.0148304	TCAP90K_LeafRustPanel AMPanel_LR_2013_Seedling
seedling leaf rust reaction type (Field Mix)	Excalibur_c17633_111	UNK	1353151238	TRIAE_CS42_2BS_TGACv1_147123_AA0478390	2.6768	0.498622	0.0148656	TCAP90K_LeafRustPanel AMPanel_LR_2013_Seedling
seedling leaf rust reaction type (Field Mix)	TA002964-0938	2A	166066245	TRIAE_CS42_U_TGACv1_716377_AA2167840	2.67554	0.498622	0.0149217	TCAP90K_LeafRustPanel AMPanel_LR_2013_Seedling
seedling leaf rust reaction type (Field Mix)	Excalibur_c15048_488	2D	19561892	TRIAE_CS42_2DS_TGACv1_177621_AA0581220	2.6743	0.498761	0.014977	TCAP90K_LeafRustPanel AMPanel_LR_2013_Seedling
seedling leaf rust reaction type (Field Mix)	Ku_c11827_464	7A	27168475	TRIAE_CS42_7AS_TGACv1_571172_AA1845390	2.67366	0.49904	0.0150057	TCAP90K_LeafRustPanel AMPanel_LR_2013_Seedling
seedling leaf rust reaction type (CA1.2)	Excalibur_c19976_382	UNK	943946236	TRIAE_CS42_4BL_TGACv1_320890_AA1050990	3.1454	0.500831	0.00331717	TCAP90K_LeafRustPanel AMPanel_LR_2013_Seedling
seedling leaf rust reaction type (Field Mix)	BS00009540_51	2A	179929210	TRIAE_CS42_2DS_TGACv1_177567_AA0580240	2.67002	0.502446	0.0151693	TCAP90K_LeafRustPanel AMPanel_LR_2013_Seedling
seedling leaf rust reaction type (Field Mix)	GENE-3521_378	4A	169015516	TRIAE_CS42_4AL_TGACv1_289538_AA0972750	2.67032	0.502446	0.0151559	TCAP90K_LeafRustPanel AMPanel_LR_2013_Seedling
seedling leaf rust reaction type (Field Mix)	BobWhite_c19182_280	1A	237707598	TRIAE_CS42_1AL_TGACv1_000318_AA0008620	2.6709	0.502446	0.0151297	TCAP90K_LeafRustPanel AMPanel_LR_2013_Seedling
seedling leaf rust reaction type (Field Mix)	IACX486	7B	227105374	TRIAE_CS42_7BL_TGACv1_577892_AA1885450	2.66909	0.502482	0.0152113	TCAP90K_LeafRustPanel AMPanel_LR_2013_Seedling
seedling leaf rust reaction type (Field Mix)	BS00021881_51	6D	160976763	TRIAE_CS42_6DL_TGACv1_526359_AA1680390	2.66912	0.502482	0.0152101	TCAP90K_LeafRustPanel AMPanel_LR_2013_Seedling
seedling leaf rust reaction type (Field Mix)	RAC875_c20429_903	5B	273307807		2.66836	0.502898	0.0152443	TCAP90K_LeafRustPanel AMPanel_LR_2013_Seedling
seedling leaf rust reaction type (Field Mix)	Ku_c682_187	7B	206048011	TRIAE_CS42_7BL_TGACv1_578202_AA1891050	2.66428	0.506595	0.0154307	TCAP90K_LeafRustPanel AMPanel_LR_2013_Seedling
seedling leaf rust reaction type (Field Mix)	RAC875_c87897_333	UNK	1110928049	TRIAE_CS42_4BL_TGACv1_320833_AA1049840	2.6641	0.506595	0.0154387	TCAP90K_LeafRustPanel AMPanel_LR_2013_Seedling
seedling leaf rust reaction type (Field Mix)	Kukri_c43981_300	7A	174692450	TRIAE_CS42_U_TGACv1_641258_AA2089960	2.66451	0.506595	0.01542	TCAP90K_LeafRustPanel AMPanel_LR_2013_Seedling
seedling leaf rust reaction type (Field Mix)	IAAV4702	1B	238563643	TRIAE_CS42_1BL_TGACv1_032603_AA0131980	2.66421	0.506595	0.0154339	TCAP90K_LeafRustPanel AMPanel_LR_2013_Seedling
seedling leaf rust reaction type (Field Mix)	IWA4051	5A	87286414	TRIAE_CS42_5AL_TGACv1_375559_AA1223730	2.66341	0.506972	0.0154708	TCAP90K_LeafRustPanel AMPanel_LR_2013_Seedling
seedling leaf rust reaction type (Field Mix)	Excalibur_rep_c67994_169	2A	10651873	TRIAE_CS42_2AS_TGACv1_113144_AA0352040	2.66124	0.508891	0.0155707	TCAP90K_LeafRustPanel AMPanel_LR_2013_Seedling
seedling leaf rust reaction type (Field Mix)	RAC875_rep_c96091_211	2B	207524123	TRIAE_CS42_2BS_TGACv1_146392_AA0464120	2.66079	0.508891	0.0155914	TCAP90K_LeafRustPanel AMPanel_LR_2013_Seedling
seedling leaf rust reaction type (Field Mix)	Kukri_c65610_551	1D	128447410	TRIAE_CS42_6AL_TGACv1_471608_AA1511720	2.66101	0.508891	0.0155811	TCAP90K_LeafRustPanel AMPanel_LR_2013_Seedling
seedling leaf rust reaction type (Field Mix)	Kukri_c35918_164	UNK	0	TRIAE_CS42_7BL_TGACv1_577273_AA1870950	2.65919	0.50997	0.0156659	TCAP90K_LeafRustPanel AMPanel_LR_2013_Seedling
seedling leaf rust reaction type (Field Mix)	IAAV619	5A	109337550		2.65934	0.50997	0.0156587	TCAP90K_LeafRustPanel AMPanel_LR_2013_Seedling
seedling leaf rust reaction type (CA1.2)	Excalibur_rep_c106124_239	2B	52059666	TRIAE_CS42_2BS_TGACv1_147509_AA0484020	3.13677	0.512672	0.00341642	TCAP90K_LeafRustPanel AMPanel_LR_2013_Seedling
seedling leaf rust reaction type (CA1.2)	IWA8220	4A	67265468	TRIAE_CS42_4AS_TGACv1_307032_AA1016400	3.13437	0.513747	0.00344446	TCAP90K_LeafRustPanel AMPanel_LR_2013_Seedling
seedling leaf rust reaction type (Field Mix)	IWA1669	UNK	29777276	TRIAE_CS42_5AL_TGACv1_376192_AA1233490	2.65563	0.51402	0.0158321	TCAP90K_LeafRustPanel AMPanel_LR_2013_Seedling
seedling leaf rust reaction type (Field Mix)	BS00011545_51	UNK	1398429927	TRIAE_CS42_2BL_TGACv1_131823_AA0432600	2.65575	0.51402	0.0158263	TCAP90K_LeafRustPanel AMPanel_LR_2013_Seedling
seedling leaf rust reaction type (Field Mix)	BS00022625_51	1B	122077843	TRIAE_CS42_1BS_TGACv1_049391_AA0151900	2.65448	0.514746	0.0158859	TCAP90K_LeafRustPanel AMPanel_LR_2013_Seedling
seedling leaf rust reaction type (Field Mix)	BS00067808_51	7A	38229231	TRIAE_CS42_7AS_TGACv1_569596_AA1819960	2.65427	0.514746	0.0158963	TCAP90K_LeafRustPanel AMPanel_LR_2013_Seedling
seedling leaf rust reaction type (Field Mix)	BS00009247_51	UNK	1398429927	TRIAE_CS42_2BL_TGACv1_131823_AA0432600	2.65234	0.516393	0.0159874	TCAP90K_LeafRustPanel AMPanel_LR_2013_Seedling
seedling leaf rust reaction type (Field Mix)	BS00099876_51	7A	46736633	TRIAE_CS42_7AS_TGACv1_569915_AA1826890	2.6523	0.516393	0.0159891	TCAP90K_LeafRustPanel AMPanel_LR_2013_Seedling
seedling leaf rust reaction type (Field Mix)	BobWhite_c16439_1143	2D	17387760	TRIAE_CS42_2DS_TGACv1_179066_AA0604090	2.65119	0.516469	0.0160417	TCAP90K_LeafRustPanel AMPanel_LR_2013_Seedling
seedling leaf rust reaction type (Field Mix)	Excalibur_c11146_1322	7B	138133972	TRIAE_CS42_7BS_TGACv1_591942_AA1926190	2.65092	0.516469	0.0160544	TCAP90K_LeafRustPanel AMPanel_LR_2013_Seedling
seedling leaf rust reaction type (Field Mix)	RAC875_rep_c116436_106	7B	138135136	TRIAE_CS42_7BS_TGACv1_591942_AA1926190	2.65092	0.516469	0.0160544	TCAP90K_LeafRustPanel AMPanel_LR_2013_Seedling
seedling leaf rust reaction type (CA1.2)	IWA6308	2B	61369319		3.12948	0.519231	0.00350233	TCAP90K_LeafRustPanel AMPanel_LR_2013_Seedling
seedling leaf rust reaction type (Race 1)	IWA6904	6B	141476179	TRIAE_CS42_6BL_TGACv1_499397_AA1581300	3.29737	0.522136	0.00195191	TCAP90K_LeafRustPanel AMPanel_LR_2013_Seedling
seedling leaf rust reaction type (Race 1)	RAC875_c55891_712	1D	108981059	TRIAE_CS42_1DL_TGACv1_064639_AA0235210	3.29957	0.522136	0.00193664	TCAP90K_LeafRustPanel AMPanel_LR_2013_Seedling
seedling leaf rust reaction type (Field Mix)	BS00079035_51	2A	11143207	TRIAE_CS42_2AS_TGACv1_112597_AA0341920	2.64533	0.524401	0.0163223	TCAP90K_LeafRustPanel AMPanel_LR_2013_Seedling
seedling leaf rust reaction type (CA1.2)	BS00092273_51	2B	44899916		3.12406	0.525731	0.00356753	TCAP90K_LeafRustPanel AMPanel_LR_2013_Seedling
seedling leaf rust reaction type (Field Mix)	GENE-4608_372	1B	116471355		2.64396	0.52584	0.0163884	TCAP90K_LeafRustPanel AMPanel_LR_2013_Seedling
seedling leaf rust reaction type (Field Mix)	Excalibur_rep_c100567_692	7A	160580969	TRIAE_CS42_7AL_TGACv1_562378_AA1803540	2.64305	0.52657	0.0164326	TCAP90K_LeafRustPanel AMPanel_LR_2013_Seedling
seedling leaf rust reaction type (Field Mix)	Ku_c20136_198	7B	207045235	TRIAE_CS42_5BL_TGACv1_406235_AA1342570	2.64217	0.527254	0.0164754	TCAP90K_LeafRustPanel AMPanel_LR_2013_Seedling
seedling leaf rust reaction type (Field Mix)	tplb0056i06_856	4B	310285962	TRIAE_CS42_4BL_TGACv1_321111_AA1055600	2.64133	0.527876	0.0165162	TCAP90K_LeafRustPanel AMPanel_LR_2013_Seedling
seedling leaf rust reaction type (Field Mix)	Kukri_c5252_107	3B	60915803	TRIAE_CS42_3DS_TGACv1_273592_AA0932330	2.64082	0.527991	0.0165413	TCAP90K_LeafRustPanel AMPanel_LR_2013_Seedling
seedling leaf rust reaction type (Field Mix)	RAC875_c5606_501	3B	759113989	TRIAE_CS42_3DL_TGACv1_251131_AA0877870	2.63827	0.53128	0.0166659	TCAP90K_LeafRustPanel AMPanel_LR_2013_Seedling
seedling leaf rust reaction type (Race 1)	BobWhite_c36416_56	6B	141476179	TRIAE_CS42_6BL_TGACv1_499397_AA1581300	3.28552	0.533094	0.00203591	TCAP90K_LeafRustPanel AMPanel_LR_2013_Seedling
seedling leaf rust reaction type (Race 1)	Kukri_c4698_3401	2A	362968	TRIAE_CS42_2AS_TGACv1_114122_AA0364230	3.28277	0.533094	0.00205585	TCAP90K_LeafRustPanel AMPanel_LR_2013_Seedling
seedling leaf rust reaction type (Race 1)	IACX8446	2D	1753985	TRIAE_CS42_2BS_TGACv1_147972_AA0489470	3.28249	0.533094	0.00205786	TCAP90K_LeafRustPanel AMPanel_LR_2013_Seedling
seedling leaf rust reaction type (Field Mix)	IWA6331	UNK	7455614	TRIAE_CS42_7AS_TGACv1_569900_AA1826610	2.63233	0.535983	0.0169605	TCAP90K_LeafRustPanel AMPanel_LR_2013_Seedling
seedling leaf rust reaction type (Field Mix)	IWA8051	UNK	1384090616	TRIAE_CS42_1AL_TGACv1_000466_AA0012770	2.62664	0.535983	0.0172465	TCAP90K_LeafRustPanel AMPanel_LR_2013_Seedling
seedling leaf rust reaction type (Field Mix)	Tdurum_contig47101_301	UNK	0		2.62604	0.535983	0.0172769	TCAP90K_LeafRustPanel AMPanel_LR_2013_Seedling
seedling leaf rust reaction type (Field Mix)	BS00003830_51	UNK	42266574	TRIAE_CS42_7DL_TGACv1_605944_AA2008620	2.62599	0.535983	0.0172792	TCAP90K_LeafRustPanel AMPanel_LR_2013_Seedling
seedling leaf rust reaction type (Field Mix)	BobWhite_rep_c49050_1890	7D	215408190	TRIAE_CS42_7BL_TGACv1_579573_AA1908570	2.62561	0.535983	0.017299	TCAP90K_LeafRustPanel AMPanel_LR_2013_Seedling
seedling leaf rust reaction type (Field Mix)	Kukri_c89274_86	6A	4766116	TRIAE_CS42_6AS_TGACv1_486336_AA1559920	2.62559	0.535983	0.0172997	TCAP90K_LeafRustPanel AMPanel_LR_2013_Seedling
seedling leaf rust reaction type (Field Mix)	Excalibur_c15740_1106	2D	9471810	TRIAE_CS42_2AS_TGACv1_113144_AA0352040	2.62554	0.535983	0.0173025	TCAP90K_LeafRustPanel AMPanel_LR_2013_Seedling
seedling leaf rust reaction type (Field Mix)	RAC875_c13585_778	3D	173247	TRIAE_CS42_U_TGACv1_643438_AA2132000	2.62754	0.535983	0.0172011	TCAP90K_LeafRustPanel AMPanel_LR_2013_Seedling
seedling leaf rust reaction type (Field Mix)	GENE-0339_174	1D	56704833	TRIAE_CS42_1DS_TGACv1_081427_AA0260680	2.63201	0.535983	0.0169763	TCAP90K_LeafRustPanel AMPanel_LR_2013_Seedling
seedling leaf rust reaction type (Field Mix)	D_contig36160_443	UNK	17923745		2.6253	0.535983	0.0173144	TCAP90K_LeafRustPanel AMPanel_LR_2013_Seedling
seedling leaf rust reaction type (Field Mix)	Kukri_c33670_506	1D	7927383	TRIAE_CS42_1AS_TGACv1_019549_AA0067990	2.63437	0.535983	0.0168588	TCAP90K_LeafRustPanel AMPanel_LR_2013_Seedling
seedling leaf rust reaction type (Field Mix)	BS00108779_51	7A	55675455	TRIAE_CS42_7AS_TGACv1_569178_AA1809310	2.63326	0.535983	0.0169139	TCAP90K_LeafRustPanel AMPanel_LR_2013_Seedling
seedling leaf rust reaction type (Field Mix)	BobWhite_c30582_103	7D	215410547	TRIAE_CS42_7BL_TGACv1_579573_AA1908570	2.63269	0.535983	0.0169424	TCAP90K_LeafRustPanel AMPanel_LR_2013_Seedling
seedling leaf rust reaction type (Field Mix)	Kukri_c310_1953	1A	244118579	TRIAE_CS42_1AL_TGACv1_002368_AA0041280	2.62805	0.535983	0.0171752	TCAP90K_LeafRustPanel AMPanel_LR_2013_Seedling
seedling leaf rust reaction type (Field Mix)	RFL_Contig738_557	UNK	0		2.62844	0.535983	0.0171557	TCAP90K_LeafRustPanel AMPanel_LR_2013_Seedling
seedling leaf rust reaction type (Field Mix)	Tdurum_contig13646_225	3D	121017526	TRIAE_CS42_3AL_TGACv1_194824_AA0640140	2.62922	0.535983	0.017116	TCAP90K_LeafRustPanel AMPanel_LR_2013_Seedling
seedling leaf rust reaction type (Field Mix)	IWA3460	6B	75301536	TRIAE_CS42_6BL_TGACv1_499360_AA1579470	2.62936	0.535983	0.017109	TCAP90K_LeafRustPanel AMPanel_LR_2013_Seedling
seedling leaf rust reaction type (Field Mix)	RAC875_c30593_58	1D	57133328	TRIAE_CS42_1BS_TGACv1_050563_AA0173390	2.63022	0.535983	0.0170659	TCAP90K_LeafRustPanel AMPanel_LR_2013_Seedling
seedling leaf rust reaction type (Field Mix)	BobWhite_c15529_288	3B	216365544	TRIAE_CS42_5AL_TGACv1_376079_AA1231830	2.63027	0.535983	0.0170633	TCAP90K_LeafRustPanel AMPanel_LR_2013_Seedling
seedling leaf rust reaction type (Field Mix)	CAP7_c4219_186	3D	120511330	TRIAE_CS42_3DL_TGACv1_250504_AA0869320	2.63053	0.535983	0.0170505	TCAP90K_LeafRustPanel AMPanel_LR_2013_Seedling
seedling leaf rust reaction type (Field Mix)	IWA5673	2D	138878773	TRIAE_CS42_2DL_TGACv1_159228_AA0534890	2.63155	0.535983	0.0169995	TCAP90K_LeafRustPanel AMPanel_LR_2013_Seedling
seedling leaf rust reaction type (Field Mix)	IAAV8205	2D	2460037	TRIAE_CS42_2DS_TGACv1_179056_AA0603990	2.63158	0.535983	0.0169977	TCAP90K_LeafRustPanel AMPanel_LR_2013_Seedling
seedling leaf rust reaction type (Field Mix)	Ex_c64327_523	UNK	1284904476	TRIAE_CS42_1DS_TGACv1_080161_AA0241920	2.62754	0.535983	0.0172011	TCAP90K_LeafRustPanel AMPanel_LR_2013_Seedling
seedling leaf rust reaction type (Field Mix)	BS00011261_51	UNK	1335344458	TRIAE_CS42_4AL_TGACv1_288523_AA0950970	2.62228	0.540076	0.0174685	TCAP90K_LeafRustPanel AMPanel_LR_2013_Seedling
seedling leaf rust reaction type (Field Mix)	Tdurum_contig11700_1247	UNK	1014209056	TRIAE_CS42_6DS_TGACv1_543033_AA1734380	2.62178	0.540203	0.0174946	TCAP90K_LeafRustPanel AMPanel_LR_2013_Seedling
seedling leaf rust reaction type (Field Mix)	Excalibur_c34625_281	1D	84872610	TRIAE_CS42_1BL_TGACv1_031459_AA0114540	2.61847	0.542227	0.0176651	TCAP90K_LeafRustPanel AMPanel_LR_2013_Seedling
seedling leaf rust reaction type (Field Mix)	Excalibur_c54967_930	7B	35362822		2.61767	0.542227	0.0177064	TCAP90K_LeafRustPanel AMPanel_LR_2013_Seedling
seedling leaf rust reaction type (Field Mix)	IWA8456	7B	35570514	TRIAE_CS42_7BS_TGACv1_593435_AA1951610	2.61767	0.542227	0.0177064	TCAP90K_LeafRustPanel AMPanel_LR_2013_Seedling
seedling leaf rust reaction type (Field Mix)	GENE-0539_113	1D	35324522	TRIAE_CS42_1DS_TGACv1_080958_AA0256050	2.61752	0.542227	0.0177144	TCAP90K_LeafRustPanel AMPanel_LR_2013_Seedling
seedling leaf rust reaction type (Field Mix)	RAC875_rep_c115865_721	1D	67147246	TRIAE_CS42_1DS_TGACv1_080355_AA0246530	2.61752	0.542227	0.0177144	TCAP90K_LeafRustPanel AMPanel_LR_2013_Seedling
seedling leaf rust reaction type (Field Mix)	Excalibur_c32414_705	5A	139101765	TRIAE_CS42_5AL_TGACv1_375234_AA1218220	2.6189	0.542227	0.017643	TCAP90K_LeafRustPanel AMPanel_LR_2013_Seedling
seedling leaf rust reaction type (Field Mix)	Tdurum_contig12812_83	4B	242472305	TRIAE_CS42_1BS_TGACv1_055269_AA0182540	2.61752	0.542227	0.0177144	TCAP90K_LeafRustPanel AMPanel_LR_2013_Seedling
seedling leaf rust reaction type (Field Mix)	BS00087190_51	6D	15305379	TRIAE_CS42_6BS_TGACv1_515592_AA1671200	2.61568	0.544473	0.0178099	TCAP90K_LeafRustPanel AMPanel_LR_2013_Seedling
seedling leaf rust reaction type (CA1.2)	GENE-4154_365	6A	169376287	TRIAE_CS42_6AL_TGACv1_474568_AA1535440	3.11191	0.544581	0.00371758	TCAP90K_LeafRustPanel AMPanel_LR_2013_Seedling
seedling leaf rust reaction type (Field Mix)	tplb0055d13_2123	UNK	34720579	TRIAE_CS42_2BL_TGACv1_130483_AA0412250	2.6143	0.546008	0.0178823	TCAP90K_LeafRustPanel AMPanel_LR_2013_Seedling
seedling leaf rust reaction type (Field Mix)	Excalibur_c12085_276	6A	2565373	TRIAE_CS42_6DS_TGACv1_543193_AA1736730	2.61295	0.547478	0.0179527	TCAP90K_LeafRustPanel AMPanel_LR_2013_Seedling
seedling leaf rust reaction type (Field Mix)	RAC875_c1638_165	7B	95404146	TRIAE_CS42_7BS_TGACv1_592139_AA1931510	2.61101	0.549274	0.0180551	TCAP90K_LeafRustPanel AMPanel_LR_2013_Seedling
seedling leaf rust reaction type (Field Mix)	IAAV2729	UNK	591613109	TRIAE_CS42_U_TGACv1_641136_AA2086410	2.61099	0.549274	0.0180562	TCAP90K_LeafRustPanel AMPanel_LR_2013_Seedling
seedling leaf rust reaction type (Field Mix)	Ku_c9822_828	3B	583928674	TRIAE_CS42_3B_TGACv1_220872_AA0721830	2.60838	0.552797	0.0181945	TCAP90K_LeafRustPanel AMPanel_LR_2013_Seedling
seedling leaf rust reaction type (Race 1)	Kukri_c23350_433	1A	190069522	TRIAE_CS42_1DL_TGACv1_061976_AA0206720	3.26851	0.554317	0.00216231	TCAP90K_LeafRustPanel AMPanel_LR_2013_Seedling
seedling leaf rust reaction type (Field Mix)	BS00010881_51	UNK	75615854	TRIAE_CS42_3DS_TGACv1_272381_AA0919860	2.60532	0.555022	0.0183579	TCAP90K_LeafRustPanel AMPanel_LR_2013_Seedling
seedling leaf rust reaction type (Field Mix)	IWA7294	3B	144122724	TRIAE_CS42_3B_TGACv1_223225_AA0778300	2.60532	0.555022	0.0183579	TCAP90K_LeafRustPanel AMPanel_LR_2013_Seedling
seedling leaf rust reaction type (Field Mix)	Kukri_c11737_1241	6A	338108	TRIAE_CS42_6AS_TGACv1_485708_AA1550610	2.60552	0.555022	0.0183467	TCAP90K_LeafRustPanel AMPanel_LR_2013_Seedling
seedling leaf rust reaction type (Field Mix)	BS00063236_51	2A	244715323	TRIAE_CS42_2AL_TGACv1_094734_AA0302340	2.60626	0.555022	0.0183072	TCAP90K_LeafRustPanel AMPanel_LR_2013_Seedling
seedling leaf rust reaction type (Race 1)	Jagger_c8039_67	3A	3419255	TRIAE_CS42_3AS_TGACv1_210796_AA0679320	3.25374	0.555055	0.00227796	TCAP90K_LeafRustPanel AMPanel_LR_2013_Seedling
seedling leaf rust reaction type (Race 1)	IWA2418	UNK	1300251538	TRIAE_CS42_6BS_TGACv1_514187_AA1656620	3.2611	0.555055	0.00221961	TCAP90K_LeafRustPanel AMPanel_LR_2013_Seedling
seedling leaf rust reaction type (Race 1)	Tdurum_contig60509_232	1B	224913416	TRIAE_CS42_1BL_TGACv1_030908_AA0103520	3.2609	0.555055	0.0022212	TCAP90K_LeafRustPanel AMPanel_LR_2013_Seedling
seedling leaf rust reaction type (Race 1)	Excalibur_c44109_144	6B	63710490	TRIAE_CS42_6BS_TGACv1_513461_AA1642410	3.25862	0.555055	0.00223909	TCAP90K_LeafRustPanel AMPanel_LR_2013_Seedling
seedling leaf rust reaction type (Race 1)	IACX198	7B	3605528	TRIAE_CS42_7BS_TGACv1_592783_AA1944260	3.25582	0.555055	0.00226127	TCAP90K_LeafRustPanel AMPanel_LR_2013_Seedling
seedling leaf rust reaction type (CA1.2)	Kukri_c9387_112	2B	51587080	TRIAE_CS42_2BS_TGACv1_147406_AA0482770	3.10389	0.555577	0.00381986	TCAP90K_LeafRustPanel AMPanel_LR_2013_Seedling
seedling leaf rust reaction type (CA1.2)	BobWhite_c8266_227	5A	146371495	TRIAE_CS42_5AL_TGACv1_374501_AA1201670	3.10077	0.555577	0.00386037	TCAP90K_LeafRustPanel AMPanel_LR_2013_Seedling
seedling leaf rust reaction type (CA1.2)	Jagger_c8039_67	3A	3419255	TRIAE_CS42_3AS_TGACv1_210796_AA0679320	3.1017	0.555577	0.00384831	TCAP90K_LeafRustPanel AMPanel_LR_2013_Seedling
seedling leaf rust reaction type (Field Mix)	Excalibur_c21568_1462	UNK	645920512	TRIAE_CS42_6BL_TGACv1_499695_AA1589390	2.60396	0.555749	0.0184306	TCAP90K_LeafRustPanel AMPanel_LR_2013_Seedling
seedling leaf rust reaction type (Field Mix)	Excalibur_c26088_184	UNK	1211324768	TRIAE_CS42_4DS_TGACv1_361408_AA1167460	2.60361	0.555749	0.0184497	TCAP90K_LeafRustPanel AMPanel_LR_2013_Seedling
seedling leaf rust reaction type (Field Mix)	Kukri_c29560_455	5A	109661637	TRIAE_CS42_5AL_TGACv1_376579_AA1238710	2.60395	0.555749	0.0184311	TCAP90K_LeafRustPanel AMPanel_LR_2013_Seedling
seedling leaf rust reaction type (Field Mix)	RAC875_rep_c73777_410	2A	230946269	TRIAE_CS42_2AL_TGACv1_093394_AA0279180	2.60271	0.555844	0.018498	TCAP90K_LeafRustPanel AMPanel_LR_2013_Seedling
seedling leaf rust reaction type (Field Mix)	IWA7205	7A	28121222	TRIAE_CS42_7AS_TGACv1_570232_AA1832680	2.60295	0.555844	0.0184851	TCAP90K_LeafRustPanel AMPanel_LR_2013_Seedling
seedling leaf rust reaction type (Field Mix)	Tdurum_contig51959_1408	4A	213293449	TRIAE_CS42_4AL_TGACv1_291658_AA0995810	2.60145	0.557217	0.0185664	TCAP90K_LeafRustPanel AMPanel_LR_2013_Seedling
seedling leaf rust reaction type (Field Mix)	Tdurum_contig102328_129	7B	209282640	TRIAE_CS42_7BL_TGACv1_580494_AA1914300	2.59994	0.558983	0.0186479	TCAP90K_LeafRustPanel AMPanel_LR_2013_Seedling
seedling leaf rust reaction type (CA1.2)	BobWhite_c23790_98	UNK	775171607	TRIAE_CS42_2AS_TGACv1_112770_AA0344930	3.09525	0.559485	0.00393299	TCAP90K_LeafRustPanel AMPanel_LR_2013_Seedling
seedling leaf rust reaction type (CA1.2)	Ra_c2110_494	2D	47129368	TRIAE_CS42_2DS_TGACv1_177564_AA0580160	3.09628	0.559485	0.00391937	TCAP90K_LeafRustPanel AMPanel_LR_2013_Seedling
seedling leaf rust reaction type (Field Mix)	BS00109456_51	4B	313226314	TRIAE_CS42_4BL_TGACv1_320343_AA1036100	2.59846	0.560718	0.0187286	TCAP90K_LeafRustPanel AMPanel_LR_2013_Seedling
seedling leaf rust reaction type (Field Mix)	IWA4181	7A	27169399	TRIAE_CS42_7AS_TGACv1_571172_AA1845400	2.59636	0.563464	0.0188432	TCAP90K_LeafRustPanel AMPanel_LR_2013_Seedling
seedling leaf rust reaction type (CA1.2)	IWA2812	6A	154495725	TRIAE_CS42_6AL_TGACv1_472780_AA1525910	3.09019	0.565829	0.00400058	TCAP90K_LeafRustPanel AMPanel_LR_2013_Seedling
seedling leaf rust reaction type (Field Mix)	Excalibur_c35903_348	7B	32657674	TRIAE_CS42_7BS_TGACv1_592500_AA1939270	2.5928	0.568644	0.0190395	TCAP90K_LeafRustPanel AMPanel_LR_2013_Seedling
seedling leaf rust reaction type (Field Mix)	BS00108474_51	UNK	27042495	TRIAE_CS42_5AL_TGACv1_375200_AA1217590	2.59229	0.568796	0.0190677	TCAP90K_LeafRustPanel AMPanel_LR_2013_Seedling
seedling leaf rust reaction type (CA1.2)	GENE-1389_59	2B	52059263	TRIAE_CS42_2BS_TGACv1_147509_AA0484020	3.08651	0.569601	0.0040504	TCAP90K_LeafRustPanel AMPanel_LR_2013_Seedling
seedling leaf rust reaction type (CA1.2)	JG_c2451_622	4B	217989314	TRIAE_CS42_4BS_TGACv1_327875_AA1077340	3.08287	0.570701	0.00410025	TCAP90K_LeafRustPanel AMPanel_LR_2013_Seedling
seedling leaf rust reaction type (CA1.2)	IWA7608	5B	66982639	TRIAE_CS42_5BS_TGACv1_423597_AA1380350	3.08256	0.570701	0.00410459	TCAP90K_LeafRustPanel AMPanel_LR_2013_Seedling
seedling leaf rust reaction type (CA1.2)	BS00065994_51	2A	153172884	TRIAE_CS42_U_TGACv1_643084_AA2127070	3.08062	0.571202	0.00413141	TCAP90K_LeafRustPanel AMPanel_LR_2013_Seedling
seedling leaf rust reaction type (Race 1)	BS00064829_51	1B	4633767	TRIAE_CS42_1BS_TGACv1_049522_AA0155710	3.24268	0.571397	0.00236824	TCAP90K_LeafRustPanel AMPanel_LR_2013_Seedling
seedling leaf rust reaction type (Field Mix)	IWA4898	UNK	1003306060	TRIAE_CS42_1AL_TGACv1_002273_AA0040340	2.58912	0.573374	0.0192445	TCAP90K_LeafRustPanel AMPanel_LR_2013_Seedling
seedling leaf rust reaction type (Field Mix)	IWA2505	4A	192950928	TRIAE_CS42_4AL_TGACv1_289553_AA0972970	2.58811	0.573873	0.019301	TCAP90K_LeafRustPanel AMPanel_LR_2013_Seedling
seedling leaf rust reaction type (Field Mix)	Tdurum_contig27939_357	6B	2418653	TRIAE_CS42_6AS_TGACv1_486107_AA1556800	2.58798	0.573873	0.0193079	TCAP90K_LeafRustPanel AMPanel_LR_2013_Seedling
seedling leaf rust reaction type (Field Mix)	Ra_c69149_345	UNK	470630949	TRIAE_CS42_2BL_TGACv1_130702_AA0416270	2.58653	0.574225	0.0193897	TCAP90K_LeafRustPanel AMPanel_LR_2013_Seedling
seedling leaf rust reaction type (Field Mix)	BS00026180_51	UNK	0		2.58659	0.574225	0.0193859	TCAP90K_LeafRustPanel AMPanel_LR_2013_Seedling
seedling leaf rust reaction type (Field Mix)	RFL_Contig239_377	UNK	0	TRIAE_CS42_1BL_TGACv1_032408_AA0129560	2.58661	0.574225	0.0193851	TCAP90K_LeafRustPanel AMPanel_LR_2013_Seedling
seedling leaf rust reaction type (Field Mix)	IWA2397	UNK	989044136	TRIAE_CS42_3AL_TGACv1_195661_AA0652480	2.5856	0.575072	0.0194417	TCAP90K_LeafRustPanel AMPanel_LR_2013_Seedling
seedling leaf rust reaction type (Field Mix)	Ra_c9061_2115	3B	584319631	TRIAE_CS42_3B_TGACv1_221085_AA0729780	2.5833	0.578233	0.0195721	TCAP90K_LeafRustPanel AMPanel_LR_2013_Seedling
seedling leaf rust reaction type (Field Mix)	IWA7579	5A	109338409		2.5823	0.578518	0.0196287	TCAP90K_LeafRustPanel AMPanel_LR_2013_Seedling
seedling leaf rust reaction type (Field Mix)	Excalibur_c29124_598	7A	160496019	TRIAE_CS42_7AL_TGACv1_557079_AA1776220	2.58241	0.578518	0.0196225	TCAP90K_LeafRustPanel AMPanel_LR_2013_Seedling
seedling leaf rust reaction type (Field Mix)	Tdurum_contig30065_537	5B	162034142	TRIAE_CS42_5BL_TGACv1_404565_AA1304360	2.57817	0.582329	0.0198649	TCAP90K_LeafRustPanel AMPanel_LR_2013_Seedling
seedling leaf rust reaction type (Field Mix)	TA001874-1495	UNK	436989388	TRIAE_CS42_2BS_TGACv1_147141_AA0478560	2.57715	0.582329	0.0199237	TCAP90K_LeafRustPanel AMPanel_LR_2013_Seedling
seedling leaf rust reaction type (Field Mix)	Kukri_c50603_164	6B	51240003		2.57727	0.582329	0.0199167	TCAP90K_LeafRustPanel AMPanel_LR_2013_Seedling
seedling leaf rust reaction type (Field Mix)	Excalibur_c20597_569	6A	2966046	TRIAE_CS42_6AS_TGACv1_485606_AA1548520	2.57746	0.582329	0.019906	TCAP90K_LeafRustPanel AMPanel_LR_2013_Seedling
seedling leaf rust reaction type (Field Mix)	RAC875_rep_c72596_466	7A	33271405	TRIAE_CS42_7AS_TGACv1_569989_AA1828190	2.57803	0.582329	0.019873	TCAP90K_LeafRustPanel AMPanel_LR_2013_Seedling
seedling leaf rust reaction type (Field Mix)	IWA4052	5A	87286395	TRIAE_CS42_5AL_TGACv1_375559_AA1223730	2.57866	0.582329	0.019837	TCAP90K_LeafRustPanel AMPanel_LR_2013_Seedling
seedling leaf rust reaction type (Field Mix)	IWA4653	3B	584314226	TRIAE_CS42_3B_TGACv1_221085_AA0729780	2.57905	0.582329	0.0198143	TCAP90K_LeafRustPanel AMPanel_LR_2013_Seedling
seedling leaf rust reaction type (Field Mix)	IAAV3916	5A	139196826	TRIAE_CS42_5AL_TGACv1_378173_AA1251720	2.57608	0.583444	0.0199855	TCAP90K_LeafRustPanel AMPanel_LR_2013_Seedling
seedling leaf rust reaction type (Field Mix)	Tdurum_contig14130_245	5B	2778774	TRIAE_CS42_5BS_TGACv1_423469_AA1377600	2.57524	0.583482	0.0200342	TCAP90K_LeafRustPanel AMPanel_LR_2013_Seedling
seedling leaf rust reaction type (Field Mix)	Kukri_c15340_1087	UNK	1424586432	TRIAE_CS42_2AL_TGACv1_094999_AA0305780	2.5756	0.583482	0.0200134	TCAP90K_LeafRustPanel AMPanel_LR_2013_Seedling
seedling leaf rust reaction type (Field Mix)	Excalibur_c15851_590	6A	1893373	TRIAE_CS42_6AS_TGACv1_485494_AA1546350	2.57427	0.584427	0.0200904	TCAP90K_LeafRustPanel AMPanel_LR_2013_Seedling
seedling leaf rust reaction type (Field Mix)	Kukri_c24753_460	1B	283476038	TRIAE_CS42_1BL_TGACv1_032060_AA0124890	2.57358	0.584905	0.0201306	TCAP90K_LeafRustPanel AMPanel_LR_2013_Seedling
seedling leaf rust reaction type (Field Mix)	Tdurum_contig7986_704	6B	201227136	TRIAE_CS42_6BL_TGACv1_499375_AA1580220	2.57195	0.586891	0.0202253	TCAP90K_LeafRustPanel AMPanel_LR_2013_Seedling
seedling leaf rust reaction type (Field Mix)	IWA4897	UNK	1003306060	TRIAE_CS42_1AL_TGACv1_002273_AA0040340	2.57144	0.586891	0.0202554	TCAP90K_LeafRustPanel AMPanel_LR_2013_Seedling
seedling leaf rust reaction type (Field Mix)	IWA1752	5A	109083404		2.57118	0.586891	0.0202705	TCAP90K_LeafRustPanel AMPanel_LR_2013_Seedling
seedling leaf rust reaction type (Field Mix)	BobWhite_c16489_327	7B	206133293		2.57	0.588208	0.0203399	TCAP90K_LeafRustPanel AMPanel_LR_2013_Seedling
seedling leaf rust reaction type (Race 1)	Kukri_c65194_111	6D	34254057	TRIAE_CS42_6DS_TGACv1_542974_AA1733560	3.20928	0.588358	0.0026614	TCAP90K_LeafRustPanel AMPanel_LR_2013_Seedling
seedling leaf rust reaction type (Race 1)	IWA7384	6B	159824515	TRIAE_CS42_6BL_TGACv1_499410_AA1581850	3.20908	0.588358	0.00266318	TCAP90K_LeafRustPanel AMPanel_LR_2013_Seedling
seedling leaf rust reaction type (Race 1)	BS00010881_51	UNK	75615854	TRIAE_CS42_3DS_TGACv1_272381_AA0919860	3.20893	0.588358	0.0026646	TCAP90K_LeafRustPanel AMPanel_LR_2013_Seedling
seedling leaf rust reaction type (Race 1)	IWA7294	3B	144122724	TRIAE_CS42_3B_TGACv1_223225_AA0778300	3.20893	0.588358	0.0026646	TCAP90K_LeafRustPanel AMPanel_LR_2013_Seedling
seedling leaf rust reaction type (Race 1)	Kukri_c13188_256	1B	232461668	TRIAE_CS42_1BL_TGACv1_030445_AA0090820	3.22566	0.588358	0.00251369	TCAP90K_LeafRustPanel AMPanel_LR_2013_Seedling
seedling leaf rust reaction type (Race 1)	BS00011795_51	6D	173381206	TRIAE_CS42_6BL_TGACv1_499736_AA1590540	3.22169	0.588358	0.00254873	TCAP90K_LeafRustPanel AMPanel_LR_2013_Seedling
seedling leaf rust reaction type (Race 1)	BS00003934_51	1B	248901648	TRIAE_CS42_1BL_TGACv1_031417_AA0113610	3.2114	0.588358	0.00264182	TCAP90K_LeafRustPanel AMPanel_LR_2013_Seedling
seedling leaf rust reaction type (Race 1)	IWA734	UNK	0	TRIAE_CS42_1BL_TGACv1_032671_AA0132660	3.21037	0.588358	0.00265131	TCAP90K_LeafRustPanel AMPanel_LR_2013_Seedling
seedling leaf rust reaction type (Race 1)	Excalibur_c11588_406	6D	33235027	TRIAE_CS42_6BS_TGACv1_516069_AA1673660	3.20928	0.588358	0.0026614	TCAP90K_LeafRustPanel AMPanel_LR_2013_Seedling
seedling leaf rust reaction type (Race 1)	Excalibur_c32630_104	UNK	0		3.20753	0.588358	0.00267762	TCAP90K_LeafRustPanel AMPanel_LR_2013_Seedling
seedling leaf rust reaction type (Field Mix)	RAC875_c3656_1229	UNK	0	TRIAE_CS42_1DS_TGACv1_080106_AA0239260	2.56825	0.589798	0.0204428	TCAP90K_LeafRustPanel AMPanel_LR_2013_Seedling
seedling leaf rust reaction type (Field Mix)	JD_c2439_468	1D	38456073	TRIAE_CS42_1DS_TGACv1_080212_AA0243200	2.56825	0.589798	0.0204428	TCAP90K_LeafRustPanel AMPanel_LR_2013_Seedling
seedling leaf rust reaction type (Field Mix)	RAC875_c2730_1330	6B	29869016	TRIAE_CS42_6BS_TGACv1_514137_AA1655850	2.56755	0.590294	0.020484	TCAP90K_LeafRustPanel AMPanel_LR_2013_Seedling
seedling leaf rust reaction type (Field Mix)	D_contig14237_449	2D	141483548	TRIAE_CS42_2DL_TGACv1_159063_AA0531620	2.56711	0.590346	0.0205098	TCAP90K_LeafRustPanel AMPanel_LR_2013_Seedling
seedling leaf rust reaction type (Field Mix)	RFL_Contig4542_1281	2B	45981672	TRIAE_CS42_2BS_TGACv1_146188_AA0457800	2.56444	0.592114	0.0206682	TCAP90K_LeafRustPanel AMPanel_LR_2013_Seedling
seedling leaf rust reaction type (Field Mix)	Excalibur_c17250_751	UNK	0		2.56376	0.592114	0.020709	TCAP90K_LeafRustPanel AMPanel_LR_2013_Seedling
seedling leaf rust reaction type (Field Mix)	BobWhite_c15582_253	UNK	45124588	TRIAE_CS42_3AL_TGACv1_194141_AA0627340	2.56365	0.592114	0.0207156	TCAP90K_LeafRustPanel AMPanel_LR_2013_Seedling
seedling leaf rust reaction type (Field Mix)	Kukri_c51296_438	7B	211056998	TRIAE_CS42_7BL_TGACv1_576831_AA1856500	2.56373	0.592114	0.0207106	TCAP90K_LeafRustPanel AMPanel_LR_2013_Seedling
seedling leaf rust reaction type (Field Mix)	IWA6681	5A	109124208	TRIAE_CS42_5AL_TGACv1_375111_AA1216170	2.565	0.592114	0.0206353	TCAP90K_LeafRustPanel AMPanel_LR_2013_Seedling
seedling leaf rust reaction type (Field Mix)	Excalibur_rep_c67391_476	UNK	1407020504	TRIAE_CS42_2BS_TGACv1_147123_AA0478380	2.56477	0.592114	0.0206487	TCAP90K_LeafRustPanel AMPanel_LR_2013_Seedling
seedling leaf rust reaction type (CA1.2)	Kukri_c11318_591	2D	10325090	TRIAE_CS42_2DS_TGACv1_179512_AA0607700	3.06617	0.595431	0.00433646	TCAP90K_LeafRustPanel AMPanel_LR_2013_Seedling
seedling leaf rust reaction type (CA1.2)	Tdurum_contig45280_451	7B	248050058	TRIAE_CS42_7BL_TGACv1_580298_AA1913220	3.06489	0.595431	0.00435504	TCAP90K_LeafRustPanel AMPanel_LR_2013_Seedling
seedling leaf rust reaction type (CA1.2)	Kukri_c24148_254	7B	239639984	TRIAE_CS42_7AL_TGACv1_557598_AA1783790	3.06321	0.595479	0.00437959	TCAP90K_LeafRustPanel AMPanel_LR_2013_Seedling
seedling leaf rust reaction type (CA1.2)	Tdurum_contig78006_158	6A	170257538	TRIAE_CS42_U_TGACv1_641527_AA2097170	3.05978	0.595745	0.00442996	TCAP90K_LeafRustPanel AMPanel_LR_2013_Seedling
seedling leaf rust reaction type (CA1.2)	Kukri_c36026_68	2B	46954314	TRIAE_CS42_2BS_TGACv1_146410_AA0464480	3.06087	0.595745	0.00441387	TCAP90K_LeafRustPanel AMPanel_LR_2013_Seedling
seedling leaf rust reaction type (Race 1)	IWA3384	1B	260681132	TRIAE_CS42_1BL_TGACv1_033635_AA0140880	3.20098	0.59656	0.00273918	TCAP90K_LeafRustPanel AMPanel_LR_2013_Seedling
seedling leaf rust reaction type (Field Mix)	BS00064029_51	1A	166324951	TRIAE_CS42_1AS_TGACv1_019102_AA0060640	2.55917	0.598745	0.0209846	TCAP90K_LeafRustPanel AMPanel_LR_2013_Seedling
seedling leaf rust reaction type (Field Mix)	CAP8_c8016_120	3B	143379687	TRIAE_CS42_3B_TGACv1_227148_AA0821710	2.55898	0.598745	0.0209962	TCAP90K_LeafRustPanel AMPanel_LR_2013_Seedling
seedling leaf rust reaction type (Race 1)	RAC875_c55891_659	1B	248901456	TRIAE_CS42_1BL_TGACv1_031417_AA0113610	3.19725	0.599027	0.00277485	TCAP90K_LeafRustPanel AMPanel_LR_2013_Seedling
seedling leaf rust reaction type (Field Mix)	IWA8000	UNK	989044136	TRIAE_CS42_3AL_TGACv1_195661_AA0652480	2.55648	0.602366	0.0211477	TCAP90K_LeafRustPanel AMPanel_LR_2013_Seedling
seedling leaf rust reaction type (Race 1)	TA005016-0827	UNK	0		3.19253	0.603612	0.00282062	TCAP90K_LeafRustPanel AMPanel_LR_2013_Seedling
seedling leaf rust reaction type (Field Mix)	RAC875_c1022_3059	UNK	1151435081	TRIAE_CS42_4AL_TGACv1_290275_AA0983490	2.55516	0.603952	0.0212279	TCAP90K_LeafRustPanel AMPanel_LR_2013_Seedling
seedling leaf rust reaction type (Field Mix)	Tdurum_contig21114_255	1A	233376021	TRIAE_CS42_1AL_TGACv1_001598_AA0032730	2.55445	0.604222	0.0212711	TCAP90K_LeafRustPanel AMPanel_LR_2013_Seedling
seedling leaf rust reaction type (Field Mix)	Ex_c67541_975	1D	71269756	TRIAE_CS42_1BL_TGACv1_032935_AA0135600	2.5542	0.604222	0.0212865	TCAP90K_LeafRustPanel AMPanel_LR_2013_Seedling
seedling leaf rust reaction type (CA1.2)	RAC875_rep_c100803_217	4A	212092376	TRIAE_CS42_4AL_TGACv1_288894_AA0960750	3.05199	0.604746	0.00454656	TCAP90K_LeafRustPanel AMPanel_LR_2013_Seedling
seedling leaf rust reaction type (CA1.2)	BS00088575_51	UNK	1609019	TRIAE_CS42_2BS_TGACv1_146843_AA0473840	3.05041	0.604746	0.00457061	TCAP90K_LeafRustPanel AMPanel_LR_2013_Seedling
seedling leaf rust reaction type (CA1.2)	Excalibur_c100910_239	UNK	0		3.05286	0.604746	0.00453347	TCAP90K_LeafRustPanel AMPanel_LR_2013_Seedling
seedling leaf rust reaction type (Field Mix)	IWA3248	2D	17203229	TRIAE_CS42_2DS_TGACv1_178891_AA0602240	2.55347	0.604797	0.0213313	TCAP90K_LeafRustPanel AMPanel_LR_2013_Seedling
seedling leaf rust reaction type (Field Mix)	RFL_Contig2670_718	1B	59945406	TRIAE_CS42_1BS_TGACv1_050070_AA0166960	2.55244	0.605195	0.0213941	TCAP90K_LeafRustPanel AMPanel_LR_2013_Seedling
seedling leaf rust reaction type (Field Mix)	RAC875_c378_310	5B	162032611	TRIAE_CS42_5BL_TGACv1_404565_AA1304360	2.55244	0.605195	0.0213945	TCAP90K_LeafRustPanel AMPanel_LR_2013_Seedling
seedling leaf rust reaction type (Field Mix)	TA002227-1090	2D	754252	TRIAE_CS42_2DS_TGACv1_180001_AA0609810	2.55176	0.60568	0.0214363	TCAP90K_LeafRustPanel AMPanel_LR_2013_Seedling
seedling leaf rust reaction type (Field Mix)	Tdurum_contig50577_620	3A	182544463	TRIAE_CS42_3AL_TGACv1_197368_AA0666050	2.55039	0.607356	0.0215203	TCAP90K_LeafRustPanel AMPanel_LR_2013_Seedling
seedling leaf rust reaction type (Race 1)	CAP12_c4778_199	3B	147678341	TRIAE_CS42_3B_TGACv1_222609_AA0767720.1	3.18818	0.607494	0.00286344	TCAP90K_LeafRustPanel AMPanel_LR_2013_Seedling
seedling leaf rust reaction type (CA1.2)	IWA1084	5B	48495951	TRIAE_CS42_5BS_TGACv1_423369_AA1375290	3.04534	0.608482	0.0046483	TCAP90K_LeafRustPanel AMPanel_LR_2013_Seedling
seedling leaf rust reaction type (CA1.2)	Excalibur_c50887_231	5B	107242671	TRIAE_CS42_5DL_TGACv1_435944_AA1456570	3.04623	0.608482	0.00463464	TCAP90K_LeafRustPanel AMPanel_LR_2013_Seedling
seedling leaf rust reaction type (Field Mix)	GENE-4867_119	7B	93012507	TRIAE_CS42_7BS_TGACv1_593464_AA1951790	2.54895	0.609113	0.0216093	TCAP90K_LeafRustPanel AMPanel_LR_2013_Seedling
seedling leaf rust reaction type (Field Mix)	Tdurum_contig42418_2618	6A	204179295	TRIAE_CS42_6AL_TGACv1_472840_AA1526470	2.5483	0.609113	0.02165	TCAP90K_LeafRustPanel AMPanel_LR_2013_Seedling
seedling leaf rust reaction type (Field Mix)	Excalibur_c51942_75	7A	117351887		2.54819	0.609113	0.0216568	TCAP90K_LeafRustPanel AMPanel_LR_2013_Seedling
seedling leaf rust reaction type (Field Mix)	RAC875_c46735_674	2B	135957003		2.54634	0.610702	0.0217718	TCAP90K_LeafRustPanel AMPanel_LR_2013_Seedling
seedling leaf rust reaction type (Field Mix)	BS00091104_51	7A	54999305	TRIAE_CS42_7AS_TGACv1_569563_AA1819240	2.54633	0.610702	0.0217725	TCAP90K_LeafRustPanel AMPanel_LR_2013_Seedling
seedling leaf rust reaction type (Field Mix)	Excalibur_c18353_55	UNK	1326962031	TRIAE_CS42_2DL_TGACv1_157968_AA0504200	2.54608	0.610702	0.0217878	TCAP90K_LeafRustPanel AMPanel_LR_2013_Seedling
seedling leaf rust reaction type (Field Mix)	BobWhite_c33506_732	UNK	707482877	TRIAE_CS42_1DL_TGACv1_062483_AA0215080	2.54437	0.613017	0.0218953	TCAP90K_LeafRustPanel AMPanel_LR_2013_Seedling
seedling leaf rust reaction type (Field Mix)	Excalibur_c17039_436	2B	39110664	TRIAE_CS42_2BS_TGACv1_146926_AA0475490	2.54219	0.613679	0.0220323	TCAP90K_LeafRustPanel AMPanel_LR_2013_Seedling
seedling leaf rust reaction type (Field Mix)	JD_c3269_342	7B	202400594	TRIAE_CS42_7BL_TGACv1_577541_AA1878270	2.54272	0.613679	0.0219987	TCAP90K_LeafRustPanel AMPanel_LR_2013_Seedling
seedling leaf rust reaction type (Field Mix)	IAAV1801	3B	584319672	TRIAE_CS42_3B_TGACv1_221085_AA0729780	2.54213	0.613679	0.0220358	TCAP90K_LeafRustPanel AMPanel_LR_2013_Seedling
seedling leaf rust reaction type (Field Mix)	Kukri_c38459_501	UNK	0		2.54043	0.613679	0.0221433	TCAP90K_LeafRustPanel AMPanel_LR_2013_Seedling
seedling leaf rust reaction type (Field Mix)	BS00100510_51	5A	113958786	TRIAE_CS42_U_TGACv1_640850_AA2077160	2.54049	0.613679	0.0221395	TCAP90K_LeafRustPanel AMPanel_LR_2013_Seedling
seedling leaf rust reaction type (Field Mix)	Kukri_c24570_282	1A	232764294	TRIAE_CS42_1AL_TGACv1_002521_AA0042750	2.54076	0.613679	0.0221226	TCAP90K_LeafRustPanel AMPanel_LR_2013_Seedling
seedling leaf rust reaction type (Field Mix)	Excalibur_rep_c113405_180	3B	608088514	TRIAE_CS42_3B_TGACv1_224757_AA0801150	2.54101	0.613679	0.0221064	TCAP90K_LeafRustPanel AMPanel_LR_2013_Seedling
seedling leaf rust reaction type (Field Mix)	RAC875_c17722_1704	2D	141192092	TRIAE_CS42_2DL_TGACv1_162452_AA0562810	2.54125	0.613679	0.0220915	TCAP90K_LeafRustPanel AMPanel_LR_2013_Seedling
seedling leaf rust reaction type (Field Mix)	Kukri_c9940_695	UNK	0		2.54249	0.613679	0.0220131	TCAP90K_LeafRustPanel AMPanel_LR_2013_Seedling
seedling leaf rust reaction type (Field Mix)	Kukri_c19263_346	6D	47578190		2.53973	0.614214	0.0221876	TCAP90K_LeafRustPanel AMPanel_LR_2013_Seedling
seedling leaf rust reaction type (Field Mix)	RFL_Contig5170_330	6A	2962858	TRIAE_CS42_6AS_TGACv1_485606_AA1548510	2.53875	0.614549	0.0222496	TCAP90K_LeafRustPanel AMPanel_LR_2013_Seedling
seedling leaf rust reaction type (Field Mix)	BS00065694_51	1A	244059188	TRIAE_CS42_1AL_TGACv1_000956_AA0022470	2.53899	0.614549	0.0222345	TCAP90K_LeafRustPanel AMPanel_LR_2013_Seedling
seedling leaf rust reaction type (Race 1)	Ra_c510_171	UNK	1436804186	TRIAE_CS42_2AS_TGACv1_112336_AA0335810	3.17868	0.617106	0.0029589	TCAP90K_LeafRustPanel AMPanel_LR_2013_Seedling
seedling leaf rust reaction type (Race 1)	BobWhite_c13202_399	6B	203141331	TRIAE_CS42_6BL_TGACv1_499736_AA1590480	3.18005	0.617106	0.00294494	TCAP90K_LeafRustPanel AMPanel_LR_2013_Seedling
seedling leaf rust reaction type (Race 1)	Kukri_c14511_1069	6D	175310710	TRIAE_CS42_U_TGACv1_644017_AA2136500	3.17467	0.620453	0.00300016	TCAP90K_LeafRustPanel AMPanel_LR_2013_Seedling
seedling leaf rust reaction type (CA1.2)	BS00024717_51	5B	58356307		3.03783	0.620568	0.00476585	TCAP90K_LeafRustPanel AMPanel_LR_2013_Seedling
seedling leaf rust reaction type (CA1.2)	Kukri_c5631_1514	UNK	0		3.03608	0.620884	0.0047935	TCAP90K_LeafRustPanel AMPanel_LR_2013_Seedling
seedling leaf rust reaction type (Field Mix)	Excalibur_c21727_851	4B	271952690	TRIAE_CS42_4DL_TGACv1_345559_AA1153710	2.53261	0.624022	0.0226433	TCAP90K_LeafRustPanel AMPanel_LR_2013_Seedling
seedling leaf rust reaction type (Field Mix)	BS00009677_51	UNK	139684449		2.53267	0.624022	0.0226393	TCAP90K_LeafRustPanel AMPanel_LR_2013_Seedling
seedling leaf rust reaction type (Field Mix)	Kukri_c49506_396	4B	7082200	TRIAE_CS42_4BS_TGACv1_328777_AA1093470	2.53163	0.625065	0.0227065	TCAP90K_LeafRustPanel AMPanel_LR_2013_Seedling
seedling leaf rust reaction type (Field Mix)	RAC875_c60161_281	7B	202538179	TRIAE_CS42_7BL_TGACv1_577948_AA1886470	2.53053	0.625633	0.022778	TCAP90K_LeafRustPanel AMPanel_LR_2013_Seedling
seedling leaf rust reaction type (Field Mix)	Excalibur_c4789_2748	6D	1058768		2.53071	0.625633	0.0227665	TCAP90K_LeafRustPanel AMPanel_LR_2013_Seedling
seedling leaf rust reaction type (Field Mix)	RAC875_c60770_82	7D	197488923	TRIAE_CS42_7BL_TGACv1_576910_AA1859530	2.52901	0.627653	0.0228771	TCAP90K_LeafRustPanel AMPanel_LR_2013_Seedling
seedling leaf rust reaction type (Field Mix)	Excalibur_c13115_348	6A	4200206	TRIAE_CS42_6AS_TGACv1_486115_AA1557000	2.52854	0.627792	0.0229077	TCAP90K_LeafRustPanel AMPanel_LR_2013_Seedling
seedling leaf rust reaction type (Field Mix)	BS00029434_51	6B	454179		2.52478	0.63385	0.0231545	TCAP90K_LeafRustPanel AMPanel_LR_2013_Seedling
seedling leaf rust reaction type (Field Mix)	BobWhite_rep_c52163_55	7D	234594263	TRIAE_CS42_7DL_TGACv1_602766_AA1967830	2.52438	0.633858	0.0231805	TCAP90K_LeafRustPanel AMPanel_LR_2013_Seedling
seedling leaf rust reaction type (CA1.2)	RAC875_c2102_3487	6D	646495	TRIAE_CS42_6DS_TGACv1_542472_AA1721540	3.02743	0.635596	0.00493291	TCAP90K_LeafRustPanel AMPanel_LR_2013_Seedling
seedling leaf rust reaction type (Race 1)	IWA270	1B	221270186	TRIAE_CS42_1BL_TGACv1_032244_AA0127370	3.15846	0.636464	0.00317214	TCAP90K_LeafRustPanel AMPanel_LR_2013_Seedling
seedling leaf rust reaction type (Race 1)	Excalibur_c47455_133	1D	4151521	TRIAE_CS42_1DS_TGACv1_081310_AA0259700	3.15815	0.636464	0.00317549	TCAP90K_LeafRustPanel AMPanel_LR_2013_Seedling
seedling leaf rust reaction type (Race 1)	Kukri_rep_c69910_1153	UNK	0		3.15815	0.636464	0.00317549	TCAP90K_LeafRustPanel AMPanel_LR_2013_Seedling
seedling leaf rust reaction type (Race 1)	Kukri_rep_c100676_151	4B	99078853		3.156	0.636464	0.00319902	TCAP90K_LeafRustPanel AMPanel_LR_2013_Seedling
seedling leaf rust reaction type (Race 1)	RFL_Contig5885_435	6D	2513001	TRIAE_CS42_6DS_TGACv1_542491_AA1722310	3.15528	0.636464	0.00320689	TCAP90K_LeafRustPanel AMPanel_LR_2013_Seedling
seedling leaf rust reaction type (Field Mix)	Kukri_c2796_1436	7D	202780314	TRIAE_CS42_7DL_TGACv1_603348_AA1981520	2.52223	0.63704	0.0233228	TCAP90K_LeafRustPanel AMPanel_LR_2013_Seedling
seedling leaf rust reaction type (Race 1)	Kukri_c9898_1766	UNK	1242833378	TRIAE_CS42_2BL_TGACv1_129401_AA0381910	3.15206	0.638366	0.00324241	TCAP90K_LeafRustPanel AMPanel_LR_2013_Seedling
seedling leaf rust reaction type (Field Mix)	IWA4605	2B	84754855	TRIAE_CS42_2BS_TGACv1_146713_AA0471340	2.52013	0.640141	0.0234623	TCAP90K_LeafRustPanel AMPanel_LR_2013_Seedling
seedling leaf rust reaction type (Field Mix)	BS00060838_51	6B	58846470	TRIAE_CS42_6BS_TGACv1_514327_AA1658390	2.51967	0.640271	0.0234931	TCAP90K_LeafRustPanel AMPanel_LR_2013_Seedling
seedling leaf rust reaction type (Field Mix)	Kukri_c22391_192	6B	200784556		2.51901	0.640551	0.0235368	TCAP90K_LeafRustPanel AMPanel_LR_2013_Seedling
seedling leaf rust reaction type (Field Mix)	Kukri_rep_c101148_401	2A	244164037		2.51874	0.640551	0.0235554	TCAP90K_LeafRustPanel AMPanel_LR_2013_Seedling
seedling leaf rust reaction type (Race 1)	BS00029869_51	5B	213292765	TRIAE_CS42_5BL_TGACv1_406726_AA1349340	3.14208	0.642	0.00335502	TCAP90K_LeafRustPanel AMPanel_LR_2013_Seedling
seedling leaf rust reaction type (Race 1)	Ku_c11429_519	5B	213292846	TRIAE_CS42_5BL_TGACv1_406726_AA1349340	3.14208	0.642	0.00335502	TCAP90K_LeafRustPanel AMPanel_LR_2013_Seedling
seedling leaf rust reaction type (Race 1)	Kukri_c14511_1046	6B	202985595	TRIAE_CS42_U_TGACv1_644017_AA2136500	3.14119	0.642	0.00336522	TCAP90K_LeafRustPanel AMPanel_LR_2013_Seedling
seedling leaf rust reaction type (Race 1)	IWA4793	5B	213292765	TRIAE_CS42_5BL_TGACv1_406726_AA1349340	3.14208	0.642	0.00335502	TCAP90K_LeafRustPanel AMPanel_LR_2013_Seedling
seedling leaf rust reaction type (Field Mix)	BS00105813_51	1B	2121979		2.5174	0.642268	0.0236446	TCAP90K_LeafRustPanel AMPanel_LR_2013_Seedling
seedling leaf rust reaction type (Field Mix)	Tdurum_contig12551_233	5B	207820490	TRIAE_CS42_5BL_TGACv1_405741_AA1334260	2.51691	0.642456	0.0236777	TCAP90K_LeafRustPanel AMPanel_LR_2013_Seedling
seedling leaf rust reaction type (Field Mix)	IAAV5054	UNK	18891606		2.51569	0.643927	0.0237598	TCAP90K_LeafRustPanel AMPanel_LR_2013_Seedling
seedling leaf rust reaction type (Field Mix)	BS00024107_51	1B	294134548	TRIAE_CS42_1BL_TGACv1_031537_AA0115770	2.51494	0.643927	0.0238104	TCAP90K_LeafRustPanel AMPanel_LR_2013_Seedling
seedling leaf rust reaction type (Field Mix)	BobWhite_c2143_229	UNK	1347194772		2.51532	0.643927	0.0237851	TCAP90K_LeafRustPanel AMPanel_LR_2013_Seedling
seedling leaf rust reaction type (Field Mix)	BS00065789_51	7A	35865180	TRIAE_CS42_7AS_TGACv1_569084_AA1806800	2.51303	0.646726	0.0239402	TCAP90K_LeafRustPanel AMPanel_LR_2013_Seedling
seedling leaf rust reaction type (Field Mix)	IWA2261	UNK	0		2.51143	0.648953	0.024049	TCAP90K_LeafRustPanel AMPanel_LR_2013_Seedling
seedling leaf rust reaction type (Race 1)	GENE-0019_427	1D	3571461	TRIAE_CS42_1DS_TGACv1_081187_AA0258490	3.13561	0.649312	0.00342993	TCAP90K_LeafRustPanel AMPanel_LR_2013_Seedling
seedling leaf rust reaction type (Race 1)	RAC875_rep_c71112_400	2B	2178427	TRIAE_CS42_2BS_TGACv1_148275_AA0491830	3.13188	0.649408	0.0034738	TCAP90K_LeafRustPanel AMPanel_LR_2013_Seedling
seedling leaf rust reaction type (Race 1)	Ra_c9803_939	UNK	1364942	TRIAE_CS42_7BL_TGACv1_578978_AA1902600	3.12944	0.649408	0.00350283	TCAP90K_LeafRustPanel AMPanel_LR_2013_Seedling
seedling leaf rust reaction type (Race 1)	BobWhite_rep_c56118_100	3B	105156938		3.12854	0.649408	0.0035136	TCAP90K_LeafRustPanel AMPanel_LR_2013_Seedling
seedling leaf rust reaction type (Race 1)	Kukri_c44572_797	4D	116327766	TRIAE_CS42_5AL_TGACv1_375686_AA1225650	3.12474	0.649408	0.00355926	TCAP90K_LeafRustPanel AMPanel_LR_2013_Seedling
seedling leaf rust reaction type (Race 1)	Excalibur_rep_c113950_132	UNK	795287610	TRIAE_CS42_4AS_TGACv1_306907_AA1014900	3.12448	0.649408	0.00356237	TCAP90K_LeafRustPanel AMPanel_LR_2013_Seedling
seedling leaf rust reaction type (Field Mix)	Excalibur_c12376_569	1D	914006	TRIAE_CS42_1BS_TGACv1_050046_AA0166400	2.5077	0.65297	0.024304	TCAP90K_LeafRustPanel AMPanel_LR_2013_Seedling
seedling leaf rust reaction type (Field Mix)	Kukri_c26168_423	UNK	1186039721	TRIAE_CS42_1BS_TGACv1_050538_AA0173190	2.5077	0.65297	0.024304	TCAP90K_LeafRustPanel AMPanel_LR_2013_Seedling
seedling leaf rust reaction type (Field Mix)	IWA7913	6A	3089032	TRIAE_CS42_6AS_TGACv1_485606_AA1548510	2.50812	0.65297	0.0242753	TCAP90K_LeafRustPanel AMPanel_LR_2013_Seedling
seedling leaf rust reaction type (Field Mix)	Tdurum_contig63703_1143	6A	1913584	TRIAE_CS42_6AS_TGACv1_485606_AA1548510	2.50812	0.65297	0.0242753	TCAP90K_LeafRustPanel AMPanel_LR_2013_Seedling
seedling leaf rust reaction type (Field Mix)	Ra_c700_3506	5A	84172765	TRIAE_CS42_5AL_TGACv1_374362_AA1198040	2.50713	0.653305	0.024343	TCAP90K_LeafRustPanel AMPanel_LR_2013_Seedling
seedling leaf rust reaction type (Field Mix)	IWA5191	UNK	972150434	TRIAE_CS42_3AL_TGACv1_194824_AA0640140	2.50604	0.654186	0.0244186	TCAP90K_LeafRustPanel AMPanel_LR_2013_Seedling
seedling leaf rust reaction type (Field Mix)	IWA4805	5A	113619518	TRIAE_CS42_5AL_TGACv1_377001_AA1243150	2.50589	0.654186	0.024429	TCAP90K_LeafRustPanel AMPanel_LR_2013_Seedling
seedling leaf rust reaction type (Field Mix)	Kukri_c3414_114	UNK	268349206		2.50541	0.654348	0.0244616	TCAP90K_LeafRustPanel AMPanel_LR_2013_Seedling
seedling leaf rust reaction type (CA1.2)	Kukri_c90942_274	6D	174583465	TRIAE_CS42_6DL_TGACv1_526560_AA1687200	3.01694	0.654585	0.00510688	TCAP90K_LeafRustPanel AMPanel_LR_2013_Seedling
seedling leaf rust reaction type (Field Mix)	tplb0055o21_1994	6A	204190870	TRIAE_CS42_6AL_TGACv1_472840_AA1526460	2.50484	0.654698	0.0245013	TCAP90K_LeafRustPanel AMPanel_LR_2013_Seedling
seedling leaf rust reaction type (Field Mix)	Tdurum_contig3203_208	UNK	758789819	TRIAE_CS42_6BL_TGACv1_500508_AA1605650	2.50378	0.655947	0.0245747	TCAP90K_LeafRustPanel AMPanel_LR_2013_Seedling
seedling leaf rust reaction type (Field Mix)	BobWhite_rep_c63956_254	6A	203196879	TRIAE_CS42_6AL_TGACv1_471983_AA1516620	2.50335	0.656046	0.024605	TCAP90K_LeafRustPanel AMPanel_LR_2013_Seedling
seedling leaf rust reaction type (CA1.2)	Excalibur_c14806_1091	1A	10806232		3.01419	0.657117	0.00515333	TCAP90K_LeafRustPanel AMPanel_LR_2013_Seedling
seedling leaf rust reaction type (CA1.2)	IWA7276	1D	105929032		3.01163	0.659262	0.00519695	TCAP90K_LeafRustPanel AMPanel_LR_2013_Seedling
seedling leaf rust reaction type (Field Mix)	BS00111120_51	7A	33270259	TRIAE_CS42_7AS_TGACv1_569989_AA1828190	2.50024	0.661107	0.0248217	TCAP90K_LeafRustPanel AMPanel_LR_2013_Seedling
seedling leaf rust reaction type (Field Mix)	Ra_c56010_289	1A	248227778	TRIAE_CS42_1AL_TGACv1_003994_AA0052150	2.49973	0.661356	0.0248579	TCAP90K_LeafRustPanel AMPanel_LR_2013_Seedling
seedling leaf rust reaction type (Field Mix)	BS00022787_51	6D	176292727	TRIAE_CS42_6DL_TGACv1_526544_AA1686680	2.49905	0.66147	0.0249052	TCAP90K_LeafRustPanel AMPanel_LR_2013_Seedling
seedling leaf rust reaction type (Field Mix)	BS00083533_51	1B	19047453	TRIAE_CS42_1BS_TGACv1_051280_AA0178950	2.49878	0.66147	0.0249242	TCAP90K_LeafRustPanel AMPanel_LR_2013_Seedling
seedling leaf rust reaction type (Field Mix)	Excalibur_c21199_377	UNK	151855647	TRIAE_CS42_6BL_TGACv1_500107_AA1599030	2.49852	0.66147	0.0249429	TCAP90K_LeafRustPanel AMPanel_LR_2013_Seedling
seedling leaf rust reaction type (Race 1)	Excalibur_c114401_105	1A	2095970	TRIAE_CS42_1AS_TGACv1_020044_AA0074220	3.10282	0.662223	0.00383373	TCAP90K_LeafRustPanel AMPanel_LR_2013_Seedling
seedling leaf rust reaction type (Race 1)	Excalibur_c29748_954	6D	174513638	TRIAE_CS42_6BL_TGACv1_500006_AA1597020	3.09663	0.662223	0.0039147	TCAP90K_LeafRustPanel AMPanel_LR_2013_Seedling
seedling leaf rust reaction type (Race 1)	Excalibur_c19475_619	7A	7907786	TRIAE_CS42_7DS_TGACv1_623297_AA2051690	3.11615	0.662223	0.00366461	TCAP90K_LeafRustPanel AMPanel_LR_2013_Seedling
seedling leaf rust reaction type (Race 1)	IWA7700	UNK	177748548	TRIAE_CS42_1BL_TGACv1_032052_AA0124760	3.10822	0.662223	0.00376439	TCAP90K_LeafRustPanel AMPanel_LR_2013_Seedling
seedling leaf rust reaction type (Race 1)	Tdurum_contig45280_451	7B	248050058	TRIAE_CS42_7BL_TGACv1_580298_AA1913220	3.10909	0.662223	0.00375326	TCAP90K_LeafRustPanel AMPanel_LR_2013_Seedling
seedling leaf rust reaction type (Race 1)	TA002594-0782	1D	77871159	TRIAE_CS42_1AL_TGACv1_002594_AA0043390	3.1063	0.662223	0.00378891	TCAP90K_LeafRustPanel AMPanel_LR_2013_Seedling
seedling leaf rust reaction type (Race 1)	BS00012006_51	4D	118061330	TRIAE_CS42_5AL_TGACv1_376648_AA1239390	3.09154	0.662223	0.00398249	TCAP90K_LeafRustPanel AMPanel_LR_2013_Seedling
seedling leaf rust reaction type (Race 1)	BS00065783_51	UNK	72637878		3.09329	0.662223	0.00395904	TCAP90K_LeafRustPanel AMPanel_LR_2013_Seedling
seedling leaf rust reaction type (Race 1)	BobWhite_c1907_124	4A	146278630	TRIAE_CS42_4AS_TGACv1_306349_AA1006810	3.0945	0.662223	0.00394284	TCAP90K_LeafRustPanel AMPanel_LR_2013_Seedling
seedling leaf rust reaction type (Race 1)	IACX11246	4D	116330266	TRIAE_CS42_4DL_TGACv1_343103_AA1129760	3.09459	0.662223	0.00394166	TCAP90K_LeafRustPanel AMPanel_LR_2013_Seedling
seedling leaf rust reaction type (Race 1)	IWA4316	1B	232461668	TRIAE_CS42_1BL_TGACv1_030445_AA0090820	3.11432	0.662223	0.00368736	TCAP90K_LeafRustPanel AMPanel_LR_2013_Seedling
seedling leaf rust reaction type (Race 1)	IAAV2147	1B	3423546	TRIAE_CS42_1BS_TGACv1_049842_AA0162720	3.09861	0.662223	0.00388861	TCAP90K_LeafRustPanel AMPanel_LR_2013_Seedling
seedling leaf rust reaction type (Race 1)	RFL_Contig738_557	UNK	0		3.10278	0.662223	0.0038342	TCAP90K_LeafRustPanel AMPanel_LR_2013_Seedling
seedling leaf rust reaction type (CA1.2)	IWA4894	2B	44903249	TRIAE_CS42_2BS_TGACv1_146500_AA0466710	3.0055	0.662458	0.0053029	TCAP90K_LeafRustPanel AMPanel_LR_2013_Seedling
seedling leaf rust reaction type (CA1.2)	BS00022072_51	3B	72985045	TRIAE_CS42_3B_TGACv1_221923_AA0753280	3.0062	0.662458	0.00529074	TCAP90K_LeafRustPanel AMPanel_LR_2013_Seedling
seedling leaf rust reaction type (CA1.2)	Excalibur_c8483_1308	3A	4254941	TRIAE_CS42_3AS_TGACv1_211094_AA0684980	3.0062	0.662458	0.00529074	TCAP90K_LeafRustPanel AMPanel_LR_2013_Seedling
seedling leaf rust reaction type (CA1.2)	Excalibur_c1305_662	2D	60899370	TRIAE_CS42_2AS_TGACv1_114976_AA0370300	2.99974	0.663419	0.00540428	TCAP90K_LeafRustPanel AMPanel_LR_2013_Seedling
seedling leaf rust reaction type (CA1.2)	RAC875_rep_c73777_683	2A	230946535	TRIAE_CS42_2BL_TGACv1_131823_AA0432600	2.99894	0.663419	0.00541842	TCAP90K_LeafRustPanel AMPanel_LR_2013_Seedling
seedling leaf rust reaction type (CA1.2)	IWA2901	4A	158346159	TRIAE_CS42_4AL_TGACv1_288531_AA0951200	2.99903	0.663419	0.00541687	TCAP90K_LeafRustPanel AMPanel_LR_2013_Seedling
seedling leaf rust reaction type (CA1.2)	RAC875_c21571_172	7A	33698969		2.99903	0.663419	0.00541687	TCAP90K_LeafRustPanel AMPanel_LR_2013_Seedling
seedling leaf rust reaction type (Field Mix)	BS00101427_51	7A	44888007		2.49593	0.664539	0.0251254	TCAP90K_LeafRustPanel AMPanel_LR_2013_Seedling
seedling leaf rust reaction type (Field Mix)	BS00082084_51	UNK	1424586432	TRIAE_CS42_2AL_TGACv1_094999_AA0305780	2.49558	0.664539	0.02515	TCAP90K_LeafRustPanel AMPanel_LR_2013_Seedling
seedling leaf rust reaction type (Field Mix)	BS00046717_51	UNK	0	TRIAE_CS42_6BL_TGACv1_502174_AA1623540	2.4955	0.664539	0.0251561	TCAP90K_LeafRustPanel AMPanel_LR_2013_Seedling
seedling leaf rust reaction type (Field Mix)	Tdurum_contig25612_195	1A	242323687	TRIAE_CS42_1AL_TGACv1_002537_AA0042940	2.49508	0.664539	0.0251856	TCAP90K_LeafRustPanel AMPanel_LR_2013_Seedling
seedling leaf rust reaction type (Field Mix)	Tdurum_contig50954_1264	3B	2722849	TRIAE_CS42_3B_TGACv1_220626_AA0712250	2.49496	0.664539	0.0251945	TCAP90K_LeafRustPanel AMPanel_LR_2013_Seedling
seedling leaf rust reaction type (Field Mix)	BobWhite_c3269_141	7B	202400393	TRIAE_CS42_7BL_TGACv1_577541_AA1878270	2.49459	0.664539	0.0252206	TCAP90K_LeafRustPanel AMPanel_LR_2013_Seedling
seedling leaf rust reaction type (Field Mix)	IWA1420	7B	209282299	TRIAE_CS42_7BL_TGACv1_580494_AA1914300	2.49296	0.666879	0.0253365	TCAP90K_LeafRustPanel AMPanel_LR_2013_Seedling
seedling leaf rust reaction type (Field Mix)	RFL_Contig2460_547	UNK	0		2.489	0.667226	0.0256208	TCAP90K_LeafRustPanel AMPanel_LR_2013_Seedling
seedling leaf rust reaction type (Field Mix)	CAP7_rep_c12573_126	UNK	916634828	TRIAE_CS42_6BL_TGACv1_500221_AA1601560	2.49033	0.667226	0.0255246	TCAP90K_LeafRustPanel AMPanel_LR_2013_Seedling
seedling leaf rust reaction type (Field Mix)	Ra_c2227_825	1A	239946616	TRIAE_CS42_1AL_TGACv1_002286_AA0040500	2.48927	0.667226	0.0256013	TCAP90K_LeafRustPanel AMPanel_LR_2013_Seedling
seedling leaf rust reaction type (Field Mix)	GENE-3665_61	UNK	1415518393	TRIAE_CS42_U_TGACv1_645984_AA2145770	2.49098	0.667226	0.0254783	TCAP90K_LeafRustPanel AMPanel_LR_2013_Seedling
seedling leaf rust reaction type (Field Mix)	BobWhite_c16439_1102	2D	17387719	TRIAE_CS42_2DS_TGACv1_179066_AA0604090	2.49051	0.667226	0.025512	TCAP90K_LeafRustPanel AMPanel_LR_2013_Seedling
seedling leaf rust reaction type (Field Mix)	Excalibur_rep_c66583_1595	7B	210782030	TRIAE_CS42_7BL_TGACv1_579416_AA1907150	2.49113	0.667226	0.0254678	TCAP90K_LeafRustPanel AMPanel_LR_2013_Seedling
seedling leaf rust reaction type (Field Mix)	RAC875_c5413_1431	UNK	654791209	TRIAE_CS42_6BL_TGACv1_500168_AA1600430	2.48978	0.667226	0.0255641	TCAP90K_LeafRustPanel AMPanel_LR_2013_Seedling
seedling leaf rust reaction type (Field Mix)	Kukri_c36783_91	2A	164776870	TRIAE_CS42_2BS_TGACv1_149029_AA0495980	2.48978	0.667226	0.0255644	TCAP90K_LeafRustPanel AMPanel_LR_2013_Seedling
seedling leaf rust reaction type (Field Mix)	IWA3492	1A	247012011	TRIAE_CS42_U_TGACv1_644010_AA2136420	2.48959	0.667226	0.0255781	TCAP90K_LeafRustPanel AMPanel_LR_2013_Seedling
seedling leaf rust reaction type (Field Mix)	RAC875_c46661_184	2B	157083683	TRIAE_CS42_2DS_TGACv1_179207_AA0605230	2.48944	0.667226	0.0255888	TCAP90K_LeafRustPanel AMPanel_LR_2013_Seedling
seedling leaf rust reaction type (Field Mix)	IWA5071	7B	202402224	TRIAE_CS42_7BL_TGACv1_577541_AA1878270	2.48786	0.66866	0.0257031	TCAP90K_LeafRustPanel AMPanel_LR_2013_Seedling
seedling leaf rust reaction type (Field Mix)	RAC875_c27149_1331	7A	137240948	TRIAE_CS42_7AL_TGACv1_557351_AA1780190	2.48745	0.668717	0.0257324	TCAP90K_LeafRustPanel AMPanel_LR_2013_Seedling
seedling leaf rust reaction type (Field Mix)	GENE-0416_480	UNK	240832428	TRIAE_CS42_1DL_TGACv1_064179_AA0233100	2.4801	0.670622	0.026269	TCAP90K_LeafRustPanel AMPanel_LR_2013_Seedling
seedling leaf rust reaction type (Field Mix)	Kukri_c92813_223	3D	122797530	TRIAE_CS42_3DL_TGACv1_249127_AA0838760	2.4802	0.670622	0.026262	TCAP90K_LeafRustPanel AMPanel_LR_2013_Seedling
seedling leaf rust reaction type (Field Mix)	GENE-4376_439	7B	6580684	TRIAE_CS42_7BS_TGACv1_592527_AA1939830	2.48031	0.670622	0.0262534	TCAP90K_LeafRustPanel AMPanel_LR_2013_Seedling
seedling leaf rust reaction type (Field Mix)	Excalibur_c27716_544	2B	45983113	TRIAE_CS42_2BS_TGACv1_146188_AA0457810	2.48043	0.670622	0.0262446	TCAP90K_LeafRustPanel AMPanel_LR_2013_Seedling
seedling leaf rust reaction type (Field Mix)	GENE-1246_417	2A	164675046	TRIAE_CS42_2AS_TGACv1_114162_AA0364510	2.48043	0.670622	0.0262446	TCAP90K_LeafRustPanel AMPanel_LR_2013_Seedling
seedling leaf rust reaction type (Field Mix)	Ku_c4777_2494	2B	137668321	TRIAE_CS42_2BS_TGACv1_147766_AA0487490	2.4809	0.670622	0.02621	TCAP90K_LeafRustPanel AMPanel_LR_2013_Seedling
seedling leaf rust reaction type (Field Mix)	Tdurum_contig56188_569	1B	11184522		2.48097	0.670622	0.0262052	TCAP90K_LeafRustPanel AMPanel_LR_2013_Seedling
seedling leaf rust reaction type (Field Mix)	Tdurum_contig55744_822	UNK	758789819	TRIAE_CS42_6BL_TGACv1_500508_AA1605650	2.48245	0.670622	0.0260965	TCAP90K_LeafRustPanel AMPanel_LR_2013_Seedling
seedling leaf rust reaction type (Field Mix)	Tdurum_contig61324_305	1B	11182929		2.48097	0.670622	0.0262052	TCAP90K_LeafRustPanel AMPanel_LR_2013_Seedling
seedling leaf rust reaction type (Field Mix)	Excalibur_c7136_1260	2A	14975362	TRIAE_CS42_2BS_TGACv1_147295_AA0481320	2.4829	0.670622	0.0260635	TCAP90K_LeafRustPanel AMPanel_LR_2013_Seedling
seedling leaf rust reaction type (Field Mix)	Kukri_c3009_1702	UNK	0		2.48305	0.670622	0.0260529	TCAP90K_LeafRustPanel AMPanel_LR_2013_Seedling
seedling leaf rust reaction type (Field Mix)	IWA4250	7B	206296127	TRIAE_CS42_7BL_TGACv1_578461_AA1895390	2.48327	0.670622	0.0260362	TCAP90K_LeafRustPanel AMPanel_LR_2013_Seedling
seedling leaf rust reaction type (Field Mix)	RAC875_c3229_165	7B	202400931	TRIAE_CS42_7BL_TGACv1_577541_AA1878270	2.48327	0.670622	0.0260362	TCAP90K_LeafRustPanel AMPanel_LR_2013_Seedling
seedling leaf rust reaction type (Field Mix)	IWA1963	7B	202400884	TRIAE_CS42_7BL_TGACv1_577541_AA1878270	2.48327	0.670622	0.0260362	TCAP90K_LeafRustPanel AMPanel_LR_2013_Seedling
seedling leaf rust reaction type (Field Mix)	D_GCE8AKX01BOGN5_399	4D	12920474	TRIAE_CS42_4DL_TGACv1_346192_AA1155290	2.484	0.670622	0.0259835	TCAP90K_LeafRustPanel AMPanel_LR_2013_Seedling
seedling leaf rust reaction type (Field Mix)	BS00039197_51	7A	46674127	TRIAE_CS42_7AS_TGACv1_569064_AA1806130	2.48414	0.670622	0.0259733	TCAP90K_LeafRustPanel AMPanel_LR_2013_Seedling
seedling leaf rust reaction type (Field Mix)	IAAV9150	6A	1913205	TRIAE_CS42_6AS_TGACv1_485606_AA1548510	2.48305	0.670622	0.0260529	TCAP90K_LeafRustPanel AMPanel_LR_2013_Seedling
seedling leaf rust reaction type (Field Mix)	JD_c394_819	1A	246328527	TRIAE_CS42_1AL_TGACv1_001283_AA0028220	2.4794	0.670694	0.0263208	TCAP90K_LeafRustPanel AMPanel_LR_2013_Seedling
seedling leaf rust reaction type (Field Mix)	Kukri_c34173_169	5D	122266314	TRIAE_CS42_5DL_TGACv1_435472_AA1451150	2.47895	0.670694	0.0263539	TCAP90K_LeafRustPanel AMPanel_LR_2013_Seedling
seedling leaf rust reaction type (Field Mix)	BobWhite_c14575_323	6A	40917196	TRIAE_CS42_6AS_TGACv1_486392_AA1560900	2.47892	0.670694	0.0263558	TCAP90K_LeafRustPanel AMPanel_LR_2013_Seedling
seedling leaf rust reaction type (Field Mix)	IWA7903	UNK	396411012	TRIAE_CS42_5BL_TGACv1_405404_AA1326580	2.47859	0.670694	0.0263808	TCAP90K_LeafRustPanel AMPanel_LR_2013_Seedling
seedling leaf rust reaction type (Field Mix)	IWA8065	1B	176226630	TRIAE_CS42_1BL_TGACv1_030468_AA0091700	2.47763	0.671796	0.0264515	TCAP90K_LeafRustPanel AMPanel_LR_2013_Seedling
seedling leaf rust reaction type (CA1.2)	RAC875_c62202_161	5B	50773177	TRIAE_CS42_5BS_TGACv1_424105_AA1386890	2.99141	0.673918	0.00555386	TCAP90K_LeafRustPanel AMPanel_LR_2013_Seedling
seedling leaf rust reaction type (CA1.2)	RAC875_c1781_1897	2A	230944760	TRIAE_CS42_2AL_TGACv1_093394_AA0279180	2.99113	0.673918	0.00555893	TCAP90K_LeafRustPanel AMPanel_LR_2013_Seedling
seedling leaf rust reaction type (Field Mix)	BS00110104_51	1B	51865431	TRIAE_CS42_1BS_TGACv1_049922_AA0164330	2.47442	0.676473	0.0266906	TCAP90K_LeafRustPanel AMPanel_LR_2013_Seedling
seedling leaf rust reaction type (Field Mix)	BS00077685_51	5B	256911343	TRIAE_CS42_5BL_TGACv1_405865_AA1336720	2.47472	0.676473	0.0266683	TCAP90K_LeafRustPanel AMPanel_LR_2013_Seedling
seedling leaf rust reaction type (CA1.2)	Kukri_c37311_136	2B	44743088		2.98825	0.67697	0.00561161	TCAP90K_LeafRustPanel AMPanel_LR_2013_Seedling
seedling leaf rust reaction type (Race 1)	TA002907-0816	6B	204016540	TRIAE_CS42_6BL_TGACv1_500006_AA1597040	3.06597	0.679104	0.00433933	TCAP90K_LeafRustPanel AMPanel_LR_2013_Seedling
seedling leaf rust reaction type (Race 1)	TA002706-2669	6B	59742624	TRIAE_CS42_6BS_TGACv1_513164_AA1632750	3.06266	0.679104	0.00438755	TCAP90K_LeafRustPanel AMPanel_LR_2013_Seedling
seedling leaf rust reaction type (Race 1)	IWA7191	1A	3181431	TRIAE_CS42_1AS_TGACv1_019783_AA0071420	3.06437	0.679104	0.00436261	TCAP90K_LeafRustPanel AMPanel_LR_2013_Seedling
seedling leaf rust reaction type (Race 1)	IWA2306	5B	211120845	TRIAE_CS42_5BL_TGACv1_404549_AA1303800	3.07423	0.679104	0.004221	TCAP90K_LeafRustPanel AMPanel_LR_2013_Seedling
seedling leaf rust reaction type (Race 1)	D_GA8KES401CW77C_332	6D	172958098	TRIAE_CS42_6DL_TGACv1_526836_AA1693000	3.06826	0.679104	0.00430616	TCAP90K_LeafRustPanel AMPanel_LR_2013_Seedling
seedling leaf rust reaction type (Race 1)	GENE-4086_115	2D	111123819	TRIAE_CS42_2DL_TGACv1_160243_AA0548550	3.07246	0.679104	0.00424609	TCAP90K_LeafRustPanel AMPanel_LR_2013_Seedling
seedling leaf rust reaction type (Race 1)	Kukri_c96623_195	UNK	0	TRIAE_CS42_2BS_TGACv1_152552_AA0498990	3.07019	0.679104	0.00427839	TCAP90K_LeafRustPanel AMPanel_LR_2013_Seedling
seedling leaf rust reaction type (Race 1)	Kukri_c25930_1245	UNK	0		3.08049	0.679104	0.00413317	TCAP90K_LeafRustPanel AMPanel_LR_2013_Seedling
seedling leaf rust reaction type (Race 1)	IAAV6115	1A	2556257	TRIAE_CS42_1AS_TGACv1_019067_AA0059640	3.0764	0.679104	0.00419026	TCAP90K_LeafRustPanel AMPanel_LR_2013_Seedling
seedling leaf rust reaction type (Race 1)	Excalibur_c31044_482	4D	116330043	TRIAE_CS42_4DL_TGACv1_343103_AA1129760	3.0759	0.679104	0.00419743	TCAP90K_LeafRustPanel AMPanel_LR_2013_Seedling
seedling leaf rust reaction type (Race 1)	RAC875_rep_c100803_217	4A	212092376	TRIAE_CS42_4AL_TGACv1_288894_AA0960750	3.06915	0.679104	0.00429339	TCAP90K_LeafRustPanel AMPanel_LR_2013_Seedling
seedling leaf rust reaction type (Race 1)	IACX219	1A	194465015	TRIAE_CS42_1AL_TGACv1_001169_AA0026420	3.05927	0.682542	0.00443749	TCAP90K_LeafRustPanel AMPanel_LR_2013_Seedling
seedling leaf rust reaction type (Field Mix)	RAC875_c13696_1384	7B	208463775	TRIAE_CS42_7AL_TGACv1_557679_AA1784770	2.47026	0.682976	0.0270027	TCAP90K_LeafRustPanel AMPanel_LR_2013_Seedling
seedling leaf rust reaction type (Field Mix)	BobWhite_c13156_773	UNK	1364942	TRIAE_CS42_7BL_TGACv1_578978_AA1902600	2.47026	0.682976	0.0270027	TCAP90K_LeafRustPanel AMPanel_LR_2013_Seedling
seedling leaf rust reaction type (Field Mix)	RAC875_c85550_291	1A	247498409	TRIAE_CS42_1AL_TGACv1_003757_AA0051410	2.46947	0.683083	0.0270624	TCAP90K_LeafRustPanel AMPanel_LR_2013_Seedling
seedling leaf rust reaction type (Field Mix)	Excalibur_c36808_228	7D	163514795	TRIAE_CS42_7DS_TGACv1_621828_AA2027090	2.46959	0.683083	0.0270535	TCAP90K_LeafRustPanel AMPanel_LR_2013_Seedling
seedling leaf rust reaction type (Field Mix)	Excalibur_c20606_871	5B	269687088	TRIAE_CS42_5BL_TGACv1_408592_AA1363820	2.46667	0.684366	0.027275	TCAP90K_LeafRustPanel AMPanel_LR_2013_Seedling
seedling leaf rust reaction type (Field Mix)	IWA557	UNK	36276503	TRIAE_CS42_7AS_TGACv1_571716_AA1849480	2.46624	0.684366	0.0273079	TCAP90K_LeafRustPanel AMPanel_LR_2013_Seedling
seedling leaf rust reaction type (Field Mix)	IWA2998	UNK	685216898	TRIAE_CS42_1BS_TGACv1_049405_AA0152490	2.46626	0.684366	0.0273062	TCAP90K_LeafRustPanel AMPanel_LR_2013_Seedling
seedling leaf rust reaction type (Field Mix)	IWA2937	6B	130966794	TRIAE_CS42_6BS_TGACv1_517166_AA1676770	2.4673	0.684366	0.0272271	TCAP90K_LeafRustPanel AMPanel_LR_2013_Seedling
seedling leaf rust reaction type (Field Mix)	IWA2293	UNK	92508796	TRIAE_CS42_3DS_TGACv1_273465_AA0931430	2.46742	0.684366	0.0272181	TCAP90K_LeafRustPanel AMPanel_LR_2013_Seedling
seedling leaf rust reaction type (Field Mix)	RAC875_c60161_448	7B	202538012	TRIAE_CS42_7BL_TGACv1_577948_AA1886470	2.46778	0.684366	0.0271905	TCAP90K_LeafRustPanel AMPanel_LR_2013_Seedling
seedling leaf rust reaction type (Field Mix)	IAAV1372	7B	28621189	TRIAE_CS42_7BS_TGACv1_594783_AA1958390	2.46804	0.684366	0.0271712	TCAP90K_LeafRustPanel AMPanel_LR_2013_Seedling
seedling leaf rust reaction type (Field Mix)	IWA776	2B	236026815	TRIAE_CS42_2BS_TGACv1_146599_AA0469070	2.46582	0.684474	0.02734	TCAP90K_LeafRustPanel AMPanel_LR_2013_Seedling
seedling leaf rust reaction type (Field Mix)	BS00035690_51	1B	88582582	TRIAE_CS42_1BS_TGACv1_050149_AA0168110	2.46494	0.684768	0.0274074	TCAP90K_LeafRustPanel AMPanel_LR_2013_Seedling
seedling leaf rust reaction type (Field Mix)	Kukri_c42522_155	1B	117035958	TRIAE_CS42_1BS_TGACv1_050228_AA0169220	2.46494	0.684768	0.0274074	TCAP90K_LeafRustPanel AMPanel_LR_2013_Seedling
seedling leaf rust reaction type (Field Mix)	IWA4249	7A	137240948	TRIAE_CS42_7AL_TGACv1_557351_AA1780190	2.46354	0.685554	0.0275147	TCAP90K_LeafRustPanel AMPanel_LR_2013_Seedling
seedling leaf rust reaction type (Field Mix)	IWA507	7B	201725246	TRIAE_CS42_7BL_TGACv1_577395_AA1874350	2.46322	0.685554	0.0275394	TCAP90K_LeafRustPanel AMPanel_LR_2013_Seedling
seedling leaf rust reaction type (Field Mix)	BobWhite_c6782_180	UNK	0	TRIAE_CS42_5DL_TGACv1_436158_AA1458750	2.46271	0.685554	0.0275782	TCAP90K_LeafRustPanel AMPanel_LR_2013_Seedling
seedling leaf rust reaction type (Field Mix)	Kukri_c55780_296	7B	241014771	TRIAE_CS42_7BL_TGACv1_577468_AA1876000	2.46281	0.685554	0.0275708	TCAP90K_LeafRustPanel AMPanel_LR_2013_Seedling
seedling leaf rust reaction type (Field Mix)	RFL_Contig6074_1058	7A	167237112	TRIAE_CS42_7AL_TGACv1_558796_AA1796130	2.46281	0.685554	0.0275708	TCAP90K_LeafRustPanel AMPanel_LR_2013_Seedling
seedling leaf rust reaction type (Field Mix)	tplb0029o19_1172	7B	218253322		2.46233	0.685591	0.0276075	TCAP90K_LeafRustPanel AMPanel_LR_2013_Seedling
seedling leaf rust reaction type (Race 1)	Kukri_rep_c70454_248	2D	81096394	TRIAE_CS42_2DL_TGACv1_159544_AA0539610	3.04595	0.687735	0.00463893	TCAP90K_LeafRustPanel AMPanel_LR_2013_Seedling
seedling leaf rust reaction type (Race 1)	IWA657	6B	141475968	TRIAE_CS42_6BL_TGACv1_499397_AA1581300	3.05163	0.687735	0.00455208	TCAP90K_LeafRustPanel AMPanel_LR_2013_Seedling
seedling leaf rust reaction type (Race 1)	BS00069301_51	1D	4683334	TRIAE_CS42_1DS_TGACv1_081806_AA0262830	3.04843	0.687735	0.0046008	TCAP90K_LeafRustPanel AMPanel_LR_2013_Seedling
seedling leaf rust reaction type (Race 1)	IWA7736	2A	5348032	TRIAE_CS42_2AS_TGACv1_112209_AA0333390	3.04617	0.687735	0.00463555	TCAP90K_LeafRustPanel AMPanel_LR_2013_Seedling
seedling leaf rust reaction type (Race 1)	tplb0032i02_1435	2A	5348032	TRIAE_CS42_2AS_TGACv1_112209_AA0333390	3.04617	0.687735	0.00463555	TCAP90K_LeafRustPanel AMPanel_LR_2013_Seedling
seedling leaf rust reaction type (Race 1)	D_contig36160_443	UNK	17923745		3.05296	0.687735	0.00453191	TCAP90K_LeafRustPanel AMPanel_LR_2013_Seedling
seedling leaf rust reaction type (Field Mix)	BS00005004_51	1B	3074455	TRIAE_CS42_1BS_TGACv1_051495_AA0180110	2.45992	0.688718	0.0277936	TCAP90K_LeafRustPanel AMPanel_LR_2013_Seedling
seedling leaf rust reaction type (Field Mix)	Kukri_rep_c94009_116	2B	69160038		2.45925	0.688718	0.0278455	TCAP90K_LeafRustPanel AMPanel_LR_2013_Seedling
seedling leaf rust reaction type (Field Mix)	IWA1437	UNK	501651100	TRIAE_CS42_7BS_TGACv1_592887_AA1945770	2.45891	0.688718	0.0278718	TCAP90K_LeafRustPanel AMPanel_LR_2013_Seedling
seedling leaf rust reaction type (Field Mix)	BS00065864_51	5D	152920251	TRIAE_CS42_5BL_TGACv1_404215_AA1290670	2.45856	0.688718	0.0278992	TCAP90K_LeafRustPanel AMPanel_LR_2013_Seedling
seedling leaf rust reaction type (Field Mix)	Kukri_rep_c105822_804	2D	17389075		2.45853	0.688718	0.0279013	TCAP90K_LeafRustPanel AMPanel_LR_2013_Seedling
seedling leaf rust reaction type (Field Mix)	IAAV3430	1B	3074353	TRIAE_CS42_1BS_TGACv1_051495_AA0180110	2.45992	0.688718	0.0277936	TCAP90K_LeafRustPanel AMPanel_LR_2013_Seedling
seedling leaf rust reaction type (Field Mix)	IAAV2577	6D	4898738	TRIAE_CS42_6DS_TGACv1_543892_AA1745010	2.45786	0.689317	0.0279536	TCAP90K_LeafRustPanel AMPanel_LR_2013_Seedling
seedling leaf rust reaction type (Field Mix)	BS00110358_51	UNK	825865039		2.4552	0.692417	0.0281616	TCAP90K_LeafRustPanel AMPanel_LR_2013_Seedling
seedling leaf rust reaction type (Field Mix)	IACX4260	3B	2734967	TRIAE_CS42_3B_TGACv1_220626_AA0712270	2.45517	0.692417	0.0281637	TCAP90K_LeafRustPanel AMPanel_LR_2013_Seedling
seedling leaf rust reaction type (Field Mix)	IWA832	7B	203236328	TRIAE_CS42_7BL_TGACv1_578568_AA1897240	2.45567	0.692417	0.0281242	TCAP90K_LeafRustPanel AMPanel_LR_2013_Seedling
seedling leaf rust reaction type (Field Mix)	IWA4191	7B	206533773	TRIAE_CS42_7BL_TGACv1_578978_AA1902600	2.44753	0.693728	0.0287677	TCAP90K_LeafRustPanel AMPanel_LR_2013_Seedling
seedling leaf rust reaction type (Field Mix)	IWA3655	7B	205318529	TRIAE_CS42_7BL_TGACv1_576877_AA1858270	2.44753	0.693728	0.0287677	TCAP90K_LeafRustPanel AMPanel_LR_2013_Seedling
seedling leaf rust reaction type (Field Mix)	Kukri_rep_c72909_657	7B	10216165	TRIAE_CS42_7BS_TGACv1_593824_AA1954620	2.44653	0.693728	0.0288476	TCAP90K_LeafRustPanel AMPanel_LR_2013_Seedling
seedling leaf rust reaction type (Field Mix)	Kukri_c34173_518	5B	204628249	TRIAE_CS42_5BL_TGACv1_404593_AA1305520	2.44672	0.693728	0.0288322	TCAP90K_LeafRustPanel AMPanel_LR_2013_Seedling
seedling leaf rust reaction type (Field Mix)	IWA8387	7D	192053233	TRIAE_CS42_7DL_TGACv1_605357_AA2006220	2.44649	0.693728	0.0288512	TCAP90K_LeafRustPanel AMPanel_LR_2013_Seedling
seedling leaf rust reaction type (Field Mix)	BS00060686_51	1B	294087450	TRIAE_CS42_1BL_TGACv1_031965_AA0123560	2.44617	0.693728	0.0288763	TCAP90K_LeafRustPanel AMPanel_LR_2013_Seedling
seedling leaf rust reaction type (Field Mix)	RFL_Contig5739_1542	5D	122266186	TRIAE_CS42_5DL_TGACv1_435472_AA1451150	2.44511	0.693728	0.0289614	TCAP90K_LeafRustPanel AMPanel_LR_2013_Seedling
seedling leaf rust reaction type (Field Mix)	Tdurum_contig94032_1528	4B	105544817	TRIAE_CS42_4BL_TGACv1_321295_AA1058570	2.44825	0.693728	0.0287108	TCAP90K_LeafRustPanel AMPanel_LR_2013_Seedling
seedling leaf rust reaction type (Field Mix)	IAAV5455	UNK	40766282	TRIAE_CS42_1BL_TGACv1_032898_AA0135200	2.4449	0.693728	0.0289781	TCAP90K_LeafRustPanel AMPanel_LR_2013_Seedling
seedling leaf rust reaction type (Field Mix)	IWA5474	UNK	951155499	TRIAE_CS42_1BL_TGACv1_030496_AA0092330	2.4449	0.693728	0.0289781	TCAP90K_LeafRustPanel AMPanel_LR_2013_Seedling
seedling leaf rust reaction type (Field Mix)	RAC875_rep_c70937_641	UNK	951155499	TRIAE_CS42_1BL_TGACv1_030496_AA0092330	2.4449	0.693728	0.0289781	TCAP90K_LeafRustPanel AMPanel_LR_2013_Seedling
seedling leaf rust reaction type (Field Mix)	Kukri_c27343_503	1B	219201670	TRIAE_CS42_1BL_TGACv1_031834_AA0121390	2.4449	0.693728	0.0289781	TCAP90K_LeafRustPanel AMPanel_LR_2013_Seedling
seedling leaf rust reaction type (Field Mix)	IWA2498	3D	52331851	TRIAE_CS42_U_TGACv1_642240_AA2114000	2.44989	0.693728	0.0285796	TCAP90K_LeafRustPanel AMPanel_LR_2013_Seedling
seedling leaf rust reaction type (Field Mix)	IWA8021	7A	149395694	TRIAE_CS42_7AL_TGACv1_556518_AA1764520	2.44948	0.693728	0.0286128	TCAP90K_LeafRustPanel AMPanel_LR_2013_Seedling
seedling leaf rust reaction type (Field Mix)	BS00049941_51	6B	75531727	TRIAE_CS42_6BL_TGACv1_499528_AA1585090	2.4495	0.693728	0.0286106	TCAP90K_LeafRustPanel AMPanel_LR_2013_Seedling
seedling leaf rust reaction type (Field Mix)	TA006298-0500	4B	103426345	TRIAE_CS42_4DL_TGACv1_345429_AA1153170	2.45065	0.693728	0.02852	TCAP90K_LeafRustPanel AMPanel_LR_2013_Seedling
seedling leaf rust reaction type (Field Mix)	RFL_Contig996_818	UNK	981491855	TRIAE_CS42_2BS_TGACv1_147728_AA0487030	2.45095	0.693728	0.0284956	TCAP90K_LeafRustPanel AMPanel_LR_2013_Seedling
seedling leaf rust reaction type (Field Mix)	BS00003760_51	7B	209281444	TRIAE_CS42_7BL_TGACv1_580494_AA1914300	2.45117	0.693728	0.0284789	TCAP90K_LeafRustPanel AMPanel_LR_2013_Seedling
seedling leaf rust reaction type (Field Mix)	Kukri_c8386_767	4B	3396846	TRIAE_CS42_4BS_TGACv1_329717_AA1103520	2.45127	0.693728	0.0284706	TCAP90K_LeafRustPanel AMPanel_LR_2013_Seedling
seedling leaf rust reaction type (Field Mix)	RAC875_c19552_137	7B	113523279	TRIAE_CS42_7BS_TGACv1_593497_AA1952060	2.45133	0.693728	0.0284659	TCAP90K_LeafRustPanel AMPanel_LR_2013_Seedling
seedling leaf rust reaction type (Field Mix)	RAC875_c8954_425	6B	35987093	TRIAE_CS42_6BS_TGACv1_514516_AA1660860	2.45156	0.693728	0.0284478	TCAP90K_LeafRustPanel AMPanel_LR_2013_Seedling
seedling leaf rust reaction type (Field Mix)	RAC875_c2730_1351	6B	29869037	TRIAE_CS42_6BS_TGACv1_514137_AA1655850	2.45156	0.693728	0.0284478	TCAP90K_LeafRustPanel AMPanel_LR_2013_Seedling
seedling leaf rust reaction type (Field Mix)	IWA7500	UNK	0		2.45225	0.693728	0.0283933	TCAP90K_LeafRustPanel AMPanel_LR_2013_Seedling
seedling leaf rust reaction type (Field Mix)	IACX1947	5B	260179381	TRIAE_CS42_6AL_TGACv1_470891_AA1497740	2.45349	0.693728	0.0282954	TCAP90K_LeafRustPanel AMPanel_LR_2013_Seedling
seedling leaf rust reaction type (Field Mix)	IWA7098	6D	176295380		2.45362	0.693728	0.0282849	TCAP90K_LeafRustPanel AMPanel_LR_2013_Seedling
seedling leaf rust reaction type (Field Mix)	Tdurum_contig49052_223	3B	612672980	TRIAE_CS42_3B_TGACv1_223065_AA0775920	2.44592	0.693728	0.0288966	TCAP90K_LeafRustPanel AMPanel_LR_2013_Seedling
seedling leaf rust reaction type (Field Mix)	BS00067228_51	3A	171444767	TRIAE_CS42_3AL_TGACv1_195911_AA0655600	2.44701	0.693728	0.028809	TCAP90K_LeafRustPanel AMPanel_LR_2013_Seedling
seedling leaf rust reaction type (Field Mix)	IWA8177	7B	6580257	TRIAE_CS42_7BS_TGACv1_592527_AA1939830	2.4445	0.693825	0.0290104	TCAP90K_LeafRustPanel AMPanel_LR_2013_Seedling
seedling leaf rust reaction type (Field Mix)	Kukri_c11397_2523	UNK	1327187500	TRIAE_CS42_6BL_TGACv1_500204_AA1601050	2.44216	0.697168	0.0291995	TCAP90K_LeafRustPanel AMPanel_LR_2013_Seedling
seedling leaf rust reaction type (Field Mix)	IWA96	2D	139926516	TRIAE_CS42_2DL_TGACv1_159111_AA0532640	2.44177	0.697168	0.0292311	TCAP90K_LeafRustPanel AMPanel_LR_2013_Seedling
seedling leaf rust reaction type (Field Mix)	IWA4501	UNK	942972862	TRIAE_CS42_6BL_TGACv1_501087_AA1613340	2.44141	0.697168	0.0292599	TCAP90K_LeafRustPanel AMPanel_LR_2013_Seedling
seedling leaf rust reaction type (Field Mix)	BS00075598_51	UNK	96699000	TRIAE_CS42_3AL_TGACv1_193885_AA0621740	2.44137	0.697168	0.0292635	TCAP90K_LeafRustPanel AMPanel_LR_2013_Seedling
seedling leaf rust reaction type (Field Mix)	IWA7450	7B	210782918	TRIAE_CS42_7BL_TGACv1_579416_AA1907150	2.44099	0.697232	0.0292945	TCAP90K_LeafRustPanel AMPanel_LR_2013_Seedling
seedling leaf rust reaction type (Field Mix)	Excalibur_c78493_305	6B	203394996		2.44023	0.698019	0.029356	TCAP90K_LeafRustPanel AMPanel_LR_2013_Seedling
seedling leaf rust reaction type (Field Mix)	tplb0042l03_580	UNK	1157943643	TRIAE_CS42_2AL_TGACv1_097271_AA0323650	2.43984	0.698102	0.0293878	TCAP90K_LeafRustPanel AMPanel_LR_2013_Seedling
seedling leaf rust reaction type (Field Mix)	BobWhite_c1967_388	UNK	1294406987	TRIAE_CS42_1BL_TGACv1_031604_AA0116980	2.4393	0.698465	0.0294315	TCAP90K_LeafRustPanel AMPanel_LR_2013_Seedling
seedling leaf rust reaction type (Field Mix)	RFL_Contig5739_641	5D	122264458	TRIAE_CS42_5BL_TGACv1_404593_AA1305520	2.43823	0.69852	0.0295189	TCAP90K_LeafRustPanel AMPanel_LR_2013_Seedling
seedling leaf rust reaction type (Field Mix)	Ku_c3686_52	UNK	1117215713	TRIAE_CS42_4AS_TGACv1_308744_AA1029240	2.43834	0.69852	0.0295101	TCAP90K_LeafRustPanel AMPanel_LR_2013_Seedling
seedling leaf rust reaction type (Field Mix)	BS00022514_51	UNK	493808604	TRIAE_CS42_1AL_TGACv1_000540_AA0014290	2.43851	0.69852	0.0294956	TCAP90K_LeafRustPanel AMPanel_LR_2013_Seedling
seedling leaf rust reaction type (Field Mix)	Kukri_c50572_263	UNK	1168171529	TRIAE_CS42_1BL_TGACv1_031677_AA0118590	2.43668	0.699497	0.0296455	TCAP90K_LeafRustPanel AMPanel_LR_2013_Seedling
seedling leaf rust reaction type (Field Mix)	Tdurum_contig62624_190	UNK	0	TRIAE_CS42_1BS_TGACv1_049893_AA0163750	2.43727	0.699497	0.0295972	TCAP90K_LeafRustPanel AMPanel_LR_2013_Seedling
seedling leaf rust reaction type (Field Mix)	Kukri_rep_c68124_169	2D	117636583	TRIAE_CS42_2BS_TGACv1_147537_AA0484510	2.43678	0.699497	0.0296375	TCAP90K_LeafRustPanel AMPanel_LR_2013_Seedling
seedling leaf rust reaction type (Race 1)	BobWhite_c21345_121	5D	159619087	TRIAE_CS42_5DL_TGACv1_433069_AA1400600	3.03871	0.700268	0.00475192	TCAP90K_LeafRustPanel AMPanel_LR_2013_Seedling
seedling leaf rust reaction type (Field Mix)	Excalibur_c89515_95	4B	246689617		2.43454	0.701628	0.0298213	TCAP90K_LeafRustPanel AMPanel_LR_2013_Seedling
seedling leaf rust reaction type (Field Mix)	Ra_c1726_1071	5B	203165365		2.43473	0.701628	0.0298062	TCAP90K_LeafRustPanel AMPanel_LR_2013_Seedling
seedling leaf rust reaction type (Field Mix)	IWA2027	7B	210783489	TRIAE_CS42_7BL_TGACv1_579416_AA1907150	2.43493	0.701628	0.0297896	TCAP90K_LeafRustPanel AMPanel_LR_2013_Seedling
seedling leaf rust reaction type (Field Mix)	IWA5491	UNK	1315458475	TRIAE_CS42_1AL_TGACv1_000929_AA0022050	2.43339	0.702525	0.0299165	TCAP90K_LeafRustPanel AMPanel_LR_2013_Seedling
seedling leaf rust reaction type (Field Mix)	RAC875_c25143_110	7D	195435176	TRIAE_CS42_7BL_TGACv1_578732_AA1899340	2.4336	0.702525	0.0298993	TCAP90K_LeafRustPanel AMPanel_LR_2013_Seedling
seedling leaf rust reaction type (Race 1)	BS00000592_51	5B	212106638	TRIAE_CS42_5BL_TGACv1_405222_AA1322420	3.02755	0.702892	0.00493083	TCAP90K_LeafRustPanel AMPanel_LR_2013_Seedling
seedling leaf rust reaction type (Race 1)	BS00000297_51	UNK	0		3.02345	0.702892	0.00499821	TCAP90K_LeafRustPanel AMPanel_LR_2013_Seedling
seedling leaf rust reaction type (Race 1)	BS00073463_51	UNK	832800933	TRIAE_CS42_6BS_TGACv1_513990_AA1653600	3.02422	0.702892	0.00498552	TCAP90K_LeafRustPanel AMPanel_LR_2013_Seedling
seedling leaf rust reaction type (Race 1)	Kukri_c92813_223	3D	122797530	TRIAE_CS42_3DL_TGACv1_249127_AA0838760	3.02538	0.702892	0.0049664	TCAP90K_LeafRustPanel AMPanel_LR_2013_Seedling
seedling leaf rust reaction type (Race 1)	RFL_Contig3882_550	5D	102796342	TRIAE_CS42_5AL_TGACv1_377650_AA1248560	3.02913	0.702892	0.00490519	TCAP90K_LeafRustPanel AMPanel_LR_2013_Seedling
seedling leaf rust reaction type (Race 1)	Ku_c28580_432	1B	260681539	TRIAE_CS42_1BL_TGACv1_033635_AA0140880	3.02966	0.702892	0.00489664	TCAP90K_LeafRustPanel AMPanel_LR_2013_Seedling
seedling leaf rust reaction type (Race 1)	BS00067841_51	5D	127407691	TRIAE_CS42_5DL_TGACv1_433350_AA1410470	3.03044	0.702892	0.00488388	TCAP90K_LeafRustPanel AMPanel_LR_2013_Seedling
seedling leaf rust reaction type (Race 1)	Excalibur_c12789_1184	UNK	6598967	TRIAE_CS42_1AS_TGACv1_019067_AA0059640	3.03385	0.702892	0.00482915	TCAP90K_LeafRustPanel AMPanel_LR_2013_Seedling
seedling leaf rust reaction type (Field Mix)	Tdurum_contig12045_246	6A	2713331	TRIAE_CS42_6AS_TGACv1_486631_AA1563400	2.43284	0.70292	0.0299619	TCAP90K_LeafRustPanel AMPanel_LR_2013_Seedling
seedling leaf rust reaction type (Field Mix)	IAAV1066	1A	247011237	TRIAE_CS42_U_TGACv1_644010_AA2136420	2.43232	0.703266	0.0300053	TCAP90K_LeafRustPanel AMPanel_LR_2013_Seedling
seedling leaf rust reaction type (Field Mix)	Tdurum_contig94032_1688	4B	105544657	TRIAE_CS42_4BL_TGACv1_321295_AA1058570	2.42881	0.705933	0.0302969	TCAP90K_LeafRustPanel AMPanel_LR_2013_Seedling
seedling leaf rust reaction type (Field Mix)	BobWhite_c948_52	2B	67175574	TRIAE_CS42_2BS_TGACv1_146252_AA0460450	2.42997	0.705933	0.0301999	TCAP90K_LeafRustPanel AMPanel_LR_2013_Seedling
seedling leaf rust reaction type (Field Mix)	IWA3428	2B	67260993	TRIAE_CS42_2BS_TGACv1_147626_AA0485790	2.42997	0.705933	0.0301999	TCAP90K_LeafRustPanel AMPanel_LR_2013_Seedling
seedling leaf rust reaction type (Field Mix)	Kukri_c15618_1785	5D	105940774	TRIAE_CS42_5DL_TGACv1_433930_AA1425490	2.42973	0.705933	0.0302205	TCAP90K_LeafRustPanel AMPanel_LR_2013_Seedling
seedling leaf rust reaction type (Field Mix)	Ku_c11706_149	1B	159348503	TRIAE_CS42_1BS_TGACv1_051428_AA0179720	2.42919	0.705933	0.0302656	TCAP90K_LeafRustPanel AMPanel_LR_2013_Seedling
seedling leaf rust reaction type (Field Mix)	BobWhite_c15697_675	4A	169096343	TRIAE_CS42_4AL_TGACv1_290573_AA0987030	2.42854	0.705933	0.0303199	TCAP90K_LeafRustPanel AMPanel_LR_2013_Seedling
seedling leaf rust reaction type (Field Mix)	CAP8_c3982_23	2B	236026770	TRIAE_CS42_2BS_TGACv1_146599_AA0469070	2.42861	0.705933	0.030314	TCAP90K_LeafRustPanel AMPanel_LR_2013_Seedling
seedling leaf rust reaction type (Field Mix)	Ra_c23853_324	6A	205883640	TRIAE_CS42_6AL_TGACv1_473457_AA1531200	2.42814	0.706042	0.0303532	TCAP90K_LeafRustPanel AMPanel_LR_2013_Seedling
seedling leaf rust reaction type (Field Mix)	IWA506	4B	3395384	TRIAE_CS42_4BS_TGACv1_329717_AA1103520	2.42772	0.706187	0.0303881	TCAP90K_LeafRustPanel AMPanel_LR_2013_Seedling
seedling leaf rust reaction type (Field Mix)	Kukri_c1529_462	UNK	0		2.42687	0.706513	0.0304591	TCAP90K_LeafRustPanel AMPanel_LR_2013_Seedling
seedling leaf rust reaction type (Field Mix)	BS00091007_51	2B	69453200		2.42687	0.706513	0.0304596	TCAP90K_LeafRustPanel AMPanel_LR_2013_Seedling
seedling leaf rust reaction type (Field Mix)	TA006077-0786	7A	162316045		2.42527	0.708958	0.0305938	TCAP90K_LeafRustPanel AMPanel_LR_2013_Seedling
seedling leaf rust reaction type (Field Mix)	IACX8074	1A	241400463	TRIAE_CS42_1BL_TGACv1_030421_AA0090210	2.42331	0.709494	0.03076	TCAP90K_LeafRustPanel AMPanel_LR_2013_Seedling
seedling leaf rust reaction type (Field Mix)	Kukri_c29304_447	7B	30244904	TRIAE_CS42_7BS_TGACv1_592198_AA1933040	2.42375	0.709494	0.0307223	TCAP90K_LeafRustPanel AMPanel_LR_2013_Seedling
seedling leaf rust reaction type (Field Mix)	RAC875_c1899_1089	UNK	1430818871	TRIAE_CS42_4AL_TGACv1_288145_AA0938320	2.42316	0.709494	0.0307726	TCAP90K_LeafRustPanel AMPanel_LR_2013_Seedling
seedling leaf rust reaction type (Field Mix)	CAP12_c2231_114	5B	261123016		2.42287	0.709494	0.0307968	TCAP90K_LeafRustPanel AMPanel_LR_2013_Seedling
seedling leaf rust reaction type (Field Mix)	BS00003765_51	4B	296606560	TRIAE_CS42_4BL_TGACv1_323009_AA1073620	2.42279	0.709494	0.0308037	TCAP90K_LeafRustPanel AMPanel_LR_2013_Seedling
seedling leaf rust reaction type (Field Mix)	BS00030651_51	3B	727924911	TRIAE_CS42_3B_TGACv1_224244_AA0794180	2.42261	0.709494	0.0308187	TCAP90K_LeafRustPanel AMPanel_LR_2013_Seedling
seedling leaf rust reaction type (Field Mix)	BobWhite_rep_c48906_121	2B	261270372	TRIAE_CS42_2BL_TGACv1_129901_AA0398950	2.42317	0.709494	0.0307712	TCAP90K_LeafRustPanel AMPanel_LR_2013_Seedling
seedling leaf rust reaction type (Field Mix)	GENE-3798_1161	6B	29867435	TRIAE_CS42_6BS_TGACv1_514137_AA1655850	2.42216	0.709713	0.0308571	TCAP90K_LeafRustPanel AMPanel_LR_2013_Seedling
seedling leaf rust reaction type (Field Mix)	IACX15657	7A	45954450		2.42129	0.710745	0.0309309	TCAP90K_LeafRustPanel AMPanel_LR_2013_Seedling
seedling leaf rust reaction type (Race 1)	IWA2466	3B	590244354		3.01806	0.711441	0.00508791	TCAP90K_LeafRustPanel AMPanel_LR_2013_Seedling
seedling leaf rust reaction type (Field Mix)	Kukri_rep_c117029_125	1A	220215273	TRIAE_CS42_1AL_TGACv1_000089_AA0002930	2.41983	0.71149	0.0310551	TCAP90K_LeafRustPanel AMPanel_LR_2013_Seedling
seedling leaf rust reaction type (Field Mix)	BS00034899_51	UNK	1182094148	TRIAE_CS42_1AL_TGACv1_001960_AA0037230	2.4193	0.71149	0.0311006	TCAP90K_LeafRustPanel AMPanel_LR_2013_Seedling
seedling leaf rust reaction type (Field Mix)	RAC875_c102343_204	1A	230490601	TRIAE_CS42_1AL_TGACv1_000906_AA0021550	2.41923	0.71149	0.0311071	TCAP90K_LeafRustPanel AMPanel_LR_2013_Seedling
seedling leaf rust reaction type (Field Mix)	Excalibur_c12937_64	UNK	1363657383		2.41922	0.71149	0.0311078	TCAP90K_LeafRustPanel AMPanel_LR_2013_Seedling
seedling leaf rust reaction type (Field Mix)	CAP7_c4219_359	3D	120511502	TRIAE_CS42_3DL_TGACv1_250504_AA0869320	2.41965	0.71149	0.0310707	TCAP90K_LeafRustPanel AMPanel_LR_2013_Seedling
seedling leaf rust reaction type (Field Mix)	TA005787-0140	6D	3743284	TRIAE_CS42_6AS_TGACv1_486857_AA1565890	2.4178	0.712302	0.0312295	TCAP90K_LeafRustPanel AMPanel_LR_2013_Seedling
seedling leaf rust reaction type (Field Mix)	IWA50	2B	66658956	TRIAE_CS42_2BS_TGACv1_147274_AA0480860	2.41767	0.712302	0.0312407	TCAP90K_LeafRustPanel AMPanel_LR_2013_Seedling
seedling leaf rust reaction type (Field Mix)	Tdurum_contig43052_3851	7A	29177779	TRIAE_CS42_7AS_TGACv1_570269_AA1833150	2.41737	0.712302	0.0312659	TCAP90K_LeafRustPanel AMPanel_LR_2013_Seedling
seedling leaf rust reaction type (Field Mix)	RAC875_c18570_893	UNK	0		2.41689	0.712302	0.0313072	TCAP90K_LeafRustPanel AMPanel_LR_2013_Seedling
seedling leaf rust reaction type (Field Mix)	IWA1239	UNK	0		2.41683	0.712302	0.031313	TCAP90K_LeafRustPanel AMPanel_LR_2013_Seedling
seedling leaf rust reaction type (Field Mix)	Kukri_c99107_143	7B	202443189	TRIAE_CS42_7BL_TGACv1_577541_AA1878260	2.41678	0.712302	0.031317	TCAP90K_LeafRustPanel AMPanel_LR_2013_Seedling
seedling leaf rust reaction type (CA1.2)	IWA5764	5B	84112687	TRIAE_CS42_5BL_TGACv1_404348_AA1296540	2.97106	0.712548	0.00593549	TCAP90K_LeafRustPanel AMPanel_LR_2013_Seedling
seedling leaf rust reaction type (Field Mix)	Tdurum_contig57183_368	UNK	1294406987	TRIAE_CS42_1BL_TGACv1_031604_AA0116980	2.41514	0.714851	0.0314581	TCAP90K_LeafRustPanel AMPanel_LR_2013_Seedling
seedling leaf rust reaction type (Field Mix)	IACX5896	4B	296606559	TRIAE_CS42_4BL_TGACv1_323009_AA1073620	2.41463	0.715204	0.0315027	TCAP90K_LeafRustPanel AMPanel_LR_2013_Seedling
seedling leaf rust reaction type (Field Mix)	IWA8022	7B	202537796	TRIAE_CS42_7BL_TGACv1_577948_AA1886470	2.41121	0.715943	0.0317995	TCAP90K_LeafRustPanel AMPanel_LR_2013_Seedling
seedling leaf rust reaction type (Field Mix)	Ku_c72511_106	UNK	0		2.41143	0.715943	0.0317806	TCAP90K_LeafRustPanel AMPanel_LR_2013_Seedling
seedling leaf rust reaction type (Field Mix)	IWA6052	UNK	1188115735	TRIAE_CS42_5DS_TGACv1_457124_AA1482720	2.41057	0.715943	0.0318553	TCAP90K_LeafRustPanel AMPanel_LR_2013_Seedling
seedling leaf rust reaction type (Field Mix)	Tdurum_contig100344_184	1B	23797496		2.41075	0.715943	0.0318399	TCAP90K_LeafRustPanel AMPanel_LR_2013_Seedling
seedling leaf rust reaction type (Field Mix)	RAC875_c33564_120	UNK	764675890		2.41099	0.715943	0.0318183	TCAP90K_LeafRustPanel AMPanel_LR_2013_Seedling
seedling leaf rust reaction type (Field Mix)	BobWhite_c872_587	1D	65049513		2.41101	0.715943	0.0318172	TCAP90K_LeafRustPanel AMPanel_LR_2013_Seedling
seedling leaf rust reaction type (Field Mix)	RAC875_c17720_501	2B	10373427	TRIAE_CS42_2BS_TGACv1_146871_AA0474420	2.41249	0.715943	0.0316877	TCAP90K_LeafRustPanel AMPanel_LR_2013_Seedling
seedling leaf rust reaction type (Field Mix)	GENE-0032_895	1A	33070281	TRIAE_CS42_1AS_TGACv1_019973_AA0073360	2.41256	0.715943	0.0316822	TCAP90K_LeafRustPanel AMPanel_LR_2013_Seedling
seedling leaf rust reaction type (Field Mix)	BS00029286_51	7B	227260979	TRIAE_CS42_7BL_TGACv1_578518_AA1896380	2.4127	0.715943	0.03167	TCAP90K_LeafRustPanel AMPanel_LR_2013_Seedling
seedling leaf rust reaction type (Field Mix)	Kukri_c100592_82	7B	229932580	TRIAE_CS42_7BL_TGACv1_579154_AA1904700	2.41296	0.715943	0.0316473	TCAP90K_LeafRustPanel AMPanel_LR_2013_Seedling
seedling leaf rust reaction type (Field Mix)	Excalibur_c21199_533	6B	203605118	TRIAE_CS42_6BL_TGACv1_500107_AA1599030	2.41367	0.715943	0.0315857	TCAP90K_LeafRustPanel AMPanel_LR_2013_Seedling
seedling leaf rust reaction type (Field Mix)	BS00043103_51	2B	73230651	TRIAE_CS42_2BS_TGACv1_145944_AA0450290	2.40644	0.718187	0.0322177	TCAP90K_LeafRustPanel AMPanel_LR_2013_Seedling
seedling leaf rust reaction type (Field Mix)	Kukri_c53629_239	2B	62712192	TRIAE_CS42_2BS_TGACv1_146323_AA0462570	2.40868	0.718187	0.0320204	TCAP90K_LeafRustPanel AMPanel_LR_2013_Seedling
seedling leaf rust reaction type (Field Mix)	Kukri_c46302_194	5A	99187462		2.40828	0.718187	0.0320554	TCAP90K_LeafRustPanel AMPanel_LR_2013_Seedling
seedling leaf rust reaction type (Field Mix)	IWA6969	2B	245839654	TRIAE_CS42_2BL_TGACv1_129610_AA0390460	2.40804	0.718187	0.0320769	TCAP90K_LeafRustPanel AMPanel_LR_2013_Seedling
seedling leaf rust reaction type (Field Mix)	IWA4112	6A	194220693	TRIAE_CS42_6AL_TGACv1_470896_AA1498020	2.40757	0.718187	0.0321181	TCAP90K_LeafRustPanel AMPanel_LR_2013_Seedling
seedling leaf rust reaction type (Field Mix)	Excalibur_c90811_88	2B	208604839	TRIAE_CS42_2BS_TGACv1_146045_AA0453940	2.40732	0.718187	0.0321398	TCAP90K_LeafRustPanel AMPanel_LR_2013_Seedling
seedling leaf rust reaction type (Field Mix)	TA001322-1176	2B	59405887	TRIAE_CS42_2AS_TGACv1_112920_AA0347750	2.40644	0.718187	0.0322177	TCAP90K_LeafRustPanel AMPanel_LR_2013_Seedling
seedling leaf rust reaction type (Field Mix)	Excalibur_c44495_105	2B	64842575	TRIAE_CS42_2BS_TGACv1_147496_AA0483890	2.40644	0.718187	0.0322177	TCAP90K_LeafRustPanel AMPanel_LR_2013_Seedling
seedling leaf rust reaction type (Field Mix)	IWA6136	2B	69160038		2.40644	0.718187	0.0322177	TCAP90K_LeafRustPanel AMPanel_LR_2013_Seedling
seedling leaf rust reaction type (Field Mix)	BobWhite_rep_c63346_248	7B	241942815	TRIAE_CS42_7BL_TGACv1_578233_AA1891510	2.40592	0.718554	0.0322634	TCAP90K_LeafRustPanel AMPanel_LR_2013_Seedling
seedling leaf rust reaction type (CA1.2)	RAC875_c11283_379	7A	175682430	TRIAE_CS42_7AL_TGACv1_556463_AA1763630	2.96609	0.720658	0.00603232	TCAP90K_LeafRustPanel AMPanel_LR_2013_Seedling
seedling leaf rust reaction type (Field Mix)	BS00001364_51	UNK	1295117192	TRIAE_CS42_1BS_TGACv1_050413_AA0171810	2.404	0.7217	0.032434	TCAP90K_LeafRustPanel AMPanel_LR_2013_Seedling
seedling leaf rust reaction type (Field Mix)	TA002522-0755	7D	199579881	TRIAE_CS42_7BL_TGACv1_579416_AA1907150	2.40322	0.722578	0.0325028	TCAP90K_LeafRustPanel AMPanel_LR_2013_Seedling
seedling leaf rust reaction type (Field Mix)	Tdurum_contig9860_281	UNK	63379440	TRIAE_CS42_6BS_TGACv1_514977_AA1666360	2.40279	0.722782	0.0325413	TCAP90K_LeafRustPanel AMPanel_LR_2013_Seedling
seedling leaf rust reaction type (Race 1)	Excalibur_c12980_2621	UNK	1147144572	TRIAE_CS42_2AS_TGACv1_113382_AA0355250	3.01004	0.722804	0.00522429	TCAP90K_LeafRustPanel AMPanel_LR_2013_Seedling
seedling leaf rust reaction type (Race 1)	Kukri_c7972_1529	6D	34282357	TRIAE_CS42_6AS_TGACv1_487111_AA1568240	3.00983	0.722804	0.00522792	TCAP90K_LeafRustPanel AMPanel_LR_2013_Seedling
seedling leaf rust reaction type (Field Mix)	BobWhite_c1509_622	7B	112869448		2.40242	0.722864	0.0325744	TCAP90K_LeafRustPanel AMPanel_LR_2013_Seedling
seedling leaf rust reaction type (Race 1)	Excalibur_c29748_1563	6D	174511371		3.00793	0.723271	0.00526069	TCAP90K_LeafRustPanel AMPanel_LR_2013_Seedling
seedling leaf rust reaction type (Field Mix)	IAAV2366	UNK	1354081647	TRIAE_CS42_1BS_TGACv1_049766_AA0161150	2.3996	0.72388	0.0328261	TCAP90K_LeafRustPanel AMPanel_LR_2013_Seedling
seedling leaf rust reaction type (Field Mix)	BobWhite_c11327_185	7D	7012599	TRIAE_CS42_7DS_TGACv1_621997_AA2030810	2.40004	0.72388	0.0327867	TCAP90K_LeafRustPanel AMPanel_LR_2013_Seedling
seedling leaf rust reaction type (Field Mix)	RAC875_rep_c69147_611	UNK	1309364869		2.39977	0.72388	0.0328111	TCAP90K_LeafRustPanel AMPanel_LR_2013_Seedling
seedling leaf rust reaction type (Field Mix)	Kukri_c49522_313	UNK	1407020504	TRIAE_CS42_2DS_TGACv1_177668_AA0582200	2.40028	0.72388	0.0327653	TCAP90K_LeafRustPanel AMPanel_LR_2013_Seedling
seedling leaf rust reaction type (Field Mix)	Tdurum_contig29319_256	5B	213961709	TRIAE_CS42_5BL_TGACv1_404467_AA1300780	2.40058	0.72388	0.0327379	TCAP90K_LeafRustPanel AMPanel_LR_2013_Seedling
seedling leaf rust reaction type (Field Mix)	BS00058929_51	6A	196940974	TRIAE_CS42_6AL_TGACv1_472384_AA1521530	2.4006	0.72388	0.0327367	TCAP90K_LeafRustPanel AMPanel_LR_2013_Seedling
seedling leaf rust reaction type (Field Mix)	IWA4730	6B	137722207	TRIAE_CS42_6BS_TGACv1_515650_AA1671540	2.40157	0.72388	0.0326501	TCAP90K_LeafRustPanel AMPanel_LR_2013_Seedling
seedling leaf rust reaction type (CA1.2)	Kukri_rep_c107630_127	2D	81099087	TRIAE_CS42_2DL_TGACv1_159544_AA0539610	2.96304	0.724309	0.00609231	TCAP90K_LeafRustPanel AMPanel_LR_2013_Seedling
seedling leaf rust reaction type (Field Mix)	IWA1229	2B	236026845	TRIAE_CS42_2BS_TGACv1_146599_AA0469070	2.39521	0.725454	0.0332219	TCAP90K_LeafRustPanel AMPanel_LR_2013_Seedling
seedling leaf rust reaction type (Field Mix)	Excalibur_c451_1290	UNK	1098802448	TRIAE_CS42_7BL_TGACv1_577601_AA1879280	2.39456	0.725454	0.0332807	TCAP90K_LeafRustPanel AMPanel_LR_2013_Seedling
seedling leaf rust reaction type (Field Mix)	CAP11_c6746_112	5B	228329401	TRIAE_CS42_5BL_TGACv1_406270_AA1343370	2.39457	0.725454	0.0332799	TCAP90K_LeafRustPanel AMPanel_LR_2013_Seedling
seedling leaf rust reaction type (Field Mix)	JD_c15782_595	5A	147445551	TRIAE_CS42_4BL_TGACv1_321601_AA1062790	2.39458	0.725454	0.0332785	TCAP90K_LeafRustPanel AMPanel_LR_2013_Seedling
seedling leaf rust reaction type (Field Mix)	Kukri_c29711_277	5D	122265888	TRIAE_CS42_5DL_TGACv1_435472_AA1451150	2.39607	0.725454	0.0331437	TCAP90K_LeafRustPanel AMPanel_LR_2013_Seedling
seedling leaf rust reaction type (Field Mix)	IWA771	2B	236026844	TRIAE_CS42_2BS_TGACv1_146599_AA0469070	2.39534	0.725454	0.0332096	TCAP90K_LeafRustPanel AMPanel_LR_2013_Seedling
seedling leaf rust reaction type (Field Mix)	Jagger_rep_c10364_92	2D	30022963	TRIAE_CS42_2AL_TGACv1_095398_AA0310440	2.39549	0.725454	0.0331965	TCAP90K_LeafRustPanel AMPanel_LR_2013_Seedling
seedling leaf rust reaction type (Field Mix)	BS00022063_51	UNK	19053156	TRIAE_CS42_5BL_TGACv1_408203_AA1362160	2.39566	0.725454	0.0331805	TCAP90K_LeafRustPanel AMPanel_LR_2013_Seedling
seedling leaf rust reaction type (Field Mix)	Excalibur_c35919_107	2A	248774523	TRIAE_CS42_2AL_TGACv1_093357_AA0278370	2.396	0.725454	0.0331504	TCAP90K_LeafRustPanel AMPanel_LR_2013_Seedling
seedling leaf rust reaction type (Field Mix)	Kukri_c3701_392	UNK	1411393039	TRIAE_CS42_2BS_TGACv1_146191_AA0457940	2.39638	0.725454	0.0331155	TCAP90K_LeafRustPanel AMPanel_LR_2013_Seedling
seedling leaf rust reaction type (Field Mix)	RFL_Contig316_572	5A	112233292	TRIAE_CS42_5AL_TGACv1_375323_AA1219860	2.39668	0.725454	0.0330887	TCAP90K_LeafRustPanel AMPanel_LR_2013_Seedling
seedling leaf rust reaction type (Field Mix)	IWA4853	2B	245843711	TRIAE_CS42_2BL_TGACv1_129610_AA0390470	2.39806	0.725454	0.0329639	TCAP90K_LeafRustPanel AMPanel_LR_2013_Seedling
seedling leaf rust reaction type (Field Mix)	GENE-4528_28	7A	173709944	TRIAE_CS42_7DL_TGACv1_604456_AA1998280	2.39835	0.725454	0.0329381	TCAP90K_LeafRustPanel AMPanel_LR_2013_Seedling
seedling leaf rust reaction type (Race 1)	TA001044-0451	7B	232418949	TRIAE_CS42_7DL_TGACv1_604608_AA1999880	3.00496	0.725565	0.00531236	TCAP90K_LeafRustPanel AMPanel_LR_2013_Seedling
seedling leaf rust reaction type (Race 1)	Excalibur_c28759_914	UNK	1293493979	TRIAE_CS42_U_TGACv1_640785_AA2074300	3.00117	0.725565	0.0053788	TCAP90K_LeafRustPanel AMPanel_LR_2013_Seedling
seedling leaf rust reaction type (Race 1)	JG_c1476_95	4A	21071468	TRIAE_CS42_4AL_TGACv1_291366_AA0994270	2.99898	0.725565	0.00541769	TCAP90K_LeafRustPanel AMPanel_LR_2013_Seedling
seedling leaf rust reaction type (Race 1)	JG_c2451_622	4B	217989314	TRIAE_CS42_4BS_TGACv1_327875_AA1077340	2.99898	0.725565	0.00541769	TCAP90K_LeafRustPanel AMPanel_LR_2013_Seedling
seedling leaf rust reaction type (Race 1)	RAC875_c14064_308	7D	232787910	TRIAE_CS42_7DL_TGACv1_604951_AA2003300	2.99858	0.725565	0.00542479	TCAP90K_LeafRustPanel AMPanel_LR_2013_Seedling
seedling leaf rust reaction type (Race 1)	BS00083339_51	UNK	1430092821	TRIAE_CS42_1BS_TGACv1_049842_AA0162750	2.99684	0.725776	0.00545585	TCAP90K_LeafRustPanel AMPanel_LR_2013_Seedling
seedling leaf rust reaction type (CA1.2)	Ex_c67599_547	UNK	79772495	TRIAE_CS42_2DL_TGACv1_161896_AA0561040	2.95918	0.726766	0.00616912	TCAP90K_LeafRustPanel AMPanel_LR_2013_Seedling
seedling leaf rust reaction type (CA1.2)	RAC875_rep_c72435_90	2D	54871398	TRIAE_CS42_2DS_TGACv1_179162_AA0604820	2.95904	0.726766	0.00617205	TCAP90K_LeafRustPanel AMPanel_LR_2013_Seedling
seedling leaf rust reaction type (Field Mix)	Ex_c54863_29	UNK	0		2.39294	0.728024	0.0334281	TCAP90K_LeafRustPanel AMPanel_LR_2013_Seedling
seedling leaf rust reaction type (CA1.2)	IWA6962	UNK	2235895	TRIAE_CS42_6AL_TGACv1_472263_AA1520110	2.95656	0.72827	0.00622189	TCAP90K_LeafRustPanel AMPanel_LR_2013_Seedling
seedling leaf rust reaction type (CA1.2)	TA005016-0827	UNK	0		2.95546	0.72827	0.00624401	TCAP90K_LeafRustPanel AMPanel_LR_2013_Seedling
seedling leaf rust reaction type (Field Mix)	CAP7_c7349_21	2B	236026773	TRIAE_CS42_2BS_TGACv1_146599_AA0469070	2.39227	0.728713	0.0334894	TCAP90K_LeafRustPanel AMPanel_LR_2013_Seedling
seedling leaf rust reaction type (Field Mix)	Ku_c4925_624	5A	90630899	TRIAE_CS42_5AL_TGACv1_374362_AA1198070	2.39181	0.728979	0.0335312	TCAP90K_LeafRustPanel AMPanel_LR_2013_Seedling
seedling leaf rust reaction type (Field Mix)	Ra_c23048_474	2B	139849144	TRIAE_CS42_2BS_TGACv1_148620_AA0494110	2.39104	0.729865	0.0336017	TCAP90K_LeafRustPanel AMPanel_LR_2013_Seedling
seedling leaf rust reaction type (Field Mix)	IWA6830	2B	74059396	TRIAE_CS42_2BS_TGACv1_146271_AA0460950	2.38982	0.73165	0.0337136	TCAP90K_LeafRustPanel AMPanel_LR_2013_Seedling
seedling leaf rust reaction type (Field Mix)	Tdurum_contig44013_164	3B	294647403	TRIAE_CS42_3B_TGACv1_222761_AA0770160	2.38941	0.731819	0.0337511	TCAP90K_LeafRustPanel AMPanel_LR_2013_Seedling
seedling leaf rust reaction type (CA1.2)	RAC875_c4910_98	1A	247445331		2.952	0.733018	0.0063145	TCAP90K_LeafRustPanel AMPanel_LR_2013_Seedling
seedling leaf rust reaction type (CA1.2)	IAAV5323	4B	307052894	TRIAE_CS42_4BL_TGACv1_320400_AA1037840	2.94888	0.733881	0.00637851	TCAP90K_LeafRustPanel AMPanel_LR_2013_Seedling
seedling leaf rust reaction type (CA1.2)	GENE-3990_27	6B	44161961	TRIAE_CS42_6BL_TGACv1_499702_AA1589500	2.94837	0.733881	0.00638909	TCAP90K_LeafRustPanel AMPanel_LR_2013_Seedling
seedling leaf rust reaction type (CA1.2)	TA001512-0668	4B	176113445	TRIAE_CS42_4DS_TGACv1_362471_AA1179950	2.94729	0.733881	0.00641139	TCAP90K_LeafRustPanel AMPanel_LR_2013_Seedling
seedling leaf rust reaction type (CA1.2)	BS00094925_51	1A	214779730	TRIAE_CS42_1AL_TGACv1_002580_AA0043310	2.94494	0.736061	0.00646034	TCAP90K_LeafRustPanel AMPanel_LR_2013_Seedling
seedling leaf rust reaction type (Field Mix)	IAAV4163	UNK	1335576261	TRIAE_CS42_4AL_TGACv1_288420_AA0948410	2.38631	0.73736	0.0340366	TCAP90K_LeafRustPanel AMPanel_LR_2013_Seedling
seedling leaf rust reaction type (Field Mix)	CAP7_c821_239	1A	242226452	TRIAE_CS42_1AL_TGACv1_001102_AA0025000	2.3849	0.738179	0.0341673	TCAP90K_LeafRustPanel AMPanel_LR_2013_Seedling
seedling leaf rust reaction type (Field Mix)	RAC875_c2260_1700	5B	263029282	TRIAE_CS42_5DL_TGACv1_433368_AA1411070	2.38503	0.738179	0.0341558	TCAP90K_LeafRustPanel AMPanel_LR_2013_Seedling
seedling leaf rust reaction type (Field Mix)	RAC875_c33791_320	5B	262807853	TRIAE_CS42_5BL_TGACv1_404206_AA1290080	2.38494	0.738179	0.0341635	TCAP90K_LeafRustPanel AMPanel_LR_2013_Seedling
seedling leaf rust reaction type (Field Mix)	Kukri_c20611_293	7B	208465590	TRIAE_CS42_7BL_TGACv1_577395_AA1874330	2.38461	0.738179	0.0341944	TCAP90K_LeafRustPanel AMPanel_LR_2013_Seedling
seedling leaf rust reaction type (Field Mix)	Ku_c5969_1667	7B	241103682	TRIAE_CS42_7BL_TGACv1_578754_AA1899580	2.38335	0.738262	0.0343115	TCAP90K_LeafRustPanel AMPanel_LR_2013_Seedling
seedling leaf rust reaction type (Field Mix)	RAC875_c37552_149	7A	162315811		2.38263	0.738262	0.034379	TCAP90K_LeafRustPanel AMPanel_LR_2013_Seedling
seedling leaf rust reaction type (Field Mix)	RAC875_c33564_454	7A	162316224		2.38263	0.738262	0.034379	TCAP90K_LeafRustPanel AMPanel_LR_2013_Seedling
seedling leaf rust reaction type (Field Mix)	RAC875_c33564_238	UNK	764675890		2.38263	0.738262	0.034379	TCAP90K_LeafRustPanel AMPanel_LR_2013_Seedling
seedling leaf rust reaction type (Field Mix)	RAC875_rep_c72877_159	7B	138136647	TRIAE_CS42_7BS_TGACv1_591942_AA1926190	2.38232	0.738262	0.0344082	TCAP90K_LeafRustPanel AMPanel_LR_2013_Seedling
seedling leaf rust reaction type (Field Mix)	Excalibur_c38547_118	7B	202537444	TRIAE_CS42_7BL_TGACv1_577948_AA1886470	2.38405	0.738262	0.0342463	TCAP90K_LeafRustPanel AMPanel_LR_2013_Seedling
seedling leaf rust reaction type (Field Mix)	Kukri_c9728_1171	UNK	584711030	TRIAE_CS42_7AL_TGACv1_557577_AA1783460	2.38392	0.738262	0.0342589	TCAP90K_LeafRustPanel AMPanel_LR_2013_Seedling
seedling leaf rust reaction type (CA1.2)	Ex_c20763_1076	4A	34463827	TRIAE_CS42_U_TGACv1_645412_AA2144360	2.94228	0.738265	0.00651606	TCAP90K_LeafRustPanel AMPanel_LR_2013_Seedling
seedling leaf rust reaction type (CA1.2)	GENE-0644_370	2B	65721455	TRIAE_CS42_2AS_TGACv1_114976_AA0370300	2.94116	0.738265	0.00653969	TCAP90K_LeafRustPanel AMPanel_LR_2013_Seedling
seedling leaf rust reaction type (Field Mix)	CAP12_c1085_283	UNK	0		2.38163	0.73899	0.0344722	TCAP90K_LeafRustPanel AMPanel_LR_2013_Seedling
seedling leaf rust reaction type (Field Mix)	IACX7540	UNK	770785518	TRIAE_CS42_4BL_TGACv1_321601_AA1062810	2.37984	0.741951	0.0346404	TCAP90K_LeafRustPanel AMPanel_LR_2013_Seedling
seedling leaf rust reaction type (CA1.2)	BS00073426_51	2B	68916126	TRIAE_CS42_2BS_TGACv1_147622_AA0485720	2.93739	0.742249	0.00661974	TCAP90K_LeafRustPanel AMPanel_LR_2013_Seedling
seedling leaf rust reaction type (CA1.2)	IWA2977	2B	83164407	TRIAE_CS42_2BS_TGACv1_146108_AA0455370	2.93418	0.742249	0.0066887	TCAP90K_LeafRustPanel AMPanel_LR_2013_Seedling
seedling leaf rust reaction type (CA1.2)	IWA4983	2B	83165071	TRIAE_CS42_2BS_TGACv1_146108_AA0455370	2.93385	0.742249	0.00669563	TCAP90K_LeafRustPanel AMPanel_LR_2013_Seedling
seedling leaf rust reaction type (CA1.2)	Kukri_rep_c107605_569	6B	200993156	TRIAE_CS42_6DL_TGACv1_526775_AA1691860	2.93535	0.742249	0.0066635	TCAP90K_LeafRustPanel AMPanel_LR_2013_Seedling
seedling leaf rust reaction type (CA1.2)	IWA2742	5D	80363087	TRIAE_CS42_5DL_TGACv1_432935_AA1395120	2.92946	0.742779	0.00679095	TCAP90K_LeafRustPanel AMPanel_LR_2013_Seedling
seedling leaf rust reaction type (CA1.2)	Ra_c2110_1660	2B	48640478	TRIAE_CS42_2BS_TGACv1_149384_AA0496920	2.9304	0.742779	0.00677044	TCAP90K_LeafRustPanel AMPanel_LR_2013_Seedling
seedling leaf rust reaction type (CA1.2)	IWA2442	2B	12077658	TRIAE_CS42_2BS_TGACv1_145899_AA0448660	2.93057	0.742779	0.00676687	TCAP90K_LeafRustPanel AMPanel_LR_2013_Seedling
seedling leaf rust reaction type (Field Mix)	IWA1964	7B	202400593	TRIAE_CS42_7BL_TGACv1_577541_AA1878270	2.37749	0.743301	0.0348616	TCAP90K_LeafRustPanel AMPanel_LR_2013_Seedling
seedling leaf rust reaction type (Field Mix)	Kukri_c89993_379	2A	243432495	TRIAE_CS42_2DL_TGACv1_160152_AA0547580	2.37743	0.743301	0.0348675	TCAP90K_LeafRustPanel AMPanel_LR_2013_Seedling
seedling leaf rust reaction type (Field Mix)	RAC875_c32843_265	7B	203642704	TRIAE_CS42_7BL_TGACv1_578978_AA1902620	2.37786	0.743301	0.034827	TCAP90K_LeafRustPanel AMPanel_LR_2013_Seedling
seedling leaf rust reaction type (Field Mix)	RAC875_c8890_244	7B	206133073		2.37725	0.743301	0.0348847	TCAP90K_LeafRustPanel AMPanel_LR_2013_Seedling
seedling leaf rust reaction type (Field Mix)	IWA6664	2B	83170615	TRIAE_CS42_2BS_TGACv1_146108_AA0455370	2.37817	0.743301	0.0347972	TCAP90K_LeafRustPanel AMPanel_LR_2013_Seedling
seedling leaf rust reaction type (Field Mix)	Ku_c1932_1583	UNK	795432200	TRIAE_CS42_1BL_TGACv1_032133_AA0125790	2.37841	0.743301	0.0347746	TCAP90K_LeafRustPanel AMPanel_LR_2013_Seedling
seedling leaf rust reaction type (Race 1)	IWA5986	6A	36521003	TRIAE_CS42_6BS_TGACv1_514340_AA1658600	2.98781	0.743549	0.00561967	TCAP90K_LeafRustPanel AMPanel_LR_2013_Seedling
seedling leaf rust reaction type (Field Mix)	CAP12_c7987_137	2B	172173910	TRIAE_CS42_2BL_TGACv1_130074_AA0402840	2.376	0.745181	0.0350032	TCAP90K_LeafRustPanel AMPanel_LR_2013_Seedling
seedling leaf rust reaction type (Field Mix)	IAAV2440	4B	214880630	TRIAE_CS42_4BS_TGACv1_329461_AA1101640	2.37497	0.746525	0.0351009	TCAP90K_LeafRustPanel AMPanel_LR_2013_Seedling
seedling leaf rust reaction type (Field Mix)	IWA3807	7B	202921528	TRIAE_CS42_U_TGACv1_641980_AA2108810	2.37469	0.746525	0.035127	TCAP90K_LeafRustPanel AMPanel_LR_2013_Seedling
seedling leaf rust reaction type (Field Mix)	Ex_c883_2618	4A	3843640	TRIAE_CS42_4AS_TGACv1_307100_AA1016940	2.3738	0.746864	0.0352118	TCAP90K_LeafRustPanel AMPanel_LR_2013_Seedling
seedling leaf rust reaction type (Field Mix)	RAC875_c61917_248	1B	162978195	TRIAE_CS42_1BL_TGACv1_033485_AA0139840	2.37366	0.746864	0.0352258	TCAP90K_LeafRustPanel AMPanel_LR_2013_Seedling
seedling leaf rust reaction type (Field Mix)	Tdurum_contig49608_1185	4B	2809746	TRIAE_CS42_4BS_TGACv1_329408_AA1100960	2.37357	0.746864	0.035234	TCAP90K_LeafRustPanel AMPanel_LR_2013_Seedling
seedling leaf rust reaction type (Field Mix)	Ku_c106365_329	UNK	753981482	TRIAE_CS42_6BL_TGACv1_499929_AA1595150	2.37236	0.748223	0.0353494	TCAP90K_LeafRustPanel AMPanel_LR_2013_Seedling
seedling leaf rust reaction type (Field Mix)	BS00021972_51	UNK	0		2.37226	0.748223	0.0353589	TCAP90K_LeafRustPanel AMPanel_LR_2013_Seedling
seedling leaf rust reaction type (Race 1)	tplb0033f11_1381	5B	154820940	TRIAE_CS42_5BL_TGACv1_404669_AA1307960	2.9822	0.749249	0.00572364	TCAP90K_LeafRustPanel AMPanel_LR_2013_Seedling
seedling leaf rust reaction type (Race 1)	Excalibur_c100910_239	UNK	0		2.98355	0.749249	0.00569845	TCAP90K_LeafRustPanel AMPanel_LR_2013_Seedling
seedling leaf rust reaction type (CA1.2)	Excalibur_c27279_699	UNK	0		2.92505	0.750065	0.00688804	TCAP90K_LeafRustPanel AMPanel_LR_2013_Seedling
seedling leaf rust reaction type (Field Mix)	Ra_c37244_428	UNK	0		2.37075	0.750652	0.0355042	TCAP90K_LeafRustPanel AMPanel_LR_2013_Seedling
seedling leaf rust reaction type (Field Mix)	Excalibur_c11941_612	UNK	0		2.36658	0.750908	0.0359062	TCAP90K_LeafRustPanel AMPanel_LR_2013_Seedling
seedling leaf rust reaction type (Field Mix)	CAP8_c5800_150	2B	236026872	TRIAE_CS42_2BS_TGACv1_146599_AA0469070	2.36589	0.750908	0.035974	TCAP90K_LeafRustPanel AMPanel_LR_2013_Seedling
seedling leaf rust reaction type (Field Mix)	Tdurum_contig12045_613	6A	2712964	TRIAE_CS42_6AS_TGACv1_486631_AA1563400	2.36593	0.750908	0.0359697	TCAP90K_LeafRustPanel AMPanel_LR_2013_Seedling
seedling leaf rust reaction type (Field Mix)	Tdurum_contig10268_545	UNK	0		2.3662	0.750908	0.0359437	TCAP90K_LeafRustPanel AMPanel_LR_2013_Seedling
seedling leaf rust reaction type (Field Mix)	Tdurum_contig100344_160	1B	23797472		2.36623	0.750908	0.035941	TCAP90K_LeafRustPanel AMPanel_LR_2013_Seedling
seedling leaf rust reaction type (Field Mix)	Excalibur_c23598_1502	1A	237381678		2.36631	0.750908	0.0359326	TCAP90K_LeafRustPanel AMPanel_LR_2013_Seedling
seedling leaf rust reaction type (Field Mix)	IWA6516	UNK	1367403738	TRIAE_CS42_5BL_TGACv1_406901_AA1351300	2.36612	0.750908	0.035951	TCAP90K_LeafRustPanel AMPanel_LR_2013_Seedling
seedling leaf rust reaction type (Field Mix)	Tdurum_contig84245_154	2A	244894274	TRIAE_CS42_2AL_TGACv1_094625_AA0300770	2.3672	0.750908	0.0358466	TCAP90K_LeafRustPanel AMPanel_LR_2013_Seedling
seedling leaf rust reaction type (Field Mix)	BS00021705_51	6B	96374310	TRIAE_CS42_6BS_TGACv1_513120_AA1630500	2.36906	0.750908	0.0356662	TCAP90K_LeafRustPanel AMPanel_LR_2013_Seedling
seedling leaf rust reaction type (Field Mix)	RAC875_rep_c70665_451	UNK	1309364869		2.36959	0.750908	0.0356153	TCAP90K_LeafRustPanel AMPanel_LR_2013_Seedling
seedling leaf rust reaction type (Field Mix)	Kukri_rep_c104213_234	7B	15297338	TRIAE_CS42_7BS_TGACv1_592787_AA1944340	2.36948	0.750908	0.0356258	TCAP90K_LeafRustPanel AMPanel_LR_2013_Seedling
seedling leaf rust reaction type (Field Mix)	BS00078897_51	1D	9996080	TRIAE_CS42_1DS_TGACv1_080510_AA0249280	2.36728	0.750908	0.0358383	TCAP90K_LeafRustPanel AMPanel_LR_2013_Seedling
seedling leaf rust reaction type (Field Mix)	BS00062691_51	4B	61592914		2.36904	0.750908	0.035669	TCAP90K_LeafRustPanel AMPanel_LR_2013_Seedling
seedling leaf rust reaction type (Field Mix)	IAAV1981	5B	269312892	TRIAE_CS42_5BL_TGACv1_405683_AA1332790	2.36733	0.750908	0.0358337	TCAP90K_LeafRustPanel AMPanel_LR_2013_Seedling
seedling leaf rust reaction type (Field Mix)	Ex_c3201_1046	1B	293118625	TRIAE_CS42_1AL_TGACv1_002215_AA0039780	2.36733	0.750908	0.035834	TCAP90K_LeafRustPanel AMPanel_LR_2013_Seedling
seedling leaf rust reaction type (Field Mix)	Kukri_c16907_390	7B	210855894		2.36542	0.751222	0.0360196	TCAP90K_LeafRustPanel AMPanel_LR_2013_Seedling
seedling leaf rust reaction type (Field Mix)	Excalibur_c4152_1031	6A	51154782	TRIAE_CS42_6AS_TGACv1_486005_AA1555510	2.3647	0.752037	0.0360892	TCAP90K_LeafRustPanel AMPanel_LR_2013_Seedling
seedling leaf rust reaction type (CA1.2)	IACX9184	6B	101784501	TRIAE_CS42_6BL_TGACv1_500270_AA1602500	2.92231	0.75335	0.00694882	TCAP90K_LeafRustPanel AMPanel_LR_2013_Seedling
seedling leaf rust reaction type (Field Mix)	Excalibur_c9364_297	UNK	1367015845	TRIAE_CS42_1DL_TGACv1_062979_AA0222510	2.3629	0.754417	0.0362648	TCAP90K_LeafRustPanel AMPanel_LR_2013_Seedling
seedling leaf rust reaction type (Field Mix)	RAC875_c13093_86	UNK	1398932654	TRIAE_CS42_7AL_TGACv1_556570_AA1765810	2.36307	0.754417	0.0362484	TCAP90K_LeafRustPanel AMPanel_LR_2013_Seedling
seedling leaf rust reaction type (Field Mix)	D_contig26387_456	UNK	800253494		2.3619	0.755507	0.0363635	TCAP90K_LeafRustPanel AMPanel_LR_2013_Seedling
seedling leaf rust reaction type (Field Mix)	Jagger_c1231_85	6B	200736315	TRIAE_CS42_6BL_TGACv1_499375_AA1580230	2.36144	0.755507	0.036408	TCAP90K_LeafRustPanel AMPanel_LR_2013_Seedling
seedling leaf rust reaction type (Field Mix)	BS00093870_51	UNK	27167890	TRIAE_CS42_3DL_TGACv1_252871_AA0892380	2.36143	0.755507	0.0364092	TCAP90K_LeafRustPanel AMPanel_LR_2013_Seedling
seedling leaf rust reaction type (CA1.2)	IWA429	2B	54337657	TRIAE_CS42_2BS_TGACv1_148997_AA0495900	2.91937	0.757162	0.00701475	TCAP90K_LeafRustPanel AMPanel_LR_2013_Seedling
seedling leaf rust reaction type (Field Mix)	RFL_Contig1291_309	3B	612072628		2.35969	0.757848	0.0365799	TCAP90K_LeafRustPanel AMPanel_LR_2013_Seedling
seedling leaf rust reaction type (Field Mix)	BS00045702_51	7A	50541358	TRIAE_CS42_7AS_TGACv1_570609_AA1838180	2.35966	0.757848	0.0365837	TCAP90K_LeafRustPanel AMPanel_LR_2013_Seedling
seedling leaf rust reaction type (Field Mix)	RAC875_rep_c104197_411	6B	203143352	TRIAE_CS42_6AL_TGACv1_471103_AA1502810	2.35902	0.758514	0.0366466	TCAP90K_LeafRustPanel AMPanel_LR_2013_Seedling
seedling leaf rust reaction type (Field Mix)	Ku_c44079_365	UNK	0		2.35765	0.760456	0.0367816	TCAP90K_LeafRustPanel AMPanel_LR_2013_Seedling
seedling leaf rust reaction type (Field Mix)	BS00066230_51	UNK	9965154		2.35745	0.760456	0.0368023	TCAP90K_LeafRustPanel AMPanel_LR_2013_Seedling
seedling leaf rust reaction type (Field Mix)	Kukri_c22857_496	3D	11519783	TRIAE_CS42_U_TGACv1_679274_AA2157670	2.35666	0.761426	0.0368801	TCAP90K_LeafRustPanel AMPanel_LR_2013_Seedling
seedling leaf rust reaction type (Field Mix)	Tdurum_contig56417_2381	7A	52891267	TRIAE_CS42_7AS_TGACv1_569041_AA1805490	2.35622	0.7617	0.0369243	TCAP90K_LeafRustPanel AMPanel_LR_2013_Seedling
seedling leaf rust reaction type (Field Mix)	BS00010557_51	7B	210200447	TRIAE_CS42_1DL_TGACv1_061149_AA0187100	2.35416	0.763358	0.0371288	TCAP90K_LeafRustPanel AMPanel_LR_2013_Seedling
seedling leaf rust reaction type (Field Mix)	BS00022009_51	7B	202921478	TRIAE_CS42_U_TGACv1_641980_AA2108810	2.35435	0.763358	0.0371105	TCAP90K_LeafRustPanel AMPanel_LR_2013_Seedling
seedling leaf rust reaction type (Field Mix)	Kukri_c1771_715	3B	8107161	TRIAE_CS42_3B_TGACv1_224058_AA0791790	2.35468	0.763358	0.0370769	TCAP90K_LeafRustPanel AMPanel_LR_2013_Seedling
seedling leaf rust reaction type (Field Mix)	Excalibur_rep_c66744_2113	4B	138553859	TRIAE_CS42_4BL_TGACv1_320837_AA1049920	2.35471	0.763358	0.0370748	TCAP90K_LeafRustPanel AMPanel_LR_2013_Seedling
seedling leaf rust reaction type (Field Mix)	IWA5049	5B	189345444	TRIAE_CS42_5BL_TGACv1_406279_AA1343620	2.35355	0.763988	0.0371905	TCAP90K_LeafRustPanel AMPanel_LR_2013_Seedling
seedling leaf rust reaction type (CA1.2)	IWA7799	2B	12075718	TRIAE_CS42_2BS_TGACv1_145899_AA0448660	2.88729	0.764838	0.00777149	TCAP90K_LeafRustPanel AMPanel_LR_2013_Seedling
seedling leaf rust reaction type (CA1.2)	Kukri_c23469_1194	4A	163980453	TRIAE_CS42_4AL_TGACv1_289326_AA0969130	2.87389	0.764838	0.00810897	TCAP90K_LeafRustPanel AMPanel_LR_2013_Seedling
seedling leaf rust reaction type (CA1.2)	BS00064155_51	UNK	1108405481	TRIAE_CS42_2BS_TGACv1_147803_AA0487860	2.87095	0.764838	0.00818472	TCAP90K_LeafRustPanel AMPanel_LR_2013_Seedling
seedling leaf rust reaction type (CA1.2)	Excalibur_c1302_1551	5D	20582542	TRIAE_CS42_5AS_TGACv1_393245_AA1270310	2.86882	0.764838	0.00824013	TCAP90K_LeafRustPanel AMPanel_LR_2013_Seedling
seedling leaf rust reaction type (CA1.2)	RAC875_c29314_291	7D	17963786	TRIAE_CS42_7DS_TGACv1_622068_AA2032130	2.86942	0.764838	0.00822458	TCAP90K_LeafRustPanel AMPanel_LR_2013_Seedling
seedling leaf rust reaction type (CA1.2)	Excalibur_c15031_73	2B	42532336	TRIAE_CS42_2BS_TGACv1_147193_AA0479580	2.8692	0.764838	0.0082302	TCAP90K_LeafRustPanel AMPanel_LR_2013_Seedling
seedling leaf rust reaction type (CA1.2)	IWA8126	5B	26558281	TRIAE_CS42_5BS_TGACv1_423645_AA1381250	2.86882	0.764838	0.00824013	TCAP90K_LeafRustPanel AMPanel_LR_2013_Seedling
seedling leaf rust reaction type (CA1.2)	IWA3191	4A	158350597	TRIAE_CS42_4AL_TGACv1_288531_AA0951200	2.87389	0.764838	0.00810897	TCAP90K_LeafRustPanel AMPanel_LR_2013_Seedling
seedling leaf rust reaction type (CA1.2)	IWA7699	4A	163979033		2.87389	0.764838	0.00810897	TCAP90K_LeafRustPanel AMPanel_LR_2013_Seedling
seedling leaf rust reaction type (CA1.2)	BS00075740_51	4A	163986579		2.87757	0.764838	0.00801502	TCAP90K_LeafRustPanel AMPanel_LR_2013_Seedling
seedling leaf rust reaction type (CA1.2)	GENE-1128_856	UNK	0		2.87502	0.764838	0.00807996	TCAP90K_LeafRustPanel AMPanel_LR_2013_Seedling
seedling leaf rust reaction type (CA1.2)	GENE-1196_146	2A	136785121	TRIAE_CS42_U_TGACv1_642758_AA2122880	2.87594	0.764838	0.00805641	TCAP90K_LeafRustPanel AMPanel_LR_2013_Seedling
seedling leaf rust reaction type (CA1.2)	Excalibur_c5888_169	1B	291402418	TRIAE_CS42_1BL_TGACv1_032502_AA0130590	2.87715	0.764838	0.00802566	TCAP90K_LeafRustPanel AMPanel_LR_2013_Seedling
seedling leaf rust reaction type (CA1.2)	RFL_Contig5320_731	5D	21781478	TRIAE_CS42_5DS_TGACv1_457472_AA1486880	2.86882	0.764838	0.00824013	TCAP90K_LeafRustPanel AMPanel_LR_2013_Seedling
seedling leaf rust reaction type (CA1.2)	BS00109736_51	4A	163981197	TRIAE_CS42_4AL_TGACv1_289326_AA0969130	2.87757	0.764838	0.00801502	TCAP90K_LeafRustPanel AMPanel_LR_2013_Seedling
seedling leaf rust reaction type (CA1.2)	Excalibur_c10669_997	5B	50775050	TRIAE_CS42_5BS_TGACv1_424105_AA1386890	2.87932	0.764838	0.0079706	TCAP90K_LeafRustPanel AMPanel_LR_2013_Seedling
seedling leaf rust reaction type (CA1.2)	BobWhite_c14304_687	4D	116471114		2.88045	0.764838	0.00794207	TCAP90K_LeafRustPanel AMPanel_LR_2013_Seedling
seedling leaf rust reaction type (CA1.2)	IAAV14	7D	237873093	TRIAE_CS42_7DL_TGACv1_603579_AA1985900	2.88103	0.764838	0.00792759	TCAP90K_LeafRustPanel AMPanel_LR_2013_Seedling
seedling leaf rust reaction type (CA1.2)	Excalibur_c37239_916	2B	56303880	TRIAE_CS42_2BS_TGACv1_147664_AA0486150	2.8821	0.764838	0.0079007	TCAP90K_LeafRustPanel AMPanel_LR_2013_Seedling
seedling leaf rust reaction type (CA1.2)	BS00022652_51	5B	79645925	TRIAE_CS42_5BL_TGACv1_408030_AA1361200	2.88338	0.764838	0.00786867	TCAP90K_LeafRustPanel AMPanel_LR_2013_Seedling
seedling leaf rust reaction type (CA1.2)	BS00035883_51	UNK	1249214473	TRIAE_CS42_2AL_TGACv1_097430_AA0324150	2.88349	0.764838	0.00786585	TCAP90K_LeafRustPanel AMPanel_LR_2013_Seedling
seedling leaf rust reaction type (CA1.2)	BS00009807_51	2B	18246591	TRIAE_CS42_2BS_TGACv1_148205_AA0491290	2.88513	0.764838	0.00782502	TCAP90K_LeafRustPanel AMPanel_LR_2013_Seedling
seedling leaf rust reaction type (CA1.2)	TA015316-0708	5D	20582820		2.86882	0.764838	0.00824013	TCAP90K_LeafRustPanel AMPanel_LR_2013_Seedling
seedling leaf rust reaction type (CA1.2)	Excalibur_c32726_279	6A	195399181	TRIAE_CS42_6AL_TGACv1_471857_AA1515310	2.86116	0.764838	0.00844184	TCAP90K_LeafRustPanel AMPanel_LR_2013_Seedling
seedling leaf rust reaction type (CA1.2)	Kukri_c24627_122	5D	22339375	TRIAE_CS42_5DS_TGACv1_458071_AA1491940.1	2.86882	0.764838	0.00824013	TCAP90K_LeafRustPanel AMPanel_LR_2013_Seedling
seedling leaf rust reaction type (CA1.2)	Ku_c3676_1280	7B	248047030	TRIAE_CS42_7BL_TGACv1_580298_AA1913220	2.89767	0.764838	0.00751893	TCAP90K_LeafRustPanel AMPanel_LR_2013_Seedling
seedling leaf rust reaction type (CA1.2)	IWA5149	2B	83173638	TRIAE_CS42_2BS_TGACv1_146108_AA0455370	2.91218	0.764838	0.00717838	TCAP90K_LeafRustPanel AMPanel_LR_2013_Seedling
seedling leaf rust reaction type (CA1.2)	IACX742	UNK	719676518	TRIAE_CS42_1AL_TGACv1_004697_AA0054020	2.90987	0.764838	0.0072316	TCAP90K_LeafRustPanel AMPanel_LR_2013_Seedling
seedling leaf rust reaction type (CA1.2)	Excalibur_c41397_439	2A	154662620	TRIAE_CS42_2BS_TGACv1_146053_AA0454260	2.90778	0.764838	0.00728003	TCAP90K_LeafRustPanel AMPanel_LR_2013_Seedling
seedling leaf rust reaction type (CA1.2)	IWA5059	2B	155316587	TRIAE_CS42_2BS_TGACv1_146108_AA0455340	2.90644	0.764838	0.00731138	TCAP90K_LeafRustPanel AMPanel_LR_2013_Seedling
seedling leaf rust reaction type (CA1.2)	BS00041707_51	2A	218488583	TRIAE_CS42_2AL_TGACv1_095026_AA0306120	2.9023	0.764838	0.00740863	TCAP90K_LeafRustPanel AMPanel_LR_2013_Seedling
seedling leaf rust reaction type (CA1.2)	TA001512-0387	UNK	1057899424	TRIAE_CS42_4AL_TGACv1_289182_AA0966730	2.90167	0.764838	0.00742362	TCAP90K_LeafRustPanel AMPanel_LR_2013_Seedling
seedling leaf rust reaction type (CA1.2)	IWA1781	5B	95251058	TRIAE_CS42_5BS_TGACv1_423557_AA1379400	2.89921	0.764838	0.0074821	TCAP90K_LeafRustPanel AMPanel_LR_2013_Seedling
seedling leaf rust reaction type (CA1.2)	Kukri_c18702_132	5B	95251058	TRIAE_CS42_5BS_TGACv1_423557_AA1379400	2.89921	0.764838	0.0074821	TCAP90K_LeafRustPanel AMPanel_LR_2013_Seedling
seedling leaf rust reaction type (CA1.2)	IAAV2381	2B	42532336	TRIAE_CS42_2BS_TGACv1_147193_AA0479580	2.89853	0.764838	0.0074984	TCAP90K_LeafRustPanel AMPanel_LR_2013_Seedling
seedling leaf rust reaction type (CA1.2)	Kukri_c19709_383	1B	88122230		2.89292	0.764838	0.00763348	TCAP90K_LeafRustPanel AMPanel_LR_2013_Seedling
seedling leaf rust reaction type (CA1.2)	Excalibur_c721_484	2B	50025235		2.86779	0.764838	0.0082671	TCAP90K_LeafRustPanel AMPanel_LR_2013_Seedling
seedling leaf rust reaction type (CA1.2)	Excalibur_c854_1085	UNK	1234610011		2.89111	0.764838	0.00767761	TCAP90K_LeafRustPanel AMPanel_LR_2013_Seedling
seedling leaf rust reaction type (CA1.2)	BS00059315_51	2B	50316838		2.85957	0.764838	0.00848439	TCAP90K_LeafRustPanel AMPanel_LR_2013_Seedling
seedling leaf rust reaction type (CA1.2)	IWA5736	2B	10919380	TRIAE_CS42_2AS_TGACv1_112793_AA0345270	2.85982	0.764838	0.00847772	TCAP90K_LeafRustPanel AMPanel_LR_2013_Seedling
seedling leaf rust reaction type (CA1.2)	Kukri_s113060_116	UNK	0		2.86062	0.764838	0.00845629	TCAP90K_LeafRustPanel AMPanel_LR_2013_Seedling
seedling leaf rust reaction type (CA1.2)	IWA1719	UNK	660727870		2.86062	0.764838	0.00845629	TCAP90K_LeafRustPanel AMPanel_LR_2013_Seedling
seedling leaf rust reaction type (CA1.2)	IWA7183	5D	21415529	TRIAE_CS42_5BS_TGACv1_423645_AA1381250	2.86062	0.764838	0.00845629	TCAP90K_LeafRustPanel AMPanel_LR_2013_Seedling
seedling leaf rust reaction type (CA1.2)	BS00065259_51	2D	81094669	TRIAE_CS42_2DL_TGACv1_159544_AA0539610	2.86642	0.764838	0.0083029	TCAP90K_LeafRustPanel AMPanel_LR_2013_Seedling
seedling leaf rust reaction type (CA1.2)	IWA3209	5B	27856949	TRIAE_CS42_5BS_TGACv1_423317_AA1374130	2.8908	0.764838	0.00768523	TCAP90K_LeafRustPanel AMPanel_LR_2013_Seedling
seedling leaf rust reaction type (Field Mix)	RAC875_c4668_771	UNK	0		2.35234	0.765612	0.0373111	TCAP90K_LeafRustPanel AMPanel_LR_2013_Seedling
seedling leaf rust reaction type (Field Mix)	Ex_c40520_1484	1B	159347671	TRIAE_CS42_1BS_TGACv1_051428_AA0179720	2.35214	0.765612	0.0373318	TCAP90K_LeafRustPanel AMPanel_LR_2013_Seedling
seedling leaf rust reaction type (Field Mix)	RAC875_rep_c70937_1065	UNK	951155499	TRIAE_CS42_1BL_TGACv1_030496_AA0092330	2.35121	0.765899	0.0374253	TCAP90K_LeafRustPanel AMPanel_LR_2013_Seedling
seedling leaf rust reaction type (Field Mix)	Tdurum_contig30953_142	6A	203064441	TRIAE_CS42_6AL_TGACv1_471832_AA1514870	2.35115	0.765899	0.0374311	TCAP90K_LeafRustPanel AMPanel_LR_2013_Seedling
seedling leaf rust reaction type (Field Mix)	D_GBUVHFX02FY8QG_158	UNK	1188115735	TRIAE_CS42_5DS_TGACv1_457124_AA1482720	2.35107	0.765899	0.0374391	TCAP90K_LeafRustPanel AMPanel_LR_2013_Seedling
seedling leaf rust reaction type (Field Mix)	Tdurum_contig76481_798	1B	209997511		2.35048	0.766175	0.0374984	TCAP90K_LeafRustPanel AMPanel_LR_2013_Seedling
seedling leaf rust reaction type (Field Mix)	BS00011579_51	2A	230946224	TRIAE_CS42_2AL_TGACv1_093394_AA0279180	2.35032	0.766175	0.0375149	TCAP90K_LeafRustPanel AMPanel_LR_2013_Seedling
seedling leaf rust reaction type (Field Mix)	IWA835	UNK	5362028	TRIAE_CS42_5AL_TGACv1_375323_AA1219890	2.3492	0.767201	0.0376275	TCAP90K_LeafRustPanel AMPanel_LR_2013_Seedling
seedling leaf rust reaction type (Field Mix)	Excalibur_c6644_1461	4A	44889420		2.3493	0.767201	0.0376178	TCAP90K_LeafRustPanel AMPanel_LR_2013_Seedling
seedling leaf rust reaction type (Race 1)	BS00069300_51	1D	4683284	TRIAE_CS42_1DS_TGACv1_081806_AA0262830	2.97306	0.767855	0.00589698	TCAP90K_LeafRustPanel AMPanel_LR_2013_Seedling
seedling leaf rust reaction type (Race 1)	Kukri_c29655_239	1A	2936601	TRIAE_CS42_1AS_TGACv1_019203_AA0063060	2.97133	0.768121	0.00593023	TCAP90K_LeafRustPanel AMPanel_LR_2013_Seedling
seedling leaf rust reaction type (Field Mix)	BobWhite_c39364_231	7B	8297711	TRIAE_CS42_7BS_TGACv1_593568_AA1952520	2.34663	0.771228	0.0378876	TCAP90K_LeafRustPanel AMPanel_LR_2013_Seedling
seedling leaf rust reaction type (Field Mix)	Excalibur_c3165_730	5B	226829335	TRIAE_CS42_5BL_TGACv1_406508_AA1346360	2.34677	0.771228	0.0378743	TCAP90K_LeafRustPanel AMPanel_LR_2013_Seedling
seedling leaf rust reaction type (Race 1)	Kukri_rep_c105287_81	7B	248051660	TRIAE_CS42_7BL_TGACv1_580298_AA1913220	2.96685	0.771289	0.00601737	TCAP90K_LeafRustPanel AMPanel_LR_2013_Seedling
seedling leaf rust reaction type (Race 1)	BobWhite_c1265_607	1D	4420615	TRIAE_CS42_1DS_TGACv1_080147_AA0241380	2.96722	0.771289	0.00601019	TCAP90K_LeafRustPanel AMPanel_LR_2013_Seedling
seedling leaf rust reaction type (Field Mix)	RAC875_c66882_301	7A	1173501	TRIAE_CS42_7AS_TGACv1_571791_AA1849840	2.34548	0.772983	0.0380053	TCAP90K_LeafRustPanel AMPanel_LR_2013_Seedling
seedling leaf rust reaction type (CA1.2)	IWA3151	2A	54471457	TRIAE_CS42_2AL_TGACv1_096316_AA0318530	2.85483	0.773494	0.00861184	TCAP90K_LeafRustPanel AMPanel_LR_2013_Seedling
seedling leaf rust reaction type (Field Mix)	Tdurum_contig18326_142	3D	122039284	TRIAE_CS42_3AL_TGACv1_196066_AA0657020	2.34258	0.773596	0.0383016	TCAP90K_LeafRustPanel AMPanel_LR_2013_Seedling
seedling leaf rust reaction type (Field Mix)	IWA7287	6A	4452826	TRIAE_CS42_6AS_TGACv1_485159_AA1538340	2.34258	0.773596	0.0383017	TCAP90K_LeafRustPanel AMPanel_LR_2013_Seedling
seedling leaf rust reaction type (Field Mix)	GENE-1313_319	2D	103262676	TRIAE_CS42_2DS_TGACv1_177731_AA0583390	2.34242	0.773596	0.0383183	TCAP90K_LeafRustPanel AMPanel_LR_2013_Seedling
seedling leaf rust reaction type (Field Mix)	Ex_c33778_2252	4A	210518437	TRIAE_CS42_4AL_TGACv1_290671_AA0988140	2.34325	0.773596	0.0382334	TCAP90K_LeafRustPanel AMPanel_LR_2013_Seedling
seedling leaf rust reaction type (Field Mix)	RAC875_c50011_126	UNK	1188115735	TRIAE_CS42_5DS_TGACv1_457124_AA1482720	2.344	0.773596	0.0381561	TCAP90K_LeafRustPanel AMPanel_LR_2013_Seedling
seedling leaf rust reaction type (Field Mix)	BobWhite_rep_c55035_124	7B	241940509	TRIAE_CS42_7BL_TGACv1_578233_AA1891510	2.34409	0.773596	0.0381475	TCAP90K_LeafRustPanel AMPanel_LR_2013_Seedling
seedling leaf rust reaction type (Field Mix)	Ra_c700_1024	5A	84169641	TRIAE_CS42_5AL_TGACv1_374362_AA1198040	2.34253	0.773596	0.0383067	TCAP90K_LeafRustPanel AMPanel_LR_2013_Seedling
seedling leaf rust reaction type (Field Mix)	Excalibur_c8168_226	5D	150633522	TRIAE_CS42_5DL_TGACv1_435265_AA1448050	2.34434	0.773596	0.0381215	TCAP90K_LeafRustPanel AMPanel_LR_2013_Seedling
seedling leaf rust reaction type (Field Mix)	IAAV7117	UNK	0		2.34248	0.773596	0.0383126	TCAP90K_LeafRustPanel AMPanel_LR_2013_Seedling
seedling leaf rust reaction type (Field Mix)	IWA1419	7B	209282900	TRIAE_CS42_7BL_TGACv1_580494_AA1914300	2.33922	0.777179	0.0386484	TCAP90K_LeafRustPanel AMPanel_LR_2013_Seedling
seedling leaf rust reaction type (Field Mix)	Ra_c700_1029	5A	84169646	TRIAE_CS42_5AL_TGACv1_374362_AA1198040	2.33917	0.777179	0.0386537	TCAP90K_LeafRustPanel AMPanel_LR_2013_Seedling
seedling leaf rust reaction type (Field Mix)	Ra_c700_1383	5A	84170000	TRIAE_CS42_5AL_TGACv1_374362_AA1198040	2.33917	0.777179	0.0386537	TCAP90K_LeafRustPanel AMPanel_LR_2013_Seedling
seedling leaf rust reaction type (Field Mix)	Ra_c700_1783	5A	84170408	TRIAE_CS42_5AL_TGACv1_374362_AA1198040	2.33917	0.777179	0.0386537	TCAP90K_LeafRustPanel AMPanel_LR_2013_Seedling
seedling leaf rust reaction type (Field Mix)	RAC875_c54818_481	UNK	1154945302	TRIAE_CS42_6BS_TGACv1_514542_AA1661200	2.34034	0.777179	0.0385326	TCAP90K_LeafRustPanel AMPanel_LR_2013_Seedling
seedling leaf rust reaction type (Field Mix)	IWA5171	7B	210200086	TRIAE_CS42_1DL_TGACv1_061149_AA0187090	2.33782	0.779356	0.0387936	TCAP90K_LeafRustPanel AMPanel_LR_2013_Seedling
seedling leaf rust reaction type (Field Mix)	IAAV3082	UNK	951155499	TRIAE_CS42_1BL_TGACv1_030496_AA0092330	2.33748	0.779414	0.0388282	TCAP90K_LeafRustPanel AMPanel_LR_2013_Seedling
seedling leaf rust reaction type (Field Mix)	IACX5712	1B	56695659	TRIAE_CS42_1BS_TGACv1_049370_AA0150930	2.33692	0.779601	0.0388868	TCAP90K_LeafRustPanel AMPanel_LR_2013_Seedling
seedling leaf rust reaction type (Field Mix)	IWA7316	1A	241796110	TRIAE_CS42_1AL_TGACv1_001758_AA0034810	2.33678	0.779601	0.0389009	TCAP90K_LeafRustPanel AMPanel_LR_2013_Seedling
seedling leaf rust reaction type (Race 1)	BS00074254_51	UNK	1054552277	TRIAE_CS42_2BS_TGACv1_146600_AA0469170	2.96153	0.780675	0.00612232	TCAP90K_LeafRustPanel AMPanel_LR_2013_Seedling
seedling leaf rust reaction type (Field Mix)	IWA3852	7B	201725897	TRIAE_CS42_7BL_TGACv1_577395_AA1874350	2.33568	0.781072	0.0390155	TCAP90K_LeafRustPanel AMPanel_LR_2013_Seedling
seedling leaf rust reaction type (Field Mix)	Ra_c10284_405	3D	49754931	TRIAE_CS42_3DS_TGACv1_271717_AA0906460	2.33517	0.781072	0.0390695	TCAP90K_LeafRustPanel AMPanel_LR_2013_Seedling
seedling leaf rust reaction type (Field Mix)	Jagger_c1882_85	7B	213638985		2.33524	0.781072	0.0390613	TCAP90K_LeafRustPanel AMPanel_LR_2013_Seedling
seedling leaf rust reaction type (Field Mix)	IAAV3080	4A	172482868	TRIAE_CS42_4AL_TGACv1_289884_AA0978340	2.3343	0.781589	0.0391604	TCAP90K_LeafRustPanel AMPanel_LR_2013_Seedling
seedling leaf rust reaction type (Field Mix)	Excalibur_c41356_1047	2B	249081463	TRIAE_CS42_2BS_TGACv1_146787_AA0472750	2.3339	0.781589	0.0392018	TCAP90K_LeafRustPanel AMPanel_LR_2013_Seedling
seedling leaf rust reaction type (Field Mix)	Kukri_c39767_204	UNK	1004689448	TRIAE_CS42_6BL_TGACv1_501338_AA1616180	2.3337	0.781589	0.0392224	TCAP90K_LeafRustPanel AMPanel_LR_2013_Seedling
seedling leaf rust reaction type (Field Mix)	BobWhite_c30140_119	2B	332304119	TRIAE_CS42_2BL_TGACv1_130395_AA0410320	2.33459	0.781589	0.0391295	TCAP90K_LeafRustPanel AMPanel_LR_2013_Seedling
seedling leaf rust reaction type (Field Mix)	GENE-0412_338	1D	41217	TRIAE_CS42_1DS_TGACv1_081244_AA0259210	2.33109	0.781955	0.0394972	TCAP90K_LeafRustPanel AMPanel_LR_2013_Seedling
seedling leaf rust reaction type (Field Mix)	IWA3959	UNK	0		2.33058	0.781955	0.0395507	TCAP90K_LeafRustPanel AMPanel_LR_2013_Seedling
seedling leaf rust reaction type (Field Mix)	Excalibur_c130_3813	6A	206328261		2.33298	0.781955	0.0392981	TCAP90K_LeafRustPanel AMPanel_LR_2013_Seedling
seedling leaf rust reaction type (Field Mix)	IWA4500	UNK	942972862	TRIAE_CS42_6BL_TGACv1_501087_AA1613340	2.33283	0.781955	0.0393141	TCAP90K_LeafRustPanel AMPanel_LR_2013_Seedling
seedling leaf rust reaction type (Field Mix)	BS00066718_51	3B	594177401	TRIAE_CS42_3B_TGACv1_227068_AA0821230	2.3318	0.781955	0.0394224	TCAP90K_LeafRustPanel AMPanel_LR_2013_Seedling
seedling leaf rust reaction type (Field Mix)	Ku_c22990_969	7B	241038051	TRIAE_CS42_7BL_TGACv1_577890_AA1885360	2.3314	0.781955	0.0394649	TCAP90K_LeafRustPanel AMPanel_LR_2013_Seedling
seedling leaf rust reaction type (Field Mix)	RAC875_c7019_754	UNK	14571106		2.33051	0.781955	0.0395585	TCAP90K_LeafRustPanel AMPanel_LR_2013_Seedling
seedling leaf rust reaction type (Field Mix)	IAAV3217	1A	246328637	TRIAE_CS42_1AL_TGACv1_001283_AA0028220	2.33094	0.781955	0.0395129	TCAP90K_LeafRustPanel AMPanel_LR_2013_Seedling
seedling leaf rust reaction type (Field Mix)	IWA6937	6A	692097	TRIAE_CS42_6AS_TGACv1_485239_AA1541360	2.33093	0.781955	0.0395142	TCAP90K_LeafRustPanel AMPanel_LR_2013_Seedling
seedling leaf rust reaction type (Field Mix)	BS00010698_51	UNK	66525934	TRIAE_CS42_5AL_TGACv1_376871_AA1241880	2.33069	0.781955	0.0395394	TCAP90K_LeafRustPanel AMPanel_LR_2013_Seedling
seedling leaf rust reaction type (Field Mix)	Kukri_c6477_696	5D	118438983	TRIAE_CS42_5DL_TGACv1_433312_AA1409200	2.32991	0.78196	0.0396223	TCAP90K_LeafRustPanel AMPanel_LR_2013_Seedling
seedling leaf rust reaction type (Field Mix)	BS00035122_51	UNK	0	TRIAE_CS42_4AL_TGACv1_288826_AA0959000	2.32991	0.78196	0.0396215	TCAP90K_LeafRustPanel AMPanel_LR_2013_Seedling
seedling leaf rust reaction type (Field Mix)	RAC875_c63067_283	1B	62117344	TRIAE_CS42_1BS_TGACv1_050556_AA0173350	2.32884	0.783565	0.0397354	TCAP90K_LeafRustPanel AMPanel_LR_2013_Seedling
seedling leaf rust reaction type (CA1.2)	IAAV2366	UNK	1354081647	TRIAE_CS42_1BS_TGACv1_049766_AA0161150	2.84909	0.784742	0.00876896	TCAP90K_LeafRustPanel AMPanel_LR_2013_Seedling
seedling leaf rust reaction type (Field Mix)	Kukri_rep_c72243_148	2D	81097231	TRIAE_CS42_2DL_TGACv1_159544_AA0539610	2.32737	0.786006	0.0398912	TCAP90K_LeafRustPanel AMPanel_LR_2013_Seedling
seedling leaf rust reaction type (Field Mix)	Jagger_c5321_98	UNK	1089676417		2.32666	0.786874	0.0399672	TCAP90K_LeafRustPanel AMPanel_LR_2013_Seedling
seedling leaf rust reaction type (Race 1)	BobWhite_c41356_62	UNK	0		2.9561	0.78699	0.00623116	TCAP90K_LeafRustPanel AMPanel_LR_2013_Seedling
seedling leaf rust reaction type (Race 1)	GENE-0091_426	1B	231795541	TRIAE_CS42_1AL_TGACv1_002560_AA0043100	2.95587	0.78699	0.0062358	TCAP90K_LeafRustPanel AMPanel_LR_2013_Seedling
seedling leaf rust reaction type (Field Mix)	RAC875_c3617_396	1B	209998251		2.32573	0.788195	0.0400663	TCAP90K_LeafRustPanel AMPanel_LR_2013_Seedling
seedling leaf rust reaction type (Field Mix)	Excalibur_c37943_221	5A	109081891	TRIAE_CS42_5AL_TGACv1_375111_AA1216140	2.32527	0.788524	0.0401151	TCAP90K_LeafRustPanel AMPanel_LR_2013_Seedling
seedling leaf rust reaction type (Race 1)	BobWhite_c14575_323	6A	40917196	TRIAE_CS42_6AS_TGACv1_486392_AA1560900	2.95356	0.788848	0.00628258	TCAP90K_LeafRustPanel AMPanel_LR_2013_Seedling
seedling leaf rust reaction type (Field Mix)	BobWhite_c10583_352	4A	205652329	TRIAE_CS42_7DS_TGACv1_622078_AA2032370	2.32466	0.789174	0.0401802	TCAP90K_LeafRustPanel AMPanel_LR_2013_Seedling
seedling leaf rust reaction type (Field Mix)	IWA8220	4A	67265468	TRIAE_CS42_4AS_TGACv1_307032_AA1016400	2.32406	0.789804	0.0402444	TCAP90K_LeafRustPanel AMPanel_LR_2013_Seedling
seedling leaf rust reaction type (Field Mix)	IWA6682	5A	109124565	TRIAE_CS42_5AL_TGACv1_375111_AA1216170	2.32331	0.790761	0.0403253	TCAP90K_LeafRustPanel AMPanel_LR_2013_Seedling
seedling leaf rust reaction type (CA1.2)	tplb0051g20_452	UNK	0		2.84533	0.791177	0.00887301	TCAP90K_LeafRustPanel AMPanel_LR_2013_Seedling
seedling leaf rust reaction type (Field Mix)	CAP7_c524_326	6D	174478848	TRIAE_CS42_6AL_TGACv1_471361_AA1507690	2.32247	0.791886	0.0404148	TCAP90K_LeafRustPanel AMPanel_LR_2013_Seedling
seedling leaf rust reaction type (Field Mix)	IAAV3589	6B	173667936	TRIAE_CS42_6BL_TGACv1_499370_AA1579900	2.32185	0.79215	0.040482	TCAP90K_LeafRustPanel AMPanel_LR_2013_Seedling
seedling leaf rust reaction type (Field Mix)	BobWhite_rep_c56118_100	3B	105156938		2.32171	0.79215	0.0404974	TCAP90K_LeafRustPanel AMPanel_LR_2013_Seedling
seedling leaf rust reaction type (Field Mix)	BS00071161_51	UNK	1433706398		2.32097	0.79215	0.0405772	TCAP90K_LeafRustPanel AMPanel_LR_2013_Seedling
seedling leaf rust reaction type (Field Mix)	IWA3783	UNK	54896443	TRIAE_CS42_1AL_TGACv1_002478_AA0042260	2.32085	0.79215	0.0405896	TCAP90K_LeafRustPanel AMPanel_LR_2013_Seedling
seedling leaf rust reaction type (Field Mix)	Kukri_rep_c103332_710	UNK	0		2.32076	0.79215	0.0405994	TCAP90K_LeafRustPanel AMPanel_LR_2013_Seedling
seedling leaf rust reaction type (Field Mix)	Tdurum_contig62458_179	2B	27562001	TRIAE_CS42_2BS_TGACv1_146639_AA0469930	2.32056	0.79215	0.0406214	TCAP90K_LeafRustPanel AMPanel_LR_2013_Seedling
seedling leaf rust reaction type (Field Mix)	RAC875_c30315_692	5A	49376199	TRIAE_CS42_5AS_TGACv1_392583_AA1261280	2.31988	0.792957	0.040695	TCAP90K_LeafRustPanel AMPanel_LR_2013_Seedling
seedling leaf rust reaction type (Field Mix)	Tdurum_contig60978_352	2B	25703888		2.31925	0.793653	0.040763	TCAP90K_LeafRustPanel AMPanel_LR_2013_Seedling
seedling leaf rust reaction type (Field Mix)	Excalibur_rep_c71057_1199	7B	62983138	TRIAE_CS42_7BS_TGACv1_591821_AA1922640	2.31859	0.793781	0.0408341	TCAP90K_LeafRustPanel AMPanel_LR_2013_Seedling
seedling leaf rust reaction type (Field Mix)	Ra_c11651_1094	UNK	1413564096	TRIAE_CS42_6AL_TGACv1_473099_AA1528640	2.3186	0.793781	0.0408339	TCAP90K_LeafRustPanel AMPanel_LR_2013_Seedling
seedling leaf rust reaction type (Field Mix)	Excalibur_c46335_97	6D	175587521	TRIAE_CS42_6DL_TGACv1_526448_AA1683850	2.31465	0.793984	0.0412642	TCAP90K_LeafRustPanel AMPanel_LR_2013_Seedling
seedling leaf rust reaction type (Field Mix)	Excalibur_c3120_889	2B	323091548	TRIAE_CS42_2BL_TGACv1_129356_AA0380050	2.31514	0.793984	0.0412108	TCAP90K_LeafRustPanel AMPanel_LR_2013_Seedling
seedling leaf rust reaction type (Field Mix)	RAC875_c18736_133	4A	190105174	TRIAE_CS42_4DL_TGACv1_345079_AA1151450	2.31348	0.793984	0.041393	TCAP90K_LeafRustPanel AMPanel_LR_2013_Seedling
seedling leaf rust reaction type (Field Mix)	CAP12_c1860_280	3A	1197157	TRIAE_CS42_3AS_TGACv1_210534_AA0674800	2.31354	0.793984	0.0413863	TCAP90K_LeafRustPanel AMPanel_LR_2013_Seedling
seedling leaf rust reaction type (Field Mix)	RAC875_c44881_150	7A	7644121	TRIAE_CS42_7AS_TGACv1_571022_AA1843670	2.3136	0.793984	0.041379	TCAP90K_LeafRustPanel AMPanel_LR_2013_Seedling
seedling leaf rust reaction type (Field Mix)	IWA7271	4D	79410505		2.31365	0.793984	0.041374	TCAP90K_LeafRustPanel AMPanel_LR_2013_Seedling
seedling leaf rust reaction type (Field Mix)	BS00092805_51	UNK	0	TRIAE_CS42_7AS_TGACv1_569566_AA1819260	2.31392	0.793984	0.0413446	TCAP90K_LeafRustPanel AMPanel_LR_2013_Seedling
seedling leaf rust reaction type (Field Mix)	Excalibur_rep_c103747_193	5A	108094300	TRIAE_CS42_5AL_TGACv1_374815_AA1209500	2.3148	0.793984	0.0412481	TCAP90K_LeafRustPanel AMPanel_LR_2013_Seedling
seedling leaf rust reaction type (Field Mix)	Kukri_c16448_488	6B	81586017	TRIAE_CS42_6BS_TGACv1_515497_AA1670500	2.31521	0.793984	0.0412028	TCAP90K_LeafRustPanel AMPanel_LR_2013_Seedling
seedling leaf rust reaction type (Field Mix)	BS00000365_51	UNK	1285755360	TRIAE_CS42_5AL_TGACv1_373959_AA1185380	2.31532	0.793984	0.0411911	TCAP90K_LeafRustPanel AMPanel_LR_2013_Seedling
seedling leaf rust reaction type (Field Mix)	IAAV1369	UNK	1123694561	TRIAE_CS42_7DS_TGACv1_622394_AA2038810	2.31553	0.793984	0.0411678	TCAP90K_LeafRustPanel AMPanel_LR_2013_Seedling
seedling leaf rust reaction type (Field Mix)	Kukri_rep_c101465_416	6D	2558226	TRIAE_CS42_6AS_TGACv1_488755_AA1576290	2.31647	0.793984	0.0410649	TCAP90K_LeafRustPanel AMPanel_LR_2013_Seedling
seedling leaf rust reaction type (Field Mix)	IWA3923	6B	137140649	TRIAE_CS42_6BS_TGACv1_514835_AA1664890	2.31688	0.793984	0.0410202	TCAP90K_LeafRustPanel AMPanel_LR_2013_Seedling
seedling leaf rust reaction type (Field Mix)	IWA596	UNK	834805823	TRIAE_CS42_6BL_TGACv1_499508_AA1584590	2.31714	0.793984	0.0409918	TCAP90K_LeafRustPanel AMPanel_LR_2013_Seedling
seedling leaf rust reaction type (Field Mix)	IWA7260	7B	241098601	TRIAE_CS42_7BL_TGACv1_578754_AA1899570	2.31716	0.793984	0.0409898	TCAP90K_LeafRustPanel AMPanel_LR_2013_Seedling
seedling leaf rust reaction type (Field Mix)	RAC875_c20076_907	2A	242909431	TRIAE_CS42_2DL_TGACv1_159849_AA0543530	2.31771	0.793984	0.0409306	TCAP90K_LeafRustPanel AMPanel_LR_2013_Seedling
seedling leaf rust reaction type (Field Mix)	Ku_c6546_718	2B	157671291	TRIAE_CS42_2BS_TGACv1_147399_AA0482740	2.31777	0.793984	0.0409237	TCAP90K_LeafRustPanel AMPanel_LR_2013_Seedling
seedling leaf rust reaction type (CA1.2)	Jagger_c6508_51	UNK	964344414	TRIAE_CS42_5BS_TGACv1_423277_AA1372980	2.33805	0.794454	0.038769	TCAP90K_LeafRustPanel AMPanel_LR_2013_Seedling
seedling leaf rust reaction type (CA1.2)	RAC875_c23724_118	7B	64860174		2.34065	0.794454	0.0385001	TCAP90K_LeafRustPanel AMPanel_LR_2013_Seedling
seedling leaf rust reaction type (CA1.2)	BobWhite_c17257_454	UNK	1332790647	TRIAE_CS42_1BL_TGACv1_032408_AA0129560	2.34042	0.794454	0.0385239	TCAP90K_LeafRustPanel AMPanel_LR_2013_Seedling
seedling leaf rust reaction type (CA1.2)	RAC875_c78248_154	4B	1073722	TRIAE_CS42_4BS_TGACv1_328596_AA1090770	2.33869	0.794454	0.0387027	TCAP90K_LeafRustPanel AMPanel_LR_2013_Seedling
seedling leaf rust reaction type (CA1.2)	BS00074315_51	5B	31671985	TRIAE_CS42_5BS_TGACv1_423209_AA1370680	2.39924	0.794454	0.0328582	TCAP90K_LeafRustPanel AMPanel_LR_2013_Seedling
seedling leaf rust reaction type (CA1.2)	IACX20344	1B	103568005	TRIAE_CS42_1BS_TGACv1_049473_AA0154380	2.33772	0.794454	0.0388039	TCAP90K_LeafRustPanel AMPanel_LR_2013_Seedling
seedling leaf rust reaction type (CA1.2)	Kukri_c24895_402	UNK	137831725	TRIAE_CS42_7BS_TGACv1_594787_AA1958400	2.33753	0.794454	0.0388236	TCAP90K_LeafRustPanel AMPanel_LR_2013_Seedling
seedling leaf rust reaction type (CA1.2)	Ex_c63544_226	4A	57669920	TRIAE_CS42_4AS_TGACv1_307657_AA1022450	2.33743	0.794454	0.0388337	TCAP90K_LeafRustPanel AMPanel_LR_2013_Seedling
seedling leaf rust reaction type (CA1.2)	Kukri_c106282_114	2B	55515202	TRIAE_CS42_2BS_TGACv1_145993_AA0452150	2.34151	0.794454	0.0384114	TCAP90K_LeafRustPanel AMPanel_LR_2013_Seedling
seedling leaf rust reaction type (CA1.2)	RFL_Contig1060_2185	6D	176414382	TRIAE_CS42_6DL_TGACv1_527452_AA1704210	2.34131	0.794454	0.0384323	TCAP90K_LeafRustPanel AMPanel_LR_2013_Seedling
seedling leaf rust reaction type (CA1.2)	BobWhite_c11374_530	7A	145315348	TRIAE_CS42_7AL_TGACv1_557351_AA1780180	2.34208	0.794454	0.0383534	TCAP90K_LeafRustPanel AMPanel_LR_2013_Seedling
seedling leaf rust reaction type (CA1.2)	GENE-1771_541	3B	43683971	TRIAE_CS42_3B_TGACv1_224051_AA0791620	2.33655	0.794454	0.0389252	TCAP90K_LeafRustPanel AMPanel_LR_2013_Seedling
seedling leaf rust reaction type (CA1.2)	IWA4708	5B	95361362	TRIAE_CS42_5BS_TGACv1_423465_AA1377350	2.35042	0.794454	0.0375041	TCAP90K_LeafRustPanel AMPanel_LR_2013_Seedling
seedling leaf rust reaction type (CA1.2)	Tdurum_contig10559_871	4D	60203675	TRIAE_CS42_4AS_TGACv1_307105_AA1017020	2.35392	0.794454	0.0371534	TCAP90K_LeafRustPanel AMPanel_LR_2013_Seedling
seedling leaf rust reaction type (CA1.2)	IWA1071	UNK	440595963	TRIAE_CS42_4AL_TGACv1_289768_AA0976580	2.35392	0.794454	0.0371534	TCAP90K_LeafRustPanel AMPanel_LR_2013_Seedling
seedling leaf rust reaction type (CA1.2)	Kukri_c16845_303	UNK	1228195172		2.35392	0.794454	0.0371534	TCAP90K_LeafRustPanel AMPanel_LR_2013_Seedling
seedling leaf rust reaction type (CA1.2)	Kukri_rep_c100676_151	4B	99078853		2.35279	0.794454	0.0372663	TCAP90K_LeafRustPanel AMPanel_LR_2013_Seedling
seedling leaf rust reaction type (CA1.2)	RAC875_c10555_178	UNK	0	TRIAE_CS42_7BS_TGACv1_591843_AA1923320	2.35276	0.794454	0.0372689	TCAP90K_LeafRustPanel AMPanel_LR_2013_Seedling
seedling leaf rust reaction type (CA1.2)	Excalibur_c11588_406	6D	33235027	TRIAE_CS42_6BS_TGACv1_516069_AA1673660	2.35229	0.794454	0.0373163	TCAP90K_LeafRustPanel AMPanel_LR_2013_Seedling
seedling leaf rust reaction type (CA1.2)	Kukri_c65194_111	6D	34254057	TRIAE_CS42_6DS_TGACv1_542974_AA1733560	2.35229	0.794454	0.0373163	TCAP90K_LeafRustPanel AMPanel_LR_2013_Seedling
seedling leaf rust reaction type (CA1.2)	IWA3232	7A	58238880	TRIAE_CS42_7AL_TGACv1_555997_AA1752020	2.35117	0.794454	0.0374287	TCAP90K_LeafRustPanel AMPanel_LR_2013_Seedling
seedling leaf rust reaction type (CA1.2)	IAAV310	7B	168342933	TRIAE_CS42_7BL_TGACv1_579729_AA1909720	2.35117	0.794454	0.0374287	TCAP90K_LeafRustPanel AMPanel_LR_2013_Seedling
seedling leaf rust reaction type (CA1.2)	RAC875_c34012_983	7D	235208031		2.35063	0.794454	0.0374837	TCAP90K_LeafRustPanel AMPanel_LR_2013_Seedling
seedling leaf rust reaction type (CA1.2)	Excalibur_rep_c103301_387	7D	183042543		2.35049	0.794454	0.0374975	TCAP90K_LeafRustPanel AMPanel_LR_2013_Seedling
seedling leaf rust reaction type (CA1.2)	RAC875_c51478_173	5B	124953112	TRIAE_CS42_5BS_TGACv1_423552_AA1379360	2.35042	0.794454	0.0375041	TCAP90K_LeafRustPanel AMPanel_LR_2013_Seedling
seedling leaf rust reaction type (CA1.2)	IWA7859	4A	59608300	TRIAE_CS42_4AS_TGACv1_306876_AA1014390	2.34219	0.794454	0.0383419	TCAP90K_LeafRustPanel AMPanel_LR_2013_Seedling
seedling leaf rust reaction type (CA1.2)	Ku_c3695_1696	1B	108525749	TRIAE_CS42_1BS_TGACv1_049473_AA0154380	2.35042	0.794454	0.0375043	TCAP90K_LeafRustPanel AMPanel_LR_2013_Seedling
seedling leaf rust reaction type (CA1.2)	Ku_c11706_149	1B	159348503	TRIAE_CS42_1BS_TGACv1_051428_AA0179720	2.34984	0.794454	0.037563	TCAP90K_LeafRustPanel AMPanel_LR_2013_Seedling
seedling leaf rust reaction type (CA1.2)	IACX1805	UNK	1120323217	TRIAE_CS42_7BL_TGACv1_577953_AA1886620	2.34889	0.794454	0.0376586	TCAP90K_LeafRustPanel AMPanel_LR_2013_Seedling
seedling leaf rust reaction type (CA1.2)	RAC875_c54366_845	7B	30244963	TRIAE_CS42_7BS_TGACv1_592198_AA1933040	2.34813	0.794454	0.0377354	TCAP90K_LeafRustPanel AMPanel_LR_2013_Seedling
seedling leaf rust reaction type (CA1.2)	Kukri_c21409_283	6B	51394268	TRIAE_CS42_6AL_TGACv1_473937_AA1533540	2.34765	0.794454	0.0377844	TCAP90K_LeafRustPanel AMPanel_LR_2013_Seedling
seedling leaf rust reaction type (CA1.2)	BS00103461_51	2B	35165403	TRIAE_CS42_2BS_TGACv1_146283_AA0461360	2.34708	0.794454	0.0378423	TCAP90K_LeafRustPanel AMPanel_LR_2013_Seedling
seedling leaf rust reaction type (CA1.2)	BS00064423_51	4A	177377965	TRIAE_CS42_4AL_TGACv1_291315_AA0993740	2.34707	0.794454	0.0378431	TCAP90K_LeafRustPanel AMPanel_LR_2013_Seedling
seedling leaf rust reaction type (CA1.2)	Kukri_c34173_518	5B	204628249	TRIAE_CS42_5BL_TGACv1_404593_AA1305520	2.34621	0.794454	0.037931	TCAP90K_LeafRustPanel AMPanel_LR_2013_Seedling
seedling leaf rust reaction type (CA1.2)	BobWhite_c15585_87	5B	86938060		2.34522	0.794454	0.0380314	TCAP90K_LeafRustPanel AMPanel_LR_2013_Seedling
seedling leaf rust reaction type (CA1.2)	Tdurum_contig569_263	6B	202108967	TRIAE_CS42_6DL_TGACv1_527175_AA1700080	2.34495	0.794454	0.0380591	TCAP90K_LeafRustPanel AMPanel_LR_2013_Seedling
seedling leaf rust reaction type (CA1.2)	RAC875_c9526_88	4D	98096094		2.34308	0.794454	0.0382503	TCAP90K_LeafRustPanel AMPanel_LR_2013_Seedling
seedling leaf rust reaction type (CA1.2)	IWA1341	UNK	0		2.34304	0.794454	0.0382547	TCAP90K_LeafRustPanel AMPanel_LR_2013_Seedling
seedling leaf rust reaction type (CA1.2)	BobWhite_c3448_80	UNK	0		2.33685	0.794454	0.0388936	TCAP90K_LeafRustPanel AMPanel_LR_2013_Seedling
seedling leaf rust reaction type (CA1.2)	D_F5MV3MU01EHJ7U_158	3D	104578237	TRIAE_CS42_3DL_TGACv1_250739_AA0872550	2.33504	0.794454	0.0390824	TCAP90K_LeafRustPanel AMPanel_LR_2013_Seedling
seedling leaf rust reaction type (CA1.2)	BobWhite_c10954_467	5B	66880798	TRIAE_CS42_5BS_TGACv1_423630_AA1380910	2.35449	0.794454	0.0370964	TCAP90K_LeafRustPanel AMPanel_LR_2013_Seedling
seedling leaf rust reaction type (CA1.2)	GENE-1741_103	2D	21611832	TRIAE_CS42_2DS_TGACv1_177265_AA0571210	2.32894	0.794454	0.0397243	TCAP90K_LeafRustPanel AMPanel_LR_2013_Seedling
seedling leaf rust reaction type (CA1.2)	CAP11_c3813_253	UNK	1393193121	TRIAE_CS42_1BS_TGACv1_050322_AA0170640	2.33334	0.794454	0.0392604	TCAP90K_LeafRustPanel AMPanel_LR_2013_Seedling
seedling leaf rust reaction type (CA1.2)	Jagger_c5906_333	UNK	1393193121	TRIAE_CS42_1BS_TGACv1_050322_AA0170640	2.33334	0.794454	0.0392604	TCAP90K_LeafRustPanel AMPanel_LR_2013_Seedling
seedling leaf rust reaction type (CA1.2)	GENE-0221_100	UNK	1289206677	TRIAE_CS42_1DS_TGACv1_080839_AA0254470	2.33334	0.794454	0.0392604	TCAP90K_LeafRustPanel AMPanel_LR_2013_Seedling
seedling leaf rust reaction type (CA1.2)	RAC875_c11123_186	UNK	1141759779		2.33334	0.794454	0.0392604	TCAP90K_LeafRustPanel AMPanel_LR_2013_Seedling
seedling leaf rust reaction type (CA1.2)	BS00065401_51	UNK	642765436	TRIAE_CS42_5DL_TGACv1_435271_AA1448160	2.33334	0.794454	0.0392604	TCAP90K_LeafRustPanel AMPanel_LR_2013_Seedling
seedling leaf rust reaction type (CA1.2)	RAC875_rep_c114200_428	UNK	930643578	TRIAE_CS42_5BL_TGACv1_406398_AA1345120	2.33299	0.794454	0.0392969	TCAP90K_LeafRustPanel AMPanel_LR_2013_Seedling
seedling leaf rust reaction type (CA1.2)	Excalibur_c30778_271	5D	159932426	TRIAE_CS42_5DL_TGACv1_433535_AA1415800	2.33176	0.794454	0.0394271	TCAP90K_LeafRustPanel AMPanel_LR_2013_Seedling
seedling leaf rust reaction type (CA1.2)	IWA1428	5D	161141697	TRIAE_CS42_5DL_TGACv1_433535_AA1415770	2.33176	0.794454	0.0394271	TCAP90K_LeafRustPanel AMPanel_LR_2013_Seedling
seedling leaf rust reaction type (CA1.2)	GENE-4608_406	1B	116471389		2.33066	0.794454	0.0395424	TCAP90K_LeafRustPanel AMPanel_LR_2013_Seedling
seedling leaf rust reaction type (CA1.2)	IACX2314	4B	303691661	TRIAE_CS42_U_TGACv1_643079_AA2126920	2.33052	0.794454	0.0395578	TCAP90K_LeafRustPanel AMPanel_LR_2013_Seedling
seedling leaf rust reaction type (CA1.2)	RAC875_c8721_212	2A	21910692	TRIAE_CS42_2AL_TGACv1_094046_AA0291630	2.3303	0.794454	0.0395807	TCAP90K_LeafRustPanel AMPanel_LR_2013_Seedling
seedling leaf rust reaction type (CA1.2)	BobWhite_c45118_495	3B	767461315	TRIAE_CS42_3B_TGACv1_221732_AA0748730	2.32881	0.794454	0.0397387	TCAP90K_LeafRustPanel AMPanel_LR_2013_Seedling
seedling leaf rust reaction type (CA1.2)	BS00063979_51	UNK	1187614558	TRIAE_CS42_1BS_TGACv1_049433_AA0153390	2.33334	0.794454	0.0392604	TCAP90K_LeafRustPanel AMPanel_LR_2013_Seedling
seedling leaf rust reaction type (CA1.2)	BS00088767_51	1B	55824954	TRIAE_CS42_1BS_TGACv1_049733_AA0160590	2.32876	0.794454	0.039744	TCAP90K_LeafRustPanel AMPanel_LR_2013_Seedling
seedling leaf rust reaction type (CA1.2)	BobWhite_c14258_434	1B	93855270	TRIAE_CS42_1AL_TGACv1_004040_AA0052320	2.32876	0.794454	0.039744	TCAP90K_LeafRustPanel AMPanel_LR_2013_Seedling
seedling leaf rust reaction type (CA1.2)	BS00065314_51	1D	14776911	TRIAE_CS42_1DS_TGACv1_080735_AA0252930	2.32876	0.794454	0.039744	TCAP90K_LeafRustPanel AMPanel_LR_2013_Seedling
seedling leaf rust reaction type (CA1.2)	RFL_Contig2531_987	UNK	724496836	TRIAE_CS42_4AL_TGACv1_289973_AA0979730	2.32819	0.794454	0.0398038	TCAP90K_LeafRustPanel AMPanel_LR_2013_Seedling
seedling leaf rust reaction type (CA1.2)	RAC875_c44920_181	UNK	104247057		2.32809	0.794454	0.0398145	TCAP90K_LeafRustPanel AMPanel_LR_2013_Seedling
seedling leaf rust reaction type (CA1.2)	IWA2466	3B	590244354		2.32676	0.794454	0.0399558	TCAP90K_LeafRustPanel AMPanel_LR_2013_Seedling
seedling leaf rust reaction type (CA1.2)	IWA495	UNK	64047711	TRIAE_CS42_7BL_TGACv1_577953_AA1886620	2.32598	0.794454	0.0400396	TCAP90K_LeafRustPanel AMPanel_LR_2013_Seedling
seedling leaf rust reaction type (CA1.2)	BS00022507_51	1B	70353032	TRIAE_CS42_1BS_TGACv1_051023_AA0177300	2.32518	0.794454	0.0401247	TCAP90K_LeafRustPanel AMPanel_LR_2013_Seedling
seedling leaf rust reaction type (CA1.2)	Kukri_c34173_169	5D	122266314	TRIAE_CS42_5DL_TGACv1_435472_AA1451150	2.32477	0.794454	0.0401687	TCAP90K_LeafRustPanel AMPanel_LR_2013_Seedling
seedling leaf rust reaction type (CA1.2)	Excalibur_c31266_390	3A	180288100	TRIAE_CS42_3DL_TGACv1_249075_AA0836780	2.32442	0.794454	0.0402055	TCAP90K_LeafRustPanel AMPanel_LR_2013_Seedling
seedling leaf rust reaction type (CA1.2)	RAC875_rep_c75626_232	UNK	367589382	TRIAE_CS42_1DS_TGACv1_080623_AA0251150	2.32348	0.794454	0.0403071	TCAP90K_LeafRustPanel AMPanel_LR_2013_Seedling
seedling leaf rust reaction type (CA1.2)	CAP12_c2714_164	UNK	1281151437	TRIAE_CS42_1BS_TGACv1_049818_AA0162100	2.33334	0.794454	0.0392604	TCAP90K_LeafRustPanel AMPanel_LR_2013_Seedling
seedling leaf rust reaction type (CA1.2)	Kukri_c18305_873	4B	294232060		2.33334	0.794454	0.0392604	TCAP90K_LeafRustPanel AMPanel_LR_2013_Seedling
seedling leaf rust reaction type (CA1.2)	RFL_Contig5739_641	5D	122264458	TRIAE_CS42_5BL_TGACv1_404593_AA1305520	2.33502	0.794454	0.0390845	TCAP90K_LeafRustPanel AMPanel_LR_2013_Seedling
seedling leaf rust reaction type (CA1.2)	Excalibur_rep_c112996_167	1A	168930470	TRIAE_CS42_1DS_TGACv1_081848_AA0263000	2.33334	0.794454	0.0392604	TCAP90K_LeafRustPanel AMPanel_LR_2013_Seedling
seedling leaf rust reaction type (CA1.2)	GENE-4359_102	2B	51488751	TRIAE_CS42_2BS_TGACv1_147099_AA0477950	2.33455	0.794454	0.0391343	TCAP90K_LeafRustPanel AMPanel_LR_2013_Seedling
seedling leaf rust reaction type (CA1.2)	BobWhite_c2646_141	5A	131034697	TRIAE_CS42_4DL_TGACv1_344207_AA1144920	2.33451	0.794454	0.0391381	TCAP90K_LeafRustPanel AMPanel_LR_2013_Seedling
seedling leaf rust reaction type (CA1.2)	RAC875_c54248_724	4A	209016540	TRIAE_CS42_4AL_TGACv1_288215_AA0940570	2.33443	0.794454	0.0391461	TCAP90K_LeafRustPanel AMPanel_LR_2013_Seedling
seedling leaf rust reaction type (CA1.2)	Tdurum_contig81450_90	4A	209016540	TRIAE_CS42_4AL_TGACv1_288215_AA0940570	2.33443	0.794454	0.0391461	TCAP90K_LeafRustPanel AMPanel_LR_2013_Seedling
seedling leaf rust reaction type (CA1.2)	IWA6696	7A	6798540	TRIAE_CS42_7AS_TGACv1_571696_AA1849380	2.33443	0.794454	0.0391461	TCAP90K_LeafRustPanel AMPanel_LR_2013_Seedling
seedling leaf rust reaction type (CA1.2)	BS00022978_51	UNK	0	TRIAE_CS42_U_TGACv1_666670_AA2154400	2.33403	0.794454	0.039188	TCAP90K_LeafRustPanel AMPanel_LR_2013_Seedling
seedling leaf rust reaction type (CA1.2)	IACX8565	2B	8896755	TRIAE_CS42_2BS_TGACv1_146507_AA0467100	2.33357	0.794454	0.0392368	TCAP90K_LeafRustPanel AMPanel_LR_2013_Seedling
seedling leaf rust reaction type (CA1.2)	RAC875_c37934_225	1A	4170480	TRIAE_CS42_1AS_TGACv1_019041_AA0058740	2.33334	0.794454	0.0392604	TCAP90K_LeafRustPanel AMPanel_LR_2013_Seedling
seedling leaf rust reaction type (CA1.2)	BobWhite_rep_c51917_234	1A	119850359	TRIAE_CS42_1AS_TGACv1_019548_AA0067940	2.33334	0.794454	0.0392604	TCAP90K_LeafRustPanel AMPanel_LR_2013_Seedling
seedling leaf rust reaction type (CA1.2)	RAC875_c21367_209	1A	126820459	TRIAE_CS42_1AS_TGACv1_020372_AA0077070	2.33334	0.794454	0.0392604	TCAP90K_LeafRustPanel AMPanel_LR_2013_Seedling
seedling leaf rust reaction type (CA1.2)	Tdurum_contig12173_180	1A	129059792	TRIAE_CS42_1AS_TGACv1_020495_AA0077840	2.33334	0.794454	0.0392604	TCAP90K_LeafRustPanel AMPanel_LR_2013_Seedling
seedling leaf rust reaction type (CA1.2)	IACX7219	1B	11181943	TRIAE_CS42_1BS_TGACv1_049965_AA0164830	2.33334	0.794454	0.0392604	TCAP90K_LeafRustPanel AMPanel_LR_2013_Seedling
seedling leaf rust reaction type (CA1.2)	TA002065-1430	2D	66519123	TRIAE_CS42_2DS_TGACv1_178882_AA0602120	2.33334	0.794454	0.0392604	TCAP90K_LeafRustPanel AMPanel_LR_2013_Seedling
seedling leaf rust reaction type (CA1.2)	BobWhite_rep_c55186_299	1B	11182023	TRIAE_CS42_1BS_TGACv1_049965_AA0164830	2.33334	0.794454	0.0392604	TCAP90K_LeafRustPanel AMPanel_LR_2013_Seedling
seedling leaf rust reaction type (CA1.2)	Excalibur_c58433_839	1B	17596073	TRIAE_CS42_1BS_TGACv1_049587_AA0157320	2.33334	0.794454	0.0392604	TCAP90K_LeafRustPanel AMPanel_LR_2013_Seedling
seedling leaf rust reaction type (CA1.2)	BS00022745_51	1B	29154186	TRIAE_CS42_1BS_TGACv1_049593_AA0157390	2.33334	0.794454	0.0392604	TCAP90K_LeafRustPanel AMPanel_LR_2013_Seedling
seedling leaf rust reaction type (CA1.2)	GENE-0456_190	1B	58318599	TRIAE_CS42_1BS_TGACv1_049684_AA0159530	2.33334	0.794454	0.0392604	TCAP90K_LeafRustPanel AMPanel_LR_2013_Seedling
seedling leaf rust reaction type (CA1.2)	BS00098306_51	1B	66019655	TRIAE_CS42_1BS_TGACv1_050519_AA0172980	2.33334	0.794454	0.0392604	TCAP90K_LeafRustPanel AMPanel_LR_2013_Seedling
seedling leaf rust reaction type (CA1.2)	Excalibur_c18009_66	1B	67931365	TRIAE_CS42_1BS_TGACv1_049639_AA0158640	2.33334	0.794454	0.0392604	TCAP90K_LeafRustPanel AMPanel_LR_2013_Seedling
seedling leaf rust reaction type (CA1.2)	tplb0038o14_241	1B	76577356	TRIAE_CS42_1AS_TGACv1_019494_AA0067350	2.33334	0.794454	0.0392604	TCAP90K_LeafRustPanel AMPanel_LR_2013_Seedling
seedling leaf rust reaction type (CA1.2)	RAC875_c68119_594	1B	112211764		2.33334	0.794454	0.0392604	TCAP90K_LeafRustPanel AMPanel_LR_2013_Seedling
seedling leaf rust reaction type (CA1.2)	RAC875_c49667_53	1D	48310568	TRIAE_CS42_1DS_TGACv1_081843_AA0262970	2.33334	0.794454	0.0392604	TCAP90K_LeafRustPanel AMPanel_LR_2013_Seedling
seedling leaf rust reaction type (CA1.2)	IAAV7602	1D	64517417	TRIAE_CS42_1DS_TGACv1_080623_AA0251150	2.33334	0.794454	0.0392604	TCAP90K_LeafRustPanel AMPanel_LR_2013_Seedling
seedling leaf rust reaction type (CA1.2)	RAC875_c10050_620	1D	65970984	TRIAE_CS42_1BS_TGACv1_050233_AA0169320	2.33334	0.794454	0.0392604	TCAP90K_LeafRustPanel AMPanel_LR_2013_Seedling
seedling leaf rust reaction type (CA1.2)	BS00094759_51	1D	69050644	TRIAE_CS42_1DS_TGACv1_081196_AA0258620	2.33334	0.794454	0.0392604	TCAP90K_LeafRustPanel AMPanel_LR_2013_Seedling
seedling leaf rust reaction type (CA1.2)	IACX1348	4A	163921252	TRIAE_CS42_4AL_TGACv1_289765_AA0976510	2.35392	0.794454	0.0371534	TCAP90K_LeafRustPanel AMPanel_LR_2013_Seedling
seedling leaf rust reaction type (CA1.2)	D_contig27278_220	3D	100251754	TRIAE_CS42_3DL_TGACv1_249456_AA0849170	2.35564	0.794454	0.0369812	TCAP90K_LeafRustPanel AMPanel_LR_2013_Seedling
seedling leaf rust reaction type (CA1.2)	RAC875_c2440_755	5B	66880796	TRIAE_CS42_5BS_TGACv1_423630_AA1380910	2.35449	0.794454	0.0370964	TCAP90K_LeafRustPanel AMPanel_LR_2013_Seedling
seedling leaf rust reaction type (CA1.2)	IWA4604	2B	84754564	TRIAE_CS42_2BS_TGACv1_146713_AA0471340	2.38061	0.794454	0.0345677	TCAP90K_LeafRustPanel AMPanel_LR_2013_Seedling
seedling leaf rust reaction type (CA1.2)	tplb0043j11_1190	UNK	920455590	TRIAE_CS42_4AS_TGACv1_307389_AA1020080	2.38611	0.794454	0.0340553	TCAP90K_LeafRustPanel AMPanel_LR_2013_Seedling
seedling leaf rust reaction type (CA1.2)	BobWhite_c41356_62	UNK	0		2.38395	0.794454	0.0342563	TCAP90K_LeafRustPanel AMPanel_LR_2013_Seedling
seedling leaf rust reaction type (CA1.2)	IWA1554	UNK	1404329941	TRIAE_CS42_7BL_TGACv1_578196_AA1890940	2.38302	0.794454	0.0343424	TCAP90K_LeafRustPanel AMPanel_LR_2013_Seedling
seedling leaf rust reaction type (CA1.2)	Tdurum_contig18699_529	5A	90519689	TRIAE_CS42_5AL_TGACv1_375188_AA1217450	2.38264	0.794454	0.0343777	TCAP90K_LeafRustPanel AMPanel_LR_2013_Seedling
seedling leaf rust reaction type (CA1.2)	Kukri_c24646_396	7A	141770304	TRIAE_CS42_7AL_TGACv1_557825_AA1786650	2.38245	0.794454	0.0343956	TCAP90K_LeafRustPanel AMPanel_LR_2013_Seedling
seedling leaf rust reaction type (CA1.2)	IAAV3759	7D	98874185	TRIAE_CS42_7DS_TGACv1_624171_AA2059460	2.38223	0.794454	0.034416	TCAP90K_LeafRustPanel AMPanel_LR_2013_Seedling
seedling leaf rust reaction type (CA1.2)	IWA8300	7D	98874185	TRIAE_CS42_7DS_TGACv1_624171_AA2059460	2.38223	0.794454	0.034416	TCAP90K_LeafRustPanel AMPanel_LR_2013_Seedling
seedling leaf rust reaction type (CA1.2)	Excalibur_rep_c68850_592	7A	83100851		2.38151	0.794454	0.0344836	TCAP90K_LeafRustPanel AMPanel_LR_2013_Seedling
seedling leaf rust reaction type (CA1.2)	BobWhite_rep_c49058_130	5B	193271933	TRIAE_CS42_5BL_TGACv1_404629_AA1306770	2.38117	0.794454	0.0345151	TCAP90K_LeafRustPanel AMPanel_LR_2013_Seedling
seedling leaf rust reaction type (CA1.2)	IWA4606	2B	84754980	TRIAE_CS42_2BS_TGACv1_146713_AA0471340	2.38061	0.794454	0.0345677	TCAP90K_LeafRustPanel AMPanel_LR_2013_Seedling
seedling leaf rust reaction type (CA1.2)	Kukri_c27894_369	2D	145894660	TRIAE_CS42_2AL_TGACv1_093357_AA0278340	2.38674	0.794454	0.0339973	TCAP90K_LeafRustPanel AMPanel_LR_2013_Seedling
seedling leaf rust reaction type (CA1.2)	Ra_c1726_3210	5B	203163229		2.38042	0.794454	0.0345854	TCAP90K_LeafRustPanel AMPanel_LR_2013_Seedling
seedling leaf rust reaction type (CA1.2)	IWA7504	1B	56696653	TRIAE_CS42_1BS_TGACv1_049370_AA0150930	2.38027	0.794454	0.0346	TCAP90K_LeafRustPanel AMPanel_LR_2013_Seedling
seedling leaf rust reaction type (CA1.2)	IWA3324	4A	99479037	TRIAE_CS42_4AS_TGACv1_306272_AA1005530	2.37881	0.794454	0.034737	TCAP90K_LeafRustPanel AMPanel_LR_2013_Seedling
seedling leaf rust reaction type (CA1.2)	IWA2320	5B	137584430	TRIAE_CS42_5BS_TGACv1_424121_AA1387010	2.37775	0.794454	0.0348371	TCAP90K_LeafRustPanel AMPanel_LR_2013_Seedling
seedling leaf rust reaction type (CA1.2)	Kukri_c16479_765	2B	18077914	TRIAE_CS42_2BS_TGACv1_146057_AA0454420	2.37751	0.794454	0.0348596	TCAP90K_LeafRustPanel AMPanel_LR_2013_Seedling
seedling leaf rust reaction type (CA1.2)	IWA5943	6B	5606543	TRIAE_CS42_1BL_TGACv1_030301_AA0085960	2.37737	0.794454	0.0348731	TCAP90K_LeafRustPanel AMPanel_LR_2013_Seedling
seedling leaf rust reaction type (CA1.2)	Tdurum_contig61363_249	6A	4594466	TRIAE_CS42_6AS_TGACv1_486914_AA1566450	2.37713	0.794454	0.0348961	TCAP90K_LeafRustPanel AMPanel_LR_2013_Seedling
seedling leaf rust reaction type (CA1.2)	CAP7_c8713_356	UNK	995157736	TRIAE_CS42_5DL_TGACv1_435811_AA1455210	2.37624	0.794454	0.0349804	TCAP90K_LeafRustPanel AMPanel_LR_2013_Seedling
seedling leaf rust reaction type (CA1.2)	TA001664-1167	7B	247370234		2.37494	0.794454	0.0351037	TCAP90K_LeafRustPanel AMPanel_LR_2013_Seedling
seedling leaf rust reaction type (CA1.2)	Excalibur_c32422_152	5D	19503388	TRIAE_CS42_5BS_TGACv1_424542_AA1390520	2.38626	0.794454	0.0340416	TCAP90K_LeafRustPanel AMPanel_LR_2013_Seedling
seedling leaf rust reaction type (CA1.2)	GENE-2127_317	4A	67970207		2.38701	0.794454	0.033972	TCAP90K_LeafRustPanel AMPanel_LR_2013_Seedling
seedling leaf rust reaction type (CA1.2)	IWA1178	4A	59511172	FBP	2.37437	0.794454	0.0351578	TCAP90K_LeafRustPanel AMPanel_LR_2013_Seedling
seedling leaf rust reaction type (CA1.2)	BobWhite_c7274_333	2B	337386887	TRIAE_CS42_2BL_TGACv1_129785_AA0395850	2.39374	0.794454	0.0333547	TCAP90K_LeafRustPanel AMPanel_LR_2013_Seedling
seedling leaf rust reaction type (CA1.2)	RFL_Contig2686_285	1B	251325122	TRIAE_CS42_1BL_TGACv1_030654_AA0097010	2.6233	0.794454	0.0174164	TCAP90K_LeafRustPanel AMPanel_LR_2013_Seedling
seedling leaf rust reaction type (CA1.2)	Kukri_c5594_717	5A	87287860	TRIAE_CS42_5AL_TGACv1_375559_AA1223730	2.39884	0.794454	0.0328938	TCAP90K_LeafRustPanel AMPanel_LR_2013_Seedling
seedling leaf rust reaction type (CA1.2)	Excalibur_c57869_162	3B	705756699		2.39883	0.794454	0.0328947	TCAP90K_LeafRustPanel AMPanel_LR_2013_Seedling
seedling leaf rust reaction type (CA1.2)	IWA5867	UNK	770358121	TRIAE_CS42_7AL_TGACv1_556047_AA1753760	2.39852	0.794454	0.0329234	TCAP90K_LeafRustPanel AMPanel_LR_2013_Seedling
seedling leaf rust reaction type (CA1.2)	BobWhite_s66944_58	5B	112504289	TRIAE_CS42_5BL_TGACv1_404367_AA1297050	2.3985	0.794454	0.0329246	TCAP90K_LeafRustPanel AMPanel_LR_2013_Seedling
seedling leaf rust reaction type (CA1.2)	RAC875_c38663_2179	UNK	0		2.39795	0.794454	0.0329739	TCAP90K_LeafRustPanel AMPanel_LR_2013_Seedling
seedling leaf rust reaction type (CA1.2)	Excalibur_c11246_659	3B	89922394		2.39649	0.794454	0.0331055	TCAP90K_LeafRustPanel AMPanel_LR_2013_Seedling
seedling leaf rust reaction type (CA1.2)	BS00010055_51	2B	8896755	TRIAE_CS42_2BS_TGACv1_146507_AA0467100	2.39489	0.794454	0.0332503	TCAP90K_LeafRustPanel AMPanel_LR_2013_Seedling
seedling leaf rust reaction type (CA1.2)	BS00067706_51	UNK	1074340601	TRIAE_CS42_1DS_TGACv1_081890_AA0263250	2.39462	0.794454	0.0332756	TCAP90K_LeafRustPanel AMPanel_LR_2013_Seedling
seedling leaf rust reaction type (CA1.2)	IWA6447	5B	50478191		2.39347	0.794454	0.0333801	TCAP90K_LeafRustPanel AMPanel_LR_2013_Seedling
seedling leaf rust reaction type (CA1.2)	IWA6540	4A	64963818	TRIAE_CS42_4AS_TGACv1_307923_AA1024440	2.38701	0.794454	0.033972	TCAP90K_LeafRustPanel AMPanel_LR_2013_Seedling
seedling leaf rust reaction type (CA1.2)	BS00062644_51	7D	210749236	TRIAE_CS42_7DL_TGACv1_604032_AA1992780	2.39258	0.794454	0.033461	TCAP90K_LeafRustPanel AMPanel_LR_2013_Seedling
seedling leaf rust reaction type (CA1.2)	BS00084305_51	UNK	1411558228	TRIAE_CS42_1BS_TGACv1_049830_AA0162340	2.39224	0.794454	0.0334919	TCAP90K_LeafRustPanel AMPanel_LR_2013_Seedling
seedling leaf rust reaction type (CA1.2)	IWA3164	5B	193272183	TRIAE_CS42_5BL_TGACv1_404629_AA1306770	2.39099	0.794454	0.0336056	TCAP90K_LeafRustPanel AMPanel_LR_2013_Seedling
seedling leaf rust reaction type (CA1.2)	D_F1BEJMU01EISTM_67	UNK	0		2.39076	0.794454	0.0336271	TCAP90K_LeafRustPanel AMPanel_LR_2013_Seedling
seedling leaf rust reaction type (CA1.2)	Ku_c7557_633	UNK	0		2.39058	0.794454	0.0336435	TCAP90K_LeafRustPanel AMPanel_LR_2013_Seedling
seedling leaf rust reaction type (CA1.2)	BS00054416_51	UNK	722726373	TRIAE_CS42_7AL_TGACv1_556166_AA1757270	2.38917	0.794454	0.0337733	TCAP90K_LeafRustPanel AMPanel_LR_2013_Seedling
seedling leaf rust reaction type (CA1.2)	RAC875_c11662_401	UNK	0		2.38917	0.794454	0.0337733	TCAP90K_LeafRustPanel AMPanel_LR_2013_Seedling
seedling leaf rust reaction type (CA1.2)	RAC875_c10648_86	6A	203249486	TRIAE_CS42_6AL_TGACv1_471983_AA1516580	2.38794	0.794454	0.0338867	TCAP90K_LeafRustPanel AMPanel_LR_2013_Seedling
seedling leaf rust reaction type (CA1.2)	BobWhite_c2296_94	6A	203249524	TRIAE_CS42_6AL_TGACv1_471983_AA1516580	2.38794	0.794454	0.0338867	TCAP90K_LeafRustPanel AMPanel_LR_2013_Seedling
seedling leaf rust reaction type (CA1.2)	Kukri_rep_c106598_51	4B	7082121	TRIAE_CS42_4BS_TGACv1_328777_AA1093470	2.37493	0.794454	0.0351042	TCAP90K_LeafRustPanel AMPanel_LR_2013_Seedling
seedling leaf rust reaction type (CA1.2)	IAAV3027	7A	141533373	TRIAE_CS42_7AL_TGACv1_558039_AA1789390	2.37325	0.794454	0.0352649	TCAP90K_LeafRustPanel AMPanel_LR_2013_Seedling
seedling leaf rust reaction type (CA1.2)	Ex_c66635_550	6A	73326005	TRIAE_CS42_6AL_TGACv1_471614_AA1511790	2.35451	0.794454	0.0370945	TCAP90K_LeafRustPanel AMPanel_LR_2013_Seedling
seedling leaf rust reaction type (CA1.2)	Kukri_c4230_398	3A	181858678	TRIAE_CS42_3AL_TGACv1_194753_AA0638870	2.35564	0.794454	0.0369812	TCAP90K_LeafRustPanel AMPanel_LR_2013_Seedling
seedling leaf rust reaction type (CA1.2)	Kukri_c3414_114	UNK	268349206		2.35872	0.794454	0.0366764	TCAP90K_LeafRustPanel AMPanel_LR_2013_Seedling
seedling leaf rust reaction type (CA1.2)	BobWhite_rep_c66957_84	UNK	157821665	TRIAE_CS42_7AS_TGACv1_569104_AA1807230	2.35859	0.794454	0.0366893	TCAP90K_LeafRustPanel AMPanel_LR_2013_Seedling
seedling leaf rust reaction type (CA1.2)	BS00065322_51	1D	14776872	TRIAE_CS42_1DS_TGACv1_080735_AA0252930	2.35855	0.794454	0.0366929	TCAP90K_LeafRustPanel AMPanel_LR_2013_Seedling
seedling leaf rust reaction type (CA1.2)	D_GBQ4KXB02JK6XM_295	UNK	656686964	TRIAE_CS42_3DL_TGACv1_249189_AA0840810	2.35713	0.794454	0.0368333	TCAP90K_LeafRustPanel AMPanel_LR_2013_Seedling
seedling leaf rust reaction type (CA1.2)	RAC875_c403_1208	3B	701884650	TRIAE_CS42_3B_TGACv1_228068_AA0825710	2.35678	0.794454	0.0368683	TCAP90K_LeafRustPanel AMPanel_LR_2013_Seedling
seedling leaf rust reaction type (CA1.2)	TA001732-0977	2B	84754607	TRIAE_CS42_2DS_TGACv1_179298_AA0606060	2.35621	0.794454	0.0369253	TCAP90K_LeafRustPanel AMPanel_LR_2013_Seedling
seedling leaf rust reaction type (CA1.2)	Kukri_rep_c102840_412	3A	168576656		2.35564	0.794454	0.0369812	TCAP90K_LeafRustPanel AMPanel_LR_2013_Seedling
seedling leaf rust reaction type (CA1.2)	Ku_c68831_805	3A	175230247	TRIAE_CS42_U_TGACv1_641120_AA2086110	2.35564	0.794454	0.0369812	TCAP90K_LeafRustPanel AMPanel_LR_2013_Seedling
seedling leaf rust reaction type (CA1.2)	RAC875_c98794_101	3A	180605183	TRIAE_CS42_3DL_TGACv1_249075_AA0836810	2.35564	0.794454	0.0369812	TCAP90K_LeafRustPanel AMPanel_LR_2013_Seedling
seedling leaf rust reaction type (CA1.2)	RAC875_c35334_54	3A	184374150	TRIAE_CS42_3AL_TGACv1_193610_AA0614960	2.35564	0.794454	0.0369812	TCAP90K_LeafRustPanel AMPanel_LR_2013_Seedling
seedling leaf rust reaction type (CA1.2)	BS00095478_51	1B	84190540	TRIAE_CS42_1BS_TGACv1_050413_AA0171800	2.36037	0.794454	0.0365139	TCAP90K_LeafRustPanel AMPanel_LR_2013_Seedling
seedling leaf rust reaction type (CA1.2)	CAP7_c1013_163	3B	649878535	TRIAE_CS42_3B_TGACv1_220922_AA0723850	2.35564	0.794454	0.0369812	TCAP90K_LeafRustPanel AMPanel_LR_2013_Seedling
seedling leaf rust reaction type (CA1.2)	RAC875_rep_c110425_100	3B	702194044	TRIAE_CS42_3B_TGACv1_223238_AA0778720	2.35564	0.794454	0.0369812	TCAP90K_LeafRustPanel AMPanel_LR_2013_Seedling
seedling leaf rust reaction type (CA1.2)	IWA6597	4A	55017385	TRIAE_CS42_4AS_TGACv1_307762_AA1023340	2.32211	0.794454	0.0404542	TCAP90K_LeafRustPanel AMPanel_LR_2013_Seedling
seedling leaf rust reaction type (CA1.2)	Kukri_rep_c72656_1593	3D	102747130	TRIAE_CS42_3DL_TGACv1_250125_AA0862580	2.35564	0.794454	0.0369812	TCAP90K_LeafRustPanel AMPanel_LR_2013_Seedling
seedling leaf rust reaction type (CA1.2)	BobWhite_c8151_424	3D	122952040	TRIAE_CS42_3DL_TGACv1_252284_AA0889120	2.35564	0.794454	0.0369812	TCAP90K_LeafRustPanel AMPanel_LR_2013_Seedling
seedling leaf rust reaction type (CA1.2)	Kukri_c31546_87	UNK	826652253	TRIAE_CS42_3AL_TGACv1_193742_AA0618920	2.35564	0.794454	0.0369812	TCAP90K_LeafRustPanel AMPanel_LR_2013_Seedling
seedling leaf rust reaction type (CA1.2)	Kukri_c25476_1204	UNK	1243457827		2.35564	0.794454	0.0369812	TCAP90K_LeafRustPanel AMPanel_LR_2013_Seedling
seedling leaf rust reaction type (CA1.2)	Excalibur_c6825_1488	3B	767695596	TRIAE_CS42_3AL_TGACv1_194421_AA0632780	2.35548	0.794454	0.0369978	TCAP90K_LeafRustPanel AMPanel_LR_2013_Seedling
seedling leaf rust reaction type (CA1.2)	RFL_Contig5262_1500	6A	203814984	TRIAE_CS42_6AL_TGACv1_472610_AA1524080	2.35511	0.794454	0.0370347	TCAP90K_LeafRustPanel AMPanel_LR_2013_Seedling
seedling leaf rust reaction type (CA1.2)	Kukri_c12361_641	3D	102257777	TRIAE_CS42_3AL_TGACv1_195543_AA0650960	2.35951	0.794454	0.0365985	TCAP90K_LeafRustPanel AMPanel_LR_2013_Seedling
seedling leaf rust reaction type (CA1.2)	BS00095477_51	1B	84190478	TRIAE_CS42_1BS_TGACv1_050413_AA0171800	2.36037	0.794454	0.0365139	TCAP90K_LeafRustPanel AMPanel_LR_2013_Seedling
seedling leaf rust reaction type (CA1.2)	BS00067540_51	UNK	11713313	TRIAE_CS42_7BS_TGACv1_592616_AA1941480	2.37258	0.794454	0.035329	TCAP90K_LeafRustPanel AMPanel_LR_2013_Seedling
seedling leaf rust reaction type (CA1.2)	IAAV1624	1D	8796880		2.36368	0.794454	0.0361887	TCAP90K_LeafRustPanel AMPanel_LR_2013_Seedling
seedling leaf rust reaction type (CA1.2)	RAC875_c48671_172	7B	250004480	TRIAE_CS42_7BL_TGACv1_577055_AA1864490	2.37157	0.794454	0.0354254	TCAP90K_LeafRustPanel AMPanel_LR_2013_Seedling
seedling leaf rust reaction type (CA1.2)	RAC875_c12259_1892	6A	3088393	TRIAE_CS42_6AS_TGACv1_485606_AA1548500	2.36919	0.794454	0.0356539	TCAP90K_LeafRustPanel AMPanel_LR_2013_Seedling
seedling leaf rust reaction type (CA1.2)	Kukri_c22826_137	7B	251468487	TRIAE_CS42_7BL_TGACv1_577264_AA1870500	2.36905	0.794454	0.0356677	TCAP90K_LeafRustPanel AMPanel_LR_2013_Seedling
seedling leaf rust reaction type (CA1.2)	IWA1254	6B	2150216	TRIAE_CS42_6BS_TGACv1_513411_AA1640660	2.3686	0.794454	0.0357107	TCAP90K_LeafRustPanel AMPanel_LR_2013_Seedling
seedling leaf rust reaction type (CA1.2)	Kukri_c3181_2340	1D	1657829	TRIAE_CS42_1DS_TGACv1_080128_AA0240690	2.36684	0.794454	0.035881	TCAP90K_LeafRustPanel AMPanel_LR_2013_Seedling
seedling leaf rust reaction type (CA1.2)	Kukri_rep_c71840_754	UNK	1084472607	TRIAE_CS42_1DS_TGACv1_080515_AA0249340	2.36589	0.794454	0.0359735	TCAP90K_LeafRustPanel AMPanel_LR_2013_Seedling
seedling leaf rust reaction type (CA1.2)	BS00023755_51	7A	83103809	TRIAE_CS42_5AL_TGACv1_375185_AA1217400	2.36376	0.794454	0.0361814	TCAP90K_LeafRustPanel AMPanel_LR_2013_Seedling
seedling leaf rust reaction type (CA1.2)	Kukri_c9721_1525	1B	90391307	TRIAE_CS42_1BS_TGACv1_050629_AA0174050	2.36368	0.794454	0.0361887	TCAP90K_LeafRustPanel AMPanel_LR_2013_Seedling
seedling leaf rust reaction type (CA1.2)	Excalibur_c42764_741	1B	100753377	TRIAE_CS42_1BS_TGACv1_049725_AA0160430	2.36368	0.794454	0.0361887	TCAP90K_LeafRustPanel AMPanel_LR_2013_Seedling
seedling leaf rust reaction type (CA1.2)	BS00064929_51	UNK	1187614558	TRIAE_CS42_1BS_TGACv1_049433_AA0153390	2.36368	0.794454	0.0361887	TCAP90K_LeafRustPanel AMPanel_LR_2013_Seedling
seedling leaf rust reaction type (CA1.2)	IAAV4349	1A	115104073	TRIAE_CS42_1AS_TGACv1_021362_AA0081610	2.36037	0.794454	0.0365139	TCAP90K_LeafRustPanel AMPanel_LR_2013_Seedling
seedling leaf rust reaction type (CA1.2)	BS00023056_51	UNK	1393193121	TRIAE_CS42_1BS_TGACv1_050322_AA0170640	2.36368	0.794454	0.0361887	TCAP90K_LeafRustPanel AMPanel_LR_2013_Seedling
seedling leaf rust reaction type (CA1.2)	BobWhite_c25105_507	7A	174692395	TRIAE_CS42_U_TGACv1_641258_AA2089960	2.36328	0.794454	0.0362281	TCAP90K_LeafRustPanel AMPanel_LR_2013_Seedling
seedling leaf rust reaction type (CA1.2)	BS00023058_51	1B	111077361	TRIAE_CS42_1BS_TGACv1_049488_AA0154650	2.36283	0.794454	0.036272	TCAP90K_LeafRustPanel AMPanel_LR_2013_Seedling
seedling leaf rust reaction type (CA1.2)	Kukri_c12900_270	2B	80355225	TRIAE_CS42_2BS_TGACv1_146804_AA0473150	2.36233	0.794454	0.0363207	TCAP90K_LeafRustPanel AMPanel_LR_2013_Seedling
seedling leaf rust reaction type (CA1.2)	Tdurum_contig60189_310	5B	269276487	TRIAE_CS42_5BL_TGACv1_404186_AA1289040	2.36213	0.794454	0.0363401	TCAP90K_LeafRustPanel AMPanel_LR_2013_Seedling
seedling leaf rust reaction type (CA1.2)	BS00079029_51	3B	768588169	TRIAE_CS42_3B_TGACv1_222968_AA0774370	2.36213	0.794454	0.0363408	TCAP90K_LeafRustPanel AMPanel_LR_2013_Seedling
seedling leaf rust reaction type (CA1.2)	Excalibur_c4278_348	3B	726272535	TRIAE_CS42_3DL_TGACv1_250968_AA0875700	2.36189	0.794454	0.036364	TCAP90K_LeafRustPanel AMPanel_LR_2013_Seedling
seedling leaf rust reaction type (CA1.2)	IWA1176	5B	110478488	TRIAE_CS42_5BS_TGACv1_424687_AA1391330	2.36139	0.794454	0.0364135	TCAP90K_LeafRustPanel AMPanel_LR_2013_Seedling
seedling leaf rust reaction type (CA1.2)	IWA5079	5B	118577501	TRIAE_CS42_5BS_TGACv1_423196_AA1370170	2.36139	0.794454	0.0364135	TCAP90K_LeafRustPanel AMPanel_LR_2013_Seedling
seedling leaf rust reaction type (CA1.2)	BS00082577_51	1B	289003721		2.36089	0.794454	0.0364623	TCAP90K_LeafRustPanel AMPanel_LR_2013_Seedling
seedling leaf rust reaction type (CA1.2)	Ku_c4018_1814	1A	197711315		2.32312	0.794454	0.0403458	TCAP90K_LeafRustPanel AMPanel_LR_2013_Seedling
seedling leaf rust reaction type (CA1.2)	Tdurum_contig43966_1107	7D	204298228	TRIAE_CS42_7DL_TGACv1_604123_AA1994130	2.32183	0.794454	0.0404847	TCAP90K_LeafRustPanel AMPanel_LR_2013_Seedling
seedling leaf rust reaction type (CA1.2)	IWA1327	UNK	1308867059	TRIAE_CS42_4AS_TGACv1_306569_AA1010360	2.40157	0.794454	0.0326494	TCAP90K_LeafRustPanel AMPanel_LR_2013_Seedling
seedling leaf rust reaction type (CA1.2)	RFL_Contig1320_726	4A	65056536	TRIAE_CS42_4AS_TGACv1_307474_AA1020580	2.25309	0.794454	0.0485066	TCAP90K_LeafRustPanel AMPanel_LR_2013_Seedling
seedling leaf rust reaction type (CA1.2)	IWA7117	UNK	1095712935	TRIAE_CS42_1BS_TGACv1_050034_AA0166280	2.25775	0.794454	0.0479225	TCAP90K_LeafRustPanel AMPanel_LR_2013_Seedling
seedling leaf rust reaction type (CA1.2)	IAAV5236	1A	97079928	TRIAE_CS42_1AL_TGACv1_003016_AA0047140	2.25664	0.794454	0.0480617	TCAP90K_LeafRustPanel AMPanel_LR_2013_Seedling
seedling leaf rust reaction type (CA1.2)	TA001211-0664	1B	79450829	TRIAE_CS42_1BS_TGACv1_050462_AA0172420	2.25664	0.794454	0.0480617	TCAP90K_LeafRustPanel AMPanel_LR_2013_Seedling
seedling leaf rust reaction type (CA1.2)	GENE-0494_151	1D	48308853	TRIAE_CS42_1DS_TGACv1_081843_AA0262970	2.25664	0.794454	0.0480617	TCAP90K_LeafRustPanel AMPanel_LR_2013_Seedling
seedling leaf rust reaction type (CA1.2)	Ex_c103126_573	4D	87040076	TRIAE_CS42_4DL_TGACv1_343334_AA1133450	2.25664	0.794454	0.0480617	TCAP90K_LeafRustPanel AMPanel_LR_2013_Seedling
seedling leaf rust reaction type (CA1.2)	Excalibur_c78493_305	6B	203394996		2.25662	0.794454	0.0480639	TCAP90K_LeafRustPanel AMPanel_LR_2013_Seedling
seedling leaf rust reaction type (CA1.2)	Tdurum_contig25384_255	1B	21432937	TRIAE_CS42_1BS_TGACv1_049760_AA0160980	2.25628	0.794454	0.0481059	TCAP90K_LeafRustPanel AMPanel_LR_2013_Seedling
seedling leaf rust reaction type (CA1.2)	RAC875_rep_c114991_394	7D	4891924	TRIAE_CS42_7DS_TGACv1_622658_AA2043420	2.25502	0.794454	0.0482645	TCAP90K_LeafRustPanel AMPanel_LR_2013_Seedling
seedling leaf rust reaction type (CA1.2)	BS00107597_51	1B	159576386		2.25466	0.794454	0.0483098	TCAP90K_LeafRustPanel AMPanel_LR_2013_Seedling
seedling leaf rust reaction type (CA1.2)	RAC875_c41242_133	2A	71625764	TRIAE_CS42_2AS_TGACv1_112999_AA0349430	2.25353	0.794454	0.0484517	TCAP90K_LeafRustPanel AMPanel_LR_2013_Seedling
seedling leaf rust reaction type (CA1.2)	RFL_Contig239_377	UNK	0	TRIAE_CS42_1BL_TGACv1_032408_AA0129560	2.25261	0.794454	0.0485675	TCAP90K_LeafRustPanel AMPanel_LR_2013_Seedling
seedling leaf rust reaction type (CA1.2)	Kukri_c23955_144	UNK	1085818747	TRIAE_CS42_3B_TGACv1_223535_AA0783630	2.25994	0.794454	0.0476504	TCAP90K_LeafRustPanel AMPanel_LR_2013_Seedling
seedling leaf rust reaction type (CA1.2)	GENE-4270_242	7B	177548794	TRIAE_CS42_7BL_TGACv1_577960_AA1886740	2.25238	0.794454	0.0485962	TCAP90K_LeafRustPanel AMPanel_LR_2013_Seedling
seedling leaf rust reaction type (CA1.2)	BS00057153_51	4B	298338140	TRIAE_CS42_4BL_TGACv1_322363_AA1070890	2.25196	0.794454	0.0486494	TCAP90K_LeafRustPanel AMPanel_LR_2013_Seedling
seedling leaf rust reaction type (CA1.2)	BS00013901_51	1A	104943138	TRIAE_CS42_1AS_TGACv1_020314_AA0076560	2.25107	0.794454	0.0487624	TCAP90K_LeafRustPanel AMPanel_LR_2013_Seedling
seedling leaf rust reaction type (CA1.2)	BS00093736_51	1B	105716710	TRIAE_CS42_1BS_TGACv1_050053_AA0166700	2.25107	0.794454	0.0487624	TCAP90K_LeafRustPanel AMPanel_LR_2013_Seedling
seedling leaf rust reaction type (CA1.2)	IAAV2452	UNK	1335329008	TRIAE_CS42_1DS_TGACv1_080174_AA0242260	2.25107	0.794454	0.0487624	TCAP90K_LeafRustPanel AMPanel_LR_2013_Seedling
seedling leaf rust reaction type (CA1.2)	RAC875_c3752_890	2D	52656830	TRIAE_CS42_2DS_TGACv1_179298_AA0606060	2.25095	0.794454	0.0487772	TCAP90K_LeafRustPanel AMPanel_LR_2013_Seedling
seedling leaf rust reaction type (CA1.2)	Kukri_c1468_1609	6A	205162657	TRIAE_CS42_6AL_TGACv1_472592_AA1523950	2.24989	0.794454	0.0489122	TCAP90K_LeafRustPanel AMPanel_LR_2013_Seedling
seedling leaf rust reaction type (CA1.2)	Tdurum_contig92835_177	1B	289531129	TRIAE_CS42_1BL_TGACv1_030547_AA0093650	2.24986	0.794454	0.0489163	TCAP90K_LeafRustPanel AMPanel_LR_2013_Seedling
seedling leaf rust reaction type (CA1.2)	Kukri_c10751_1031	UNK	253585971	TRIAE_CS42_3AL_TGACv1_195181_AA0646020	2.24959	0.794454	0.0489499	TCAP90K_LeafRustPanel AMPanel_LR_2013_Seedling
seedling leaf rust reaction type (CA1.2)	Tdurum_contig76090_916	2B	283470984	TRIAE_CS42_2BL_TGACv1_131275_AA0425350	2.24871	0.794454	0.0490623	TCAP90K_LeafRustPanel AMPanel_LR_2013_Seedling
seedling leaf rust reaction type (CA1.2)	IWA3991	6B	5609123	TRIAE_CS42_1BL_TGACv1_030301_AA0085960	2.25791	0.794454	0.0479019	TCAP90K_LeafRustPanel AMPanel_LR_2013_Seedling
seedling leaf rust reaction type (CA1.2)	GENE-4183_1109	6B	144755856	TRIAE_CS42_6BL_TGACv1_499458_AA1583120	2.26	0.794454	0.0476425	TCAP90K_LeafRustPanel AMPanel_LR_2013_Seedling
seedling leaf rust reaction type (CA1.2)	IAAV125	4A	156911601	TRIAE_CS42_4AL_TGACv1_288594_AA0953270	2.2475	0.794454	0.0492164	TCAP90K_LeafRustPanel AMPanel_LR_2013_Seedling
seedling leaf rust reaction type (CA1.2)	BobWhite_c21345_121	5D	159619087	TRIAE_CS42_5DL_TGACv1_433069_AA1400600	2.26469	0.794454	0.047064	TCAP90K_LeafRustPanel AMPanel_LR_2013_Seedling
seedling leaf rust reaction type (CA1.2)	Kukri_c11814_425	3B	761554948	TRIAE_CS42_3B_TGACv1_227794_AA0824710	2.27045	0.794454	0.0463607	TCAP90K_LeafRustPanel AMPanel_LR_2013_Seedling
seedling leaf rust reaction type (CA1.2)	BobWhite_c60093_205	4B	114508011	ALI1	2.27045	0.794454	0.0463607	TCAP90K_LeafRustPanel AMPanel_LR_2013_Seedling
seedling leaf rust reaction type (CA1.2)	BobWhite_c30545_131	UNK	0		2.27045	0.794454	0.0463607	TCAP90K_LeafRustPanel AMPanel_LR_2013_Seedling
seedling leaf rust reaction type (CA1.2)	D_GDS7LZN02FSYZC_227	7D	20335432	TRIAE_CS42_7DS_TGACv1_623041_AA2048960	2.26992	0.794454	0.0464248	TCAP90K_LeafRustPanel AMPanel_LR_2013_Seedling
seedling leaf rust reaction type (CA1.2)	IWA6429	5B	92189086	TRIAE_CS42_5BS_TGACv1_423466_AA1377380	2.26949	0.794454	0.0464771	TCAP90K_LeafRustPanel AMPanel_LR_2013_Seedling
seedling leaf rust reaction type (CA1.2)	IWA1612	3A	170929943	TRIAE_CS42_3AL_TGACv1_194201_AA0628410	2.26945	0.794454	0.0464819	TCAP90K_LeafRustPanel AMPanel_LR_2013_Seedling
seedling leaf rust reaction type (CA1.2)	IAAV11	UNK	0		2.26712	0.794454	0.0467662	TCAP90K_LeafRustPanel AMPanel_LR_2013_Seedling
seedling leaf rust reaction type (CA1.2)	IWA2385	7A	127626198		2.26685	0.794454	0.0467985	TCAP90K_LeafRustPanel AMPanel_LR_2013_Seedling
seedling leaf rust reaction type (CA1.2)	IWA4051	5A	87286414	TRIAE_CS42_5AL_TGACv1_375559_AA1223730	2.26678	0.794454	0.0468079	TCAP90K_LeafRustPanel AMPanel_LR_2013_Seedling
seedling leaf rust reaction type (CA1.2)	Kukri_c48385_121	4A	156911494	TRIAE_CS42_4AL_TGACv1_288594_AA0953270	2.26647	0.794454	0.0468448	TCAP90K_LeafRustPanel AMPanel_LR_2013_Seedling
seedling leaf rust reaction type (CA1.2)	Kukri_c29304_447	7B	30244904	TRIAE_CS42_7BS_TGACv1_592198_AA1933040	2.26449	0.794454	0.0470884	TCAP90K_LeafRustPanel AMPanel_LR_2013_Seedling
seedling leaf rust reaction type (CA1.2)	Excalibur_c14943_695	1D	53170823	TRIAE_CS42_1AL_TGACv1_000449_AA0012290	2.2602	0.794454	0.0476176	TCAP90K_LeafRustPanel AMPanel_LR_2013_Seedling
seedling leaf rust reaction type (CA1.2)	RAC875_c13216_111	UNK	992540879	TRIAE_CS42_6BL_TGACv1_500795_AA1609780	2.26408	0.794454	0.0471378	TCAP90K_LeafRustPanel AMPanel_LR_2013_Seedling
seedling leaf rust reaction type (CA1.2)	IWA695	1B	281567196	TRIAE_CS42_1BL_TGACv1_031589_AA0116570	2.26296	0.794454	0.0472762	TCAP90K_LeafRustPanel AMPanel_LR_2013_Seedling
seedling leaf rust reaction type (CA1.2)	RAC875_c15625_520	1B	281567196	TRIAE_CS42_1BL_TGACv1_031589_AA0116570	2.26296	0.794454	0.0472762	TCAP90K_LeafRustPanel AMPanel_LR_2013_Seedling
seedling leaf rust reaction type (CA1.2)	Ra_c965_2703	3B	72516582	TRIAE_CS42_3B_TGACv1_222398_AA0763890	2.2625	0.794454	0.047333	TCAP90K_LeafRustPanel AMPanel_LR_2013_Seedling
seedling leaf rust reaction type (CA1.2)	BS00029127_51	6A	202219765	TRIAE_CS42_6AL_TGACv1_475510_AA1536580	2.26167	0.794454	0.0474355	TCAP90K_LeafRustPanel AMPanel_LR_2013_Seedling
seedling leaf rust reaction type (CA1.2)	RAC875_c77648_367	3B	18099449	TRIAE_CS42_3AS_TGACv1_212061_AA0697270	2.26085	0.794454	0.047537	TCAP90K_LeafRustPanel AMPanel_LR_2013_Seedling
seedling leaf rust reaction type (CA1.2)	IAAV5516	1B	288804186		2.26051	0.794454	0.0475789	TCAP90K_LeafRustPanel AMPanel_LR_2013_Seedling
seedling leaf rust reaction type (CA1.2)	Kukri_c12602_861	6A	193705189	TRIAE_CS42_6AL_TGACv1_471509_AA1510110	2.26043	0.794454	0.0475886	TCAP90K_LeafRustPanel AMPanel_LR_2013_Seedling
seedling leaf rust reaction type (CA1.2)	BobWhite_c16655_421	2D	15373656	TRIAE_CS42_2DS_TGACv1_179014_AA0603460	2.2604	0.794454	0.0475925	TCAP90K_LeafRustPanel AMPanel_LR_2013_Seedling
seedling leaf rust reaction type (CA1.2)	IWA1626	5B	166134169		2.26031	0.794454	0.0476041	TCAP90K_LeafRustPanel AMPanel_LR_2013_Seedling
[truncated: 501 more rows]

## Sheet: T3_adult_leafrust
trait	marker	chromosome	position	gene	z-score	q-value	p-value	phenotype/genotype trial
adult leaf rust severity	IACX1412	2B	52058156	TRIAE_CS42_2BS_TGACv1_147509_AA0484020	4.83027	0.00889863	2.72698e-06	TCAP90K_LeafRustPanel AMPanel_LR_2012_Crookston
adult leaf rust severity	Excalibur_rep_c106124_239	2B	52059666	TRIAE_CS42_2BS_TGACv1_147509_AA0484020	4.95459	0.00889863	1.44963e-06	TCAP90K_LeafRustPanel AMPanel_LR_2012_Crookston
adult leaf rust severity	GENE-1389_59	2B	52059263	TRIAE_CS42_2BS_TGACv1_147509_AA0484020	4.81851	0.00889863	2.89269e-06	TCAP90K_LeafRustPanel AMPanel_LR_2012_Crookston
adult leaf rust severity	GENE-1389_396	2B	52059358	TRIAE_CS42_2BS_TGACv1_147509_AA0484020	4.82005	0.00889863	2.87047e-06	TCAP90K_LeafRustPanel AMPanel_LR_2012_Crookston
adult leaf rust severity	Kukri_c22200_1171	2D	57171528		4.83027	0.00889863	2.72698e-06	TCAP90K_LeafRustPanel AMPanel_LR_2012_Crookston
adult leaf rust severity	BS00092273_51	2B	44899916		4.83086	0.00889863	2.71894e-06	TCAP90K_LeafRustPanel AMPanel_LR_2012_Crookston
adult leaf rust severity	IWA10	2B	57175507	TRIAE_CS42_2BS_TGACv1_147678_AA0486370	4.91531	0.00889863	1.77282e-06	TCAP90K_LeafRustPanel AMPanel_LR_2012_Crookston
adult leaf rust severity	IWA2466	3B	590244354		5.03139	0.00889863	9.73881e-07	TCAP90K_LeafRustPanel AMPanel_LR_2012_Crookston
adult leaf rust reaction type	IWA1885	UNK	0		4.72131	0.0245441	4.68667e-06	NSGCwheat9K_spring GRINcore_1986_Disease_Manhattan
adult leaf rust reaction type	IWA4280	5B	203404030	TRIAE_CS42_5BL_TGACv1_404320_AA1295380	4.3414	0.0494302	2.8316e-05	NSGCwheat9K_spring GRINcore_1995_Disease_Manhattan
adult leaf rust reaction type	IWA7815	5B	201739774	TRIAE_CS42_5BL_TGACv1_404114_AA1284620	4.36449	0.0494302	2.54841e-05	NSGCwheat9K_spring GRINcore_1995_Disease_Manhattan
adult leaf rust reaction type	IWA1626	5B	166134169		4.534	0.0494302	1.15754e-05	NSGCwheat9K_spring GRINcore_1995_Disease_Manhattan
adult leaf rust response	BobWhite_c14495_230	7A	7196613	TRIAE_CS42_7AS_TGACv1_569732_AA1822940	4.87968	0.0499064	2.12517e-06	TCAP90K_LeafRustPanel AMPanel_LR_2012_Crookston
adult leaf rust response	Tdurum_contig54973_1510	7D	4125669	TRIAE_CS42_7DS_TGACv1_621536_AA2018760	4.75062	0.0499064	4.05578e-06	TCAP90K_LeafRustPanel AMPanel_LR_2012_Crookston
adult leaf rust response	Excalibur_c2023_345	7D	4125669	TRIAE_CS42_7DS_TGACv1_621536_AA2018760	4.61691	0.0639048	7.79011e-06	TCAP90K_LeafRustPanel AMPanel_LR_2012_Crookston
adult leaf rust reaction type	IWA262	5A	90698274	TRIAE_CS42_5AL_TGACv1_376435_AA1236810	4.35921	0.0683595	2.61064e-05	NSGCwheat9K_spring GRINcore_1986_Disease_Manhattan
adult leaf rust severity	IWA3924	2B	44878516	TRIAE_CS42_2BS_TGACv1_146500_AA0466660	4.29674	0.0947899	3.46651e-05	TCAP90K_LeafRustPanel AMPanel_LR_2012_Crookston
adult leaf rust severity	IWA4894	2B	44903249	TRIAE_CS42_2BS_TGACv1_146500_AA0466710	4.24537	0.107416	4.36472e-05	TCAP90K_LeafRustPanel AMPanel_LR_2012_Crookston
adult leaf rust severity	CAP12_c2983_140	UNK	1172811454	TRIAE_CS42_4BL_TGACv1_322143_AA1068920	4.15493	0.145597	6.50777e-05	TCAP90K_LeafRustPanel AMPanel_LR_2012_Crookston
adult leaf rust reaction type	IWA757	5B	1261834	TRIAE_CS42_5BS_TGACv1_423430_AA1376740	4.31712	0.170627	3.16152e-05	NSGCwheat9K_4X GRINcore_1985_Disease_Manhattan
adult leaf rust reaction type	IWA1721	6B	28772972	TRIAE_CS42_6BS_TGACv1_513401_AA1640440	3.97659	0.18306	0.00013982	NSGCwheat9K_spring GRINcore_1995_Disease_Manhattan
adult leaf rust severity	RAC875_c2110_117	2B	48637235	TRIAE_CS42_2BS_TGACv1_149384_AA0496920	4.08108	0.183863	8.96527e-05	TCAP90K_LeafRustPanel AMPanel_LR_2012_Crookston
adult leaf rust reaction type	IWA5497	5D	81639368	TRIAE_CS42_5BL_TGACv1_406301_AA1343780	3.75323	0.203161	0.000349141	NSGCwheat9K_spring GRINcore_1995_Disease_Manhattan
adult leaf rust reaction type	IWA140	1B	214806208	TRIAE_CS42_1BL_TGACv1_030585_AA0094830	3.7718	0.203161	0.000324145	NSGCwheat9K_spring GRINcore_1995_Disease_Manhattan
adult leaf rust reaction type	IWA7734	1B	214806208	TRIAE_CS42_1AL_TGACv1_002140_AA0039030	3.7718	0.203161	0.000324145	NSGCwheat9K_spring GRINcore_1995_Disease_Manhattan
adult leaf rust reaction type	IWA2032	5B	83140654	TRIAE_CS42_U_TGACv1_640994_AA2081740	3.75323	0.203161	0.000349141	NSGCwheat9K_spring GRINcore_1995_Disease_Manhattan
adult leaf rust reaction type	IWA2742	5D	80363087	TRIAE_CS42_5DL_TGACv1_432935_AA1395120	3.75323	0.203161	0.000349141	NSGCwheat9K_spring GRINcore_1995_Disease_Manhattan
adult leaf rust severity	IWA1010	UNK	0	TRIAE_CS42_2BS_TGACv1_148997_AA0495900	4.03234	0.20909	0.00011045	TCAP90K_LeafRustPanel AMPanel_LR_2012_Crookston
adult leaf rust reaction type	IWA4982	UNK	1278632843	TRIAE_CS42_2BL_TGACv1_131238_AA0424860	3.93825	0.214924	0.000164158	NSGCwheat9K_spring GRINcore_1986_Disease_Manhattan
adult leaf rust reaction type	IWA4603	6A	201877605	TRIAE_CS42_6AL_TGACv1_473004_AA1527990	3.99435	0.214924	0.000129744	NSGCwheat9K_spring GRINcore_1986_Disease_Manhattan
adult leaf rust severity	BS00023221_51	2B	25697005		3.95575	0.250349	0.00015259	TCAP90K_LeafRustPanel AMPanel_LR_2012_Crookston
adult leaf rust severity	Tdurum_contig76426_861	2B	44601288	TRIAE_CS42_2DS_TGACv1_177289_AA0572390	3.96956	0.250349	0.000144011	TCAP90K_LeafRustPanel AMPanel_LR_2012_Crookston
adult leaf rust severity	Tdurum_contig47202_1699	2B	29398608	TRIAE_CS42_2BS_TGACv1_147085_AA0477750	3.92651	0.265139	0.000172378	TCAP90K_LeafRustPanel AMPanel_LR_2012_Crookston
adult leaf rust reaction type	IWA4362	7B	194969029	TRIAE_CS42_7BL_TGACv1_579414_AA1907130	3.67105	0.271541	0.000483113	NSGCwheat9K_spring GRINcore_1986_Disease_Manhattan
adult leaf rust reaction type	IWA632	7B	80195024	TRIAE_CS42_7BS_TGACv1_591795_AA1921500	3.60588	0.271541	0.000622205	NSGCwheat9K_spring GRINcore_1986_Disease_Manhattan
adult leaf rust reaction type	IWA263	5A	90699022	TRIAE_CS42_5AL_TGACv1_376435_AA1236810	3.60824	0.271541	0.000616573	NSGCwheat9K_spring GRINcore_1986_Disease_Manhattan
adult leaf rust reaction type	IWA247	5A	88394600	TRIAE_CS42_5AL_TGACv1_374687_AA1206540	3.60824	0.271541	0.000616573	NSGCwheat9K_spring GRINcore_1986_Disease_Manhattan
adult leaf rust reaction type	IWA636	UNK	1010377662	TRIAE_CS42_7BL_TGACv1_576850_AA1857300	3.63165	0.271541	0.00056323	NSGCwheat9K_spring GRINcore_1986_Disease_Manhattan
adult leaf rust reaction type	IWA105	UNK	1209907244	TRIAE_CS42_7BL_TGACv1_577051_AA1864140	3.65163	0.271541	0.00052116	NSGCwheat9K_spring GRINcore_1986_Disease_Manhattan
adult leaf rust reaction type	IWA6813	UNK	1294420630	TRIAE_CS42_2AL_TGACv1_095872_AA0315370	3.78002	0.271541	0.000313636	NSGCwheat9K_spring GRINcore_1986_Disease_Manhattan
adult leaf rust reaction type	IWA503	6A	202104344	TRIAE_CS42_6AL_TGACv1_471706_AA1513100	3.81213	0.271541	0.000275547	NSGCwheat9K_spring GRINcore_1986_Disease_Manhattan
adult leaf rust reaction type	IWA6399	2B	282025392	TRIAE_CS42_2BL_TGACv1_129630_AA0391050	3.82221	0.303475	0.000264518	NSGCwheat9K_4X GRINcore_1985_Disease_Manhattan
adult leaf rust reaction type	IWA1217	2D	95858997	TRIAE_CS42_2DL_TGACv1_157974_AA0504430	3.68924	0.303475	0.000449842	NSGCwheat9K_4X GRINcore_1985_Disease_Manhattan
adult leaf rust reaction type	IWA1216	2B	105624821	TRIAE_CS42_2BL_TGACv1_130220_AA0406580	3.68924	0.303475	0.000449842	NSGCwheat9K_4X GRINcore_1985_Disease_Manhattan
adult leaf rust reaction type	IWA4478	6A	201350905	TRIAE_CS42_6AL_TGACv1_471263_AA1505970	3.75941	0.303475	0.000340629	NSGCwheat9K_4X GRINcore_1985_Disease_Manhattan
adult leaf rust reaction type	IWA4358	2B	282026542	TRIAE_CS42_2BL_TGACv1_129630_AA0391050	3.7899	0.303475	0.000301416	NSGCwheat9K_4X GRINcore_1985_Disease_Manhattan
adult leaf rust reaction type	IWA2318	2B	287032825	TRIAE_CS42_2BL_TGACv1_129962_AA0400550	3.9677	0.303475	0.000145138	NSGCwheat9K_4X GRINcore_1985_Disease_Manhattan
adult leaf rust reaction type	IWA772	2A	23835210	TRIAE_CS42_U_TGACv1_644240_AA2138290	3.84972	0.303475	0.000236508	NSGCwheat9K_4X GRINcore_1985_Disease_Manhattan
adult leaf rust reaction type	IWA7501	3B	207460055		4.02067	0.303915	0.000116065	NSGCwheat9K_spring GRINcore_1992_Disease_Manhattan
adult leaf rust reaction type	IWA2019	UNK	427241126	TRIAE_CS42_3AS_TGACv1_212306_AA0699790	4.05261	0.303915	0.000101298	NSGCwheat9K_spring GRINcore_1992_Disease_Manhattan
adult leaf rust severity	RFL_Contig996_818	UNK	981491855	TRIAE_CS42_2BS_TGACv1_147728_AA0487030	3.7799	0.328043	0.00031378	TCAP90K_LeafRustPanel AMPanel_LR_2012_Crookston
adult leaf rust severity	Jagger_c36_213	2B	33595822	TRIAE_CS42_2BS_TGACv1_146248_AA0460190	3.82565	0.328043	0.000260854	TCAP90K_LeafRustPanel AMPanel_LR_2012_Crookston
adult leaf rust severity	RAC875_c14105_66	UNK	0		3.83613	0.328043	0.000249976	TCAP90K_LeafRustPanel AMPanel_LR_2012_Crookston
adult leaf rust severity	Ra_c2110_805	UNK	0		3.8519	0.328043	0.00023441	TCAP90K_LeafRustPanel AMPanel_LR_2012_Crookston
adult leaf rust severity	Excalibur_rep_c68899_191	2B	29398608	TRIAE_CS42_2BS_TGACv1_147085_AA0477750	3.77672	0.328043	0.000317813	TCAP90K_LeafRustPanel AMPanel_LR_2012_Crookston
adult leaf rust severity	Excalibur_rep_c67177_503	3B	740448755	TRIAE_CS42_3DL_TGACv1_251747_AA0884480	3.76489	0.328043	0.000333242	TCAP90K_LeafRustPanel AMPanel_LR_2012_Crookston
adult leaf rust severity	Ra_c9190_1384	2B	178329305	TRIAE_CS42_2BL_TGACv1_130585_AA0414220	3.76914	0.328043	0.000327616	TCAP90K_LeafRustPanel AMPanel_LR_2012_Crookston
adult leaf rust severity	Kukri_rep_c104113_252	2A	220917803	TRIAE_CS42_1BL_TGACv1_031752_AA0120070	3.76869	0.328043	0.000328209	TCAP90K_LeafRustPanel AMPanel_LR_2012_Crookston
adult leaf rust severity	CAP8_c3418_225	6A	140243599		3.7991	0.328043	0.000290444	TCAP90K_LeafRustPanel AMPanel_LR_2012_Crookston
adult leaf rust reaction type	IWA7905	3B	479520497	TRIAE_CS42_3B_TGACv1_223564_AA0784040	3.70695	0.337535	0.00041954	NSGCwheat9K_spring GRINcore_1985_Disease_Manhattan
adult leaf rust reaction type	IWA6509	2B	53939461	TRIAE_CS42_2BS_TGACv1_147672_AA0486270	3.65438	0.337535	0.000515615	NSGCwheat9K_spring GRINcore_1985_Disease_Manhattan
adult leaf rust reaction type	IWA3383	3B	480340379	TRIAE_CS42_3B_TGACv1_222987_AA0774660	3.67314	0.337535	0.000479173	NSGCwheat9K_spring GRINcore_1985_Disease_Manhattan
adult leaf rust reaction type	IWA3327	UNK	1006828838	TRIAE_CS42_6BL_TGACv1_502794_AA1626450	3.67093	0.337535	0.000483342	NSGCwheat9K_spring GRINcore_1985_Disease_Manhattan
adult leaf rust reaction type	IWA3444	5B	211162358	TRIAE_CS42_5BL_TGACv1_407046_AA1352880	3.81827	0.337535	0.000268786	NSGCwheat9K_spring GRINcore_1985_Disease_Manhattan
adult leaf rust reaction type	IWA717	UNK	0	TRIAE_CS42_3AS_TGACv1_211047_AA0683860	3.7964	0.337535	0.000293619	NSGCwheat9K_spring GRINcore_1985_Disease_Manhattan
adult leaf rust reaction type	IWA6427	2B	42530152	TRIAE_CS42_2BS_TGACv1_147193_AA0479580	3.76068	0.337535	0.000338906	NSGCwheat9K_spring GRINcore_1985_Disease_Manhattan
adult leaf rust reaction type	IWA5886	UNK	0		3.72609	0.337535	0.00038894	NSGCwheat9K_spring GRINcore_1985_Disease_Manhattan
adult leaf rust reaction type	IWA4057	5B	221683413	TRIAE_CS42_5BL_TGACv1_404561_AA1304200	3.49982	0.340548	0.000931154	NSGCwheat9K_spring GRINcore_1986_Disease_Manhattan
adult leaf rust reaction type	IWA2415	2D	20542375	TRIAE_CS42_2DS_TGACv1_178188_AA0592440	3.47228	0.340548	0.0010321	NSGCwheat9K_spring GRINcore_1986_Disease_Manhattan
adult leaf rust reaction type	IWA4299	5A	94818203	TRIAE_CS42_5AL_TGACv1_375515_AA1223060	3.41382	0.340548	0.00128119	NSGCwheat9K_spring GRINcore_1986_Disease_Manhattan
adult leaf rust reaction type	IWA5118	5A	92806130	TRIAE_CS42_5AL_TGACv1_375515_AA1223050	3.3964	0.340548	0.00136558	NSGCwheat9K_spring GRINcore_1986_Disease_Manhattan
adult leaf rust reaction type	IWA7529	5D	116353556		3.3964	0.340548	0.00136558	NSGCwheat9K_spring GRINcore_1986_Disease_Manhattan
adult leaf rust reaction type	IWA3760	7A	18796421	TRIAE_CS42_7AS_TGACv1_569619_AA1820470	3.43024	0.340548	0.00120609	NSGCwheat9K_spring GRINcore_1986_Disease_Manhattan
adult leaf rust reaction type	IWA7007	6A	3654520	TRIAE_CS42_6AS_TGACv1_487646_AA1572020	3.423	0.340548	0.00123869	NSGCwheat9K_spring GRINcore_1986_Disease_Manhattan
adult leaf rust reaction type	IWA5465	UNK	814457306	TRIAE_CS42_7AL_TGACv1_558464_AA1793580	3.45075	0.340548	0.00111806	NSGCwheat9K_spring GRINcore_1986_Disease_Manhattan
adult leaf rust reaction type	IWA4602	6A	201877626	TRIAE_CS42_6AL_TGACv1_473004_AA1527990	3.46401	0.340548	0.00106439	NSGCwheat9K_spring GRINcore_1986_Disease_Manhattan
adult leaf rust reaction type	IWA3275	5B	229146857	TRIAE_CS42_5BL_TGACv1_404126_AA1285390	3.38317	0.341145	0.00143311	NSGCwheat9K_spring GRINcore_1986_Disease_Manhattan
adult leaf rust severity	Kukri_c11566_386	2B	214924770		3.73798	0.344929	0.000371016	TCAP90K_LeafRustPanel AMPanel_LR_2012_Crookston
adult leaf rust severity	GENE-0644_42	2D	60897799	TRIAE_CS42_2DS_TGACv1_178131_AA0591470	3.733	0.344929	0.000378427	TCAP90K_LeafRustPanel AMPanel_LR_2012_Crookston
adult leaf rust severity	RAC875_c37837_889	2B	32360112	TRIAE_CS42_2DS_TGACv1_177631_AA0581600	3.71826	0.349631	0.000401193	TCAP90K_LeafRustPanel AMPanel_LR_2012_Crookston
adult leaf rust severity	JD_c11869_1297	2B	29398679	TRIAE_CS42_2BS_TGACv1_147085_AA0477750	3.70605	0.349631	0.000421029	TCAP90K_LeafRustPanel AMPanel_LR_2012_Crookston
adult leaf rust severity	Ex_c7958_1923	2B	178323806	TRIAE_CS42_2BL_TGACv1_130585_AA0414220	3.70295	0.349631	0.000426206	TCAP90K_LeafRustPanel AMPanel_LR_2012_Crookston
adult leaf rust reaction type	IWA5382	1B	258599822	TRIAE_CS42_1BL_TGACv1_032269_AA0127740	3.88439	0.360854	0.000205172	NSGCwheat9K_spring GRINcore_1983_Disease_Manhattan
adult leaf rust reaction type	IWA5383	UNK	901195049	TRIAE_CS42_1BL_TGACv1_032269_AA0127740	3.88439	0.360854	0.000205172	NSGCwheat9K_spring GRINcore_1983_Disease_Manhattan
adult leaf rust reaction type	IWA6877	3A	62925339	TRIAE_CS42_3AL_TGACv1_196952_AA0663900	3.88257	0.360854	0.000206714	NSGCwheat9K_spring GRINcore_1983_Disease_Manhattan
adult leaf rust reaction type	IWA1215	2B	105624850	TRIAE_CS42_2BL_TGACv1_130220_AA0406580	3.55653	0.36875	0.000751576	NSGCwheat9K_4X GRINcore_1985_Disease_Manhattan
adult leaf rust reaction type	IWA8568	6A	201350905	TRIAE_CS42_6AL_TGACv1_471263_AA1505970	3.57387	0.36875	0.000703477	NSGCwheat9K_4X GRINcore_1985_Disease_Manhattan
adult leaf rust reaction type	IWA6858	6A	201350840	TRIAE_CS42_6AL_TGACv1_471263_AA1505970	3.57387	0.36875	0.000703477	NSGCwheat9K_4X GRINcore_1985_Disease_Manhattan
adult leaf rust reaction type	IWA6464	UNK	17982781	TRIAE_CS42_3B_TGACv1_230648_AA0830120	3.33425	0.370204	0.0017106	NSGCwheat9K_spring GRINcore_1986_Disease_Manhattan
adult leaf rust reaction type	IWA8185	3B	758262897	TRIAE_CS42_3B_TGACv1_224584_AA0798360	3.32316	0.370204	0.0017801	NSGCwheat9K_spring GRINcore_1986_Disease_Manhattan
adult leaf rust reaction type	IWA610	3B	495262215	TRIAE_CS42_3B_TGACv1_220628_AA0712740	3.31423	0.370204	0.00183794	NSGCwheat9K_spring GRINcore_1986_Disease_Manhattan
adult leaf rust reaction type	IWA611	3B	495262265	TRIAE_CS42_3B_TGACv1_220628_AA0712740	3.31423	0.370204	0.00183794	NSGCwheat9K_spring GRINcore_1986_Disease_Manhattan
adult leaf rust severity	Ku_c6193_821	5B	161697196	TRIAE_CS42_5BL_TGACv1_407059_AA1352960	3.67653	0.375382	0.000472851	TCAP90K_LeafRustPanel AMPanel_LR_2012_Crookston
adult leaf rust response	BS00021730_51	1A	57373163	TRIAE_CS42_1AL_TGACv1_001535_AA0031870	3.38057	0.382616	0.00144673	TCAP90K_LeafRustPanel AMPanel_LR_2012_StPaul
adult leaf rust response	D_contig22896_682	UNK	910431582	TRIAE_CS42_1DS_TGACv1_081183_AA0258450	2.94844	0.382616	0.00638765	TCAP90K_LeafRustPanel AMPanel_LR_2012_StPaul
adult leaf rust response	Kukri_c7936_630	UNK	931650657		2.94844	0.382616	0.00638765	TCAP90K_LeafRustPanel AMPanel_LR_2012_StPaul
adult leaf rust response	GENE-1529_694	UNK	460776181	TRIAE_CS42_U_TGACv1_642537_AA2119200	2.94844	0.382616	0.00638765	TCAP90K_LeafRustPanel AMPanel_LR_2012_StPaul
adult leaf rust response	IAAV1772	UNK	1335329008	TRIAE_CS42_1DS_TGACv1_080174_AA0242280	2.94844	0.382616	0.00638765	TCAP90K_LeafRustPanel AMPanel_LR_2012_StPaul
adult leaf rust response	GENE-4063_410	UNK	168270074	TRIAE_CS42_6DL_TGACv1_526913_AA1694920	2.94844	0.382616	0.00638765	TCAP90K_LeafRustPanel AMPanel_LR_2012_StPaul
adult leaf rust response	BS00077837_51	UNK	1383612458	TRIAE_CS42_1DS_TGACv1_082067_AA0263710	2.94844	0.382616	0.00638765	TCAP90K_LeafRustPanel AMPanel_LR_2012_StPaul
adult leaf rust response	GENE-0254_122	UNK	1084472607	TRIAE_CS42_1DS_TGACv1_080515_AA0249340	2.94844	0.382616	0.00638765	TCAP90K_LeafRustPanel AMPanel_LR_2012_StPaul
adult leaf rust response	D_contig07994_167	UNK	1226054986	TRIAE_CS42_1DS_TGACv1_080218_AA0243430	2.94844	0.382616	0.00638765	TCAP90K_LeafRustPanel AMPanel_LR_2012_StPaul
adult leaf rust response	BS00088671_51	1D	64891646	TRIAE_CS42_1DS_TGACv1_081015_AA0256810	2.94844	0.382616	0.00638765	TCAP90K_LeafRustPanel AMPanel_LR_2012_StPaul
adult leaf rust response	BS00022521_51	UNK	0		2.94844	0.382616	0.00638765	TCAP90K_LeafRustPanel AMPanel_LR_2012_StPaul
adult leaf rust response	BS00031056_51	1B	25198930	TRIAE_CS42_1BS_TGACv1_050100_AA0167390	2.94799	0.382616	0.00639695	TCAP90K_LeafRustPanel AMPanel_LR_2012_StPaul
adult leaf rust response	tplb0035p13_560	1B	65680714	TRIAE_CS42_1BS_TGACv1_049401_AA0152360	2.94799	0.382616	0.00639695	TCAP90K_LeafRustPanel AMPanel_LR_2012_StPaul
adult leaf rust response	Kukri_c14040_499	UNK	1321136126	TRIAE_CS42_1DS_TGACv1_080843_AA0254530	2.94844	0.382616	0.00638765	TCAP90K_LeafRustPanel AMPanel_LR_2012_StPaul
adult leaf rust response	GENE-0189_307	1D	56658055		2.94844	0.382616	0.00638765	TCAP90K_LeafRustPanel AMPanel_LR_2012_StPaul
adult leaf rust response	BobWhite_c15522_625	1D	61153725	TRIAE_CS42_1DS_TGACv1_080769_AA0253470	2.94844	0.382616	0.00638765	TCAP90K_LeafRustPanel AMPanel_LR_2012_StPaul
adult leaf rust response	BobWhite_rep_c49610_521	1B	90268004	TRIAE_CS42_1BS_TGACv1_050232_AA0169280	2.94844	0.382616	0.00638765	TCAP90K_LeafRustPanel AMPanel_LR_2012_StPaul
adult leaf rust response	GENE-0456_163	1B	58318572	TRIAE_CS42_1BS_TGACv1_049684_AA0159530	2.94844	0.382616	0.00638765	TCAP90K_LeafRustPanel AMPanel_LR_2012_StPaul
adult leaf rust response	GENE-0189_45	1B	62685542	TRIAE_CS42_1BS_TGACv1_051053_AA0177450	2.94844	0.382616	0.00638765	TCAP90K_LeafRustPanel AMPanel_LR_2012_StPaul
adult leaf rust response	BS00084722_51	1B	64864382	TRIAE_CS42_1BS_TGACv1_051206_AA0178480	2.94844	0.382616	0.00638765	TCAP90K_LeafRustPanel AMPanel_LR_2012_StPaul
adult leaf rust response	tplb0038o14_634	1B	76577749	TRIAE_CS42_1BS_TGACv1_050747_AA0175030	2.94844	0.382616	0.00638765	TCAP90K_LeafRustPanel AMPanel_LR_2012_StPaul
adult leaf rust response	BobWhite_c14526_271	1B	77808474	TRIAE_CS42_1DS_TGACv1_081003_AA0256670	2.94844	0.382616	0.00638765	TCAP90K_LeafRustPanel AMPanel_LR_2012_StPaul
adult leaf rust response	Tdurum_contig27840_304	1B	84209411	TRIAE_CS42_U_TGACv1_641720_AA2102470	2.94844	0.382616	0.00638765	TCAP90K_LeafRustPanel AMPanel_LR_2012_StPaul
adult leaf rust response	BobWhite_c14258_383	1B	93855321	TRIAE_CS42_1AL_TGACv1_004040_AA0052320	2.94844	0.382616	0.00638765	TCAP90K_LeafRustPanel AMPanel_LR_2012_StPaul
adult leaf rust response	BobWhite_c11817_376	1D	59820744	TRIAE_CS42_1AS_TGACv1_021012_AA0080690	2.94844	0.382616	0.00638765	TCAP90K_LeafRustPanel AMPanel_LR_2012_StPaul
adult leaf rust response	BobWhite_s63351_73	1D	28396802	TRIAE_CS42_1BS_TGACv1_051657_AA0180670	2.94844	0.382616	0.00638765	TCAP90K_LeafRustPanel AMPanel_LR_2012_StPaul
adult leaf rust response	BS00065311_51	1D	32024736	TRIAE_CS42_1DS_TGACv1_080127_AA0240650	2.94844	0.382616	0.00638765	TCAP90K_LeafRustPanel AMPanel_LR_2012_StPaul
adult leaf rust response	IAAV6948	1D	36394579	TRIAE_CS42_1AS_TGACv1_019881_AA0072380	2.94844	0.382616	0.00638765	TCAP90K_LeafRustPanel AMPanel_LR_2012_StPaul
adult leaf rust response	BS00058711_51	1D	36888705	TRIAE_CS42_1DS_TGACv1_080918_AA0255550	2.94844	0.382616	0.00638765	TCAP90K_LeafRustPanel AMPanel_LR_2012_StPaul
adult leaf rust response	RAC875_c56796_114	1D	48310743		2.94799	0.382616	0.00639695	TCAP90K_LeafRustPanel AMPanel_LR_2012_StPaul
adult leaf rust response	Excalibur_c2906_555	1D	59817990	TRIAE_CS42_1DS_TGACv1_080776_AA0253600	2.94844	0.382616	0.00638765	TCAP90K_LeafRustPanel AMPanel_LR_2012_StPaul
adult leaf rust response	RAC875_c46581_420	1B	90265913	TRIAE_CS42_1BS_TGACv1_050232_AA0169280	2.94799	0.382616	0.00639695	TCAP90K_LeafRustPanel AMPanel_LR_2012_StPaul
adult leaf rust response	BS00022194_51	4B	251212457	TRIAE_CS42_4BL_TGACv1_321823_AA1065860	2.94333	0.382616	0.00649411	TCAP90K_LeafRustPanel AMPanel_LR_2012_StPaul
adult leaf rust response	GENE-0346_235	UNK	685397770	TRIAE_CS42_1DS_TGACv1_080475_AA0248660	2.94799	0.382616	0.00639695	TCAP90K_LeafRustPanel AMPanel_LR_2012_StPaul
adult leaf rust response	GENE-0644_42	2D	60897799	TRIAE_CS42_2DS_TGACv1_178131_AA0591470	2.92996	0.382616	0.00678011	TCAP90K_LeafRustPanel AMPanel_LR_2012_StPaul
adult leaf rust response	RAC875_rep_c73524_82	UNK	1284161309	TRIAE_CS42_5AL_TGACv1_374663_AA1206030	2.91376	0.382616	0.00714199	TCAP90K_LeafRustPanel AMPanel_LR_2012_StPaul
adult leaf rust response	IWA5480	6A	197621301	TRIAE_CS42_6AL_TGACv1_472065_AA1517340	2.91398	0.382616	0.00713697	TCAP90K_LeafRustPanel AMPanel_LR_2012_StPaul
adult leaf rust response	IWA3559	UNK	638988286	TRIAE_CS42_3AL_TGACv1_196872_AA0663440	2.91411	0.382616	0.00713403	TCAP90K_LeafRustPanel AMPanel_LR_2012_StPaul
adult leaf rust response	BobWhite_c46381_91	UNK	0		2.91437	0.382616	0.00712807	TCAP90K_LeafRustPanel AMPanel_LR_2012_StPaul
adult leaf rust response	GENE-0815_140	1B	3423372	TRIAE_CS42_1BS_TGACv1_049842_AA0162720	2.91777	0.382616	0.0070509	TCAP90K_LeafRustPanel AMPanel_LR_2012_StPaul
adult leaf rust response	Excalibur_c45655_318	1B	53449789		2.91941	0.382616	0.00701395	TCAP90K_LeafRustPanel AMPanel_LR_2012_StPaul
adult leaf rust response	Tdurum_contig64606_1106	UNK	676082182	TRIAE_CS42_3AL_TGACv1_195540_AA0650930	2.92095	0.382616	0.00697936	TCAP90K_LeafRustPanel AMPanel_LR_2012_StPaul
adult leaf rust response	Excalibur_c53864_331	4A	194010628	TRIAE_CS42_4AL_TGACv1_288915_AA0961300	2.92126	0.382616	0.00697232	TCAP90K_LeafRustPanel AMPanel_LR_2012_StPaul
adult leaf rust response	Excalibur_c58433_839	1B	17596073	TRIAE_CS42_1BS_TGACv1_049587_AA0157320	2.92146	0.382616	0.00696799	TCAP90K_LeafRustPanel AMPanel_LR_2012_StPaul
adult leaf rust response	RAC875_c5544_725	1B	28589834	TRIAE_CS42_1BS_TGACv1_050369_AA0171290	2.92737	0.382616	0.00683684	TCAP90K_LeafRustPanel AMPanel_LR_2012_StPaul
adult leaf rust response	IACX20344	1B	103568005	TRIAE_CS42_1BS_TGACv1_049473_AA0154380	2.92796	0.382616	0.00682393	TCAP90K_LeafRustPanel AMPanel_LR_2012_StPaul
adult leaf rust response	BS00110463_51	1B	10223276	TRIAE_CS42_1BS_TGACv1_049965_AA0164870	2.92847	0.382616	0.0068127	TCAP90K_LeafRustPanel AMPanel_LR_2012_StPaul
adult leaf rust response	RFL_Contig2670_718	1B	59945406	TRIAE_CS42_1BS_TGACv1_050070_AA0166960	2.9288	0.382616	0.00680557	TCAP90K_LeafRustPanel AMPanel_LR_2012_StPaul
adult leaf rust response	Excalibur_c43044_385	7D	15959632	TRIAE_CS42_7DS_TGACv1_622963_AA2047890	2.93034	0.382616	0.00677184	TCAP90K_LeafRustPanel AMPanel_LR_2012_StPaul
adult leaf rust response	RAC875_c37857_158	UNK	934579764	TRIAE_CS42_1DS_TGACv1_080475_AA0248660	2.94799	0.382616	0.00639695	TCAP90K_LeafRustPanel AMPanel_LR_2012_StPaul
adult leaf rust response	IAAV7445	UNK	1314965538	TRIAE_CS42_1DS_TGACv1_080247_AA0244200	2.93154	0.382616	0.00674576	TCAP90K_LeafRustPanel AMPanel_LR_2012_StPaul
adult leaf rust response	BobWhite_c44165_441	5B	110274851	TRIAE_CS42_5BL_TGACv1_407231_AA1354670	2.93154	0.382616	0.00674576	TCAP90K_LeafRustPanel AMPanel_LR_2012_StPaul
adult leaf rust response	BS00003729_51	7D	237739621	TRIAE_CS42_7AL_TGACv1_558016_AA1789070	2.93172	0.382616	0.00674171	TCAP90K_LeafRustPanel AMPanel_LR_2012_StPaul
adult leaf rust response	Excalibur_c6782_253	UNK	0	TRIAE_CS42_3DS_TGACv1_271954_AA0911680	2.93291	0.382616	0.00671605	TCAP90K_LeafRustPanel AMPanel_LR_2012_StPaul
adult leaf rust response	BobWhite_c54480_387	3B	9633333		2.94029	0.382616	0.00655812	TCAP90K_LeafRustPanel AMPanel_LR_2012_StPaul
adult leaf rust response	BS00066117_51	1A	103101659	TRIAE_CS42_1AS_TGACv1_020263_AA0076070	2.94061	0.382616	0.00655135	TCAP90K_LeafRustPanel AMPanel_LR_2012_StPaul
adult leaf rust response	IWA4055	4B	267370296	TRIAE_CS42_4BL_TGACv1_322467_AA1071420	2.94102	0.382616	0.00654263	TCAP90K_LeafRustPanel AMPanel_LR_2012_StPaul
adult leaf rust response	BS00049883_51	UNK	1347001098	TRIAE_CS42_1DS_TGACv1_080158_AA0241800	2.9414	0.382616	0.00653462	TCAP90K_LeafRustPanel AMPanel_LR_2012_StPaul
adult leaf rust response	IAAV5812	UNK	1429439249	TRIAE_CS42_1AS_TGACv1_019469_AA0067040	2.94163	0.382616	0.00652981	TCAP90K_LeafRustPanel AMPanel_LR_2012_StPaul
adult leaf rust response	Tdurum_contig12812_83	4B	242472305	TRIAE_CS42_1BS_TGACv1_055269_AA0182540	2.94222	0.382616	0.00651742	TCAP90K_LeafRustPanel AMPanel_LR_2012_StPaul
adult leaf rust response	GENE-1934_501	3D	123363309	TRIAE_CS42_3DL_TGACv1_251106_AA0877450	2.94269	0.382616	0.00650746	TCAP90K_LeafRustPanel AMPanel_LR_2012_StPaul
adult leaf rust response	RFL_Contig4059_310	1B	49770066	TRIAE_CS42_1BL_TGACv1_032478_AA0130300	2.94844	0.382616	0.00638765	TCAP90K_LeafRustPanel AMPanel_LR_2012_StPaul
adult leaf rust response	JD_c10917_403	UNK	1145652809	TRIAE_CS42_1DS_TGACv1_080154_AA0241640	2.94537	0.382616	0.00645145	TCAP90K_LeafRustPanel AMPanel_LR_2012_StPaul
adult leaf rust response	BS00073034_51	1B	68764698	TRIAE_CS42_1BS_TGACv1_050694_AA0174490	2.94537	0.382616	0.00645145	TCAP90K_LeafRustPanel AMPanel_LR_2012_StPaul
adult leaf rust response	IAAV268	1B	56695641	TRIAE_CS42_1BS_TGACv1_049370_AA0150930	2.94844	0.382616	0.00638765	TCAP90K_LeafRustPanel AMPanel_LR_2012_StPaul
adult leaf rust response	GENE-0084_248	1A	124061636	TRIAE_CS42_1AS_TGACv1_020795_AA0079890	2.94844	0.382616	0.00638765	TCAP90K_LeafRustPanel AMPanel_LR_2012_StPaul
adult leaf rust response	BS00031417_51	1B	23559739	TRIAE_CS42_1BS_TGACv1_049804_AA0161840	2.94844	0.382616	0.00638765	TCAP90K_LeafRustPanel AMPanel_LR_2012_StPaul
adult leaf rust response	BS00097523_51	1D	12571161	TRIAE_CS42_1DS_TGACv1_080133_AA0240930	2.95128	0.382616	0.00632919	TCAP90K_LeafRustPanel AMPanel_LR_2012_StPaul
adult leaf rust response	CAP8_c2544_283	1D	61154481	TRIAE_CS42_1DS_TGACv1_080769_AA0253470	2.95128	0.382616	0.00632919	TCAP90K_LeafRustPanel AMPanel_LR_2012_StPaul
adult leaf rust response	RAC875_c82649_146	1D	58645267	TRIAE_CS42_1BS_TGACv1_049594_AA0157430	2.95128	0.382616	0.00632919	TCAP90K_LeafRustPanel AMPanel_LR_2012_StPaul
adult leaf rust response	IAAV4055	1D	57437099	TRIAE_CS42_1DS_TGACv1_080858_AA0254710	2.95128	0.382616	0.00632919	TCAP90K_LeafRustPanel AMPanel_LR_2012_StPaul
adult leaf rust response	JG_c8473_141	1D	56760400	TRIAE_CS42_1DS_TGACv1_080465_AA0248500	2.95128	0.382616	0.00632919	TCAP90K_LeafRustPanel AMPanel_LR_2012_StPaul
adult leaf rust response	BS00064750_51	1D	56653380		2.95128	0.382616	0.00632919	TCAP90K_LeafRustPanel AMPanel_LR_2012_StPaul
adult leaf rust response	IAAV4723	1D	56251372		2.95128	0.382616	0.00632919	TCAP90K_LeafRustPanel AMPanel_LR_2012_StPaul
adult leaf rust response	Excalibur_c18184_132	1D	55731278	TRIAE_CS42_1DS_TGACv1_080324_AA0245930	2.95128	0.382616	0.00632919	TCAP90K_LeafRustPanel AMPanel_LR_2012_StPaul
adult leaf rust response	IAAV2773	1D	54239945	TRIAE_CS42_1DS_TGACv1_080576_AA0250430	2.95128	0.382616	0.00632919	TCAP90K_LeafRustPanel AMPanel_LR_2012_StPaul
adult leaf rust response	GENE-0121_495	1D	53786393	TRIAE_CS42_1DS_TGACv1_081046_AA0257100	2.95128	0.382616	0.00632919	TCAP90K_LeafRustPanel AMPanel_LR_2012_StPaul
adult leaf rust response	GENE-0565_201	1D	42695388		2.95128	0.382616	0.00632919	TCAP90K_LeafRustPanel AMPanel_LR_2012_StPaul
adult leaf rust response	BS00110545_51	1D	42373631	TRIAE_CS42_1BS_TGACv1_050729_AA0174830	2.95128	0.382616	0.00632919	TCAP90K_LeafRustPanel AMPanel_LR_2012_StPaul
adult leaf rust response	IACX3431	1D	36394584	TRIAE_CS42_1AS_TGACv1_019881_AA0072380	2.95128	0.382616	0.00632919	TCAP90K_LeafRustPanel AMPanel_LR_2012_StPaul
adult leaf rust response	BS00021902_51	1D	32864446	TRIAE_CS42_1DS_TGACv1_080861_AA0254860	2.95128	0.382616	0.00632919	TCAP90K_LeafRustPanel AMPanel_LR_2012_StPaul
adult leaf rust response	tplb0055p02_1074	1D	9459233	TRIAE_CS42_1DS_TGACv1_080295_AA0245480	2.95128	0.382616	0.00632919	TCAP90K_LeafRustPanel AMPanel_LR_2012_StPaul
adult leaf rust response	Excalibur_c66156_743	1D	64448052	TRIAE_CS42_1DS_TGACv1_080769_AA0253450	2.95128	0.382616	0.00632919	TCAP90K_LeafRustPanel AMPanel_LR_2012_StPaul
adult leaf rust response	BS00030667_51	1D	385887	TRIAE_CS42_1AS_TGACv1_019686_AA0069930	2.95128	0.382616	0.00632919	TCAP90K_LeafRustPanel AMPanel_LR_2012_StPaul
adult leaf rust response	TA005710-0827	1B	203666168	TRIAE_CS42_1DS_TGACv1_081848_AA0263000	2.95128	0.382616	0.00632919	TCAP90K_LeafRustPanel AMPanel_LR_2012_StPaul
adult leaf rust response	Kukri_rep_c111568_656	1B	152171709		2.95128	0.382616	0.00632919	TCAP90K_LeafRustPanel AMPanel_LR_2012_StPaul
adult leaf rust response	Kukri_c5299_462	1B	119983270	TRIAE_CS42_1DS_TGACv1_080521_AA0249500	2.95128	0.382616	0.00632919	TCAP90K_LeafRustPanel AMPanel_LR_2012_StPaul
adult leaf rust response	BS00069316_51	1B	115868019		2.95128	0.382616	0.00632919	TCAP90K_LeafRustPanel AMPanel_LR_2012_StPaul
adult leaf rust response	GENE-2762_144	1B	103009045	TRIAE_CS42_1BS_TGACv1_049560_AA0156890	2.95128	0.382616	0.00632919	TCAP90K_LeafRustPanel AMPanel_LR_2012_StPaul
adult leaf rust response	IAAV6799	1B	102898484		2.95128	0.382616	0.00632919	TCAP90K_LeafRustPanel AMPanel_LR_2012_StPaul
adult leaf rust response	BS00038368_51	1B	101023013	TRIAE_CS42_1BS_TGACv1_049785_AA0161380	2.95128	0.382616	0.00632919	TCAP90K_LeafRustPanel AMPanel_LR_2012_StPaul
adult leaf rust response	BS00035794_51	1B	100223656	TRIAE_CS42_1BS_TGACv1_050947_AA0176850	2.95128	0.382616	0.00632919	TCAP90K_LeafRustPanel AMPanel_LR_2012_StPaul
adult leaf rust response	BS00093102_51	1B	99921432	TRIAE_CS42_1BS_TGACv1_050808_AA0175780	2.95128	0.382616	0.00632919	TCAP90K_LeafRustPanel AMPanel_LR_2012_StPaul
adult leaf rust response	Jagger_c6107_116	1B	99181803	TRIAE_CS42_1BS_TGACv1_049716_AA0160350	2.95128	0.382616	0.00632919	TCAP90K_LeafRustPanel AMPanel_LR_2012_StPaul
adult leaf rust response	Kukri_c24684_134	1B	91594716	TRIAE_CS42_1DS_TGACv1_080140_AA0241150	2.95128	0.382616	0.00632919	TCAP90K_LeafRustPanel AMPanel_LR_2012_StPaul
adult leaf rust response	RAC875_rep_c69176_194	1B	90266587	TRIAE_CS42_1BS_TGACv1_050232_AA0169280	2.95128	0.382616	0.00632919	TCAP90K_LeafRustPanel AMPanel_LR_2012_StPaul
adult leaf rust response	GENE-2766_500	1B	80096886	TRIAE_CS42_1BS_TGACv1_049394_AA0152000	2.95128	0.382616	0.00632919	TCAP90K_LeafRustPanel AMPanel_LR_2012_StPaul
adult leaf rust response	IAAV4676	1D	61779159	TRIAE_CS42_1DS_TGACv1_080812_AA0254030	2.95128	0.382616	0.00632919	TCAP90K_LeafRustPanel AMPanel_LR_2012_StPaul
adult leaf rust response	tplb0053b16_1030	1D	64765434	TRIAE_CS42_1BS_TGACv1_050457_AA0172280	2.95128	0.382616	0.00632919	TCAP90K_LeafRustPanel AMPanel_LR_2012_StPaul
adult leaf rust response	Tdurum_contig10663_1143	1A	169549294	TRIAE_CS42_1AS_TGACv1_019606_AA0068930	2.94844	0.382616	0.00638765	TCAP90K_LeafRustPanel AMPanel_LR_2012_StPaul
adult leaf rust response	GENE-0400_330	UNK	994097408	TRIAE_CS42_1DS_TGACv1_080423_AA0247630	2.95128	0.382616	0.00632919	TCAP90K_LeafRustPanel AMPanel_LR_2012_StPaul
adult leaf rust response	GENE-0564_125	1A	168271817	TRIAE_CS42_1AS_TGACv1_019004_AA0057710	2.94844	0.382616	0.00638765	TCAP90K_LeafRustPanel AMPanel_LR_2012_StPaul
adult leaf rust response	IACX3433	1A	156666385	TRIAE_CS42_1AS_TGACv1_019881_AA0072380	2.94844	0.382616	0.00638765	TCAP90K_LeafRustPanel AMPanel_LR_2012_StPaul
adult leaf rust response	BS00064406_51	1A	152150428	TRIAE_CS42_1AS_TGACv1_019537_AA0067780	2.94844	0.382616	0.00638765	TCAP90K_LeafRustPanel AMPanel_LR_2012_StPaul
adult leaf rust response	IWA3560	UNK	638988286	TRIAE_CS42_3AL_TGACv1_196872_AA0663440	2.91146	0.382616	0.00719478	TCAP90K_LeafRustPanel AMPanel_LR_2012_StPaul
adult leaf rust response	TA004698-0181	1A	18185913	TRIAE_CS42_1AS_TGACv1_020740_AA0079670	2.94844	0.382616	0.00638765	TCAP90K_LeafRustPanel AMPanel_LR_2012_StPaul
adult leaf rust response	Excalibur_c49234_475	1A	2094578	TRIAE_CS42_1AS_TGACv1_020044_AA0074220	2.94844	0.382616	0.00638765	TCAP90K_LeafRustPanel AMPanel_LR_2012_StPaul
adult leaf rust response	JD_c2280_91	2B	57231303	TRIAE_CS42_2BS_TGACv1_146144_AA0456640	2.9502	0.382616	0.0063513	TCAP90K_LeafRustPanel AMPanel_LR_2012_StPaul
adult leaf rust response	Excalibur_c63009_102	3B	760999312	TRIAE_CS42_3B_TGACv1_223057_AA0775830	2.95056	0.382616	0.00634392	TCAP90K_LeafRustPanel AMPanel_LR_2012_StPaul
adult leaf rust response	IACX6800	UNK	0		2.95128	0.382616	0.00632919	TCAP90K_LeafRustPanel AMPanel_LR_2012_StPaul
adult leaf rust response	GENE-0496_408	UNK	0		2.95128	0.382616	0.00632919	TCAP90K_LeafRustPanel AMPanel_LR_2012_StPaul
adult leaf rust response	GENE-0411_350	UNK	0		2.95128	0.382616	0.00632919	TCAP90K_LeafRustPanel AMPanel_LR_2012_StPaul
adult leaf rust response	BobWhite_c872_311	UNK	0		2.95128	0.382616	0.00632919	TCAP90K_LeafRustPanel AMPanel_LR_2012_StPaul
adult leaf rust response	BS00091445_51	UNK	0		2.95128	0.382616	0.00632919	TCAP90K_LeafRustPanel AMPanel_LR_2012_StPaul
adult leaf rust response	IAAV3583	UNK	3539568	TRIAE_CS42_1AS_TGACv1_019363_AA0065610	2.95128	0.382616	0.00632919	TCAP90K_LeafRustPanel AMPanel_LR_2012_StPaul
adult leaf rust response	BS00088256_51	UNK	1032942838	TRIAE_CS42_1DS_TGACv1_081075_AA0257430	2.95128	0.382616	0.00632919	TCAP90K_LeafRustPanel AMPanel_LR_2012_StPaul
adult leaf rust response	Kukri_rep_c108883_500	1D	65971006	TRIAE_CS42_1DS_TGACv1_081630_AA0262070	2.95128	0.382616	0.00632919	TCAP90K_LeafRustPanel AMPanel_LR_2012_StPaul
adult leaf rust response	BS00091317_51	UNK	929395381	TRIAE_CS42_1DS_TGACv1_080328_AA0246030	2.95128	0.382616	0.00632919	TCAP90K_LeafRustPanel AMPanel_LR_2012_StPaul
adult leaf rust response	IAAV4677	UNK	838234345	TRIAE_CS42_1DS_TGACv1_081377_AA0260340	2.95128	0.382616	0.00632919	TCAP90K_LeafRustPanel AMPanel_LR_2012_StPaul
adult leaf rust response	BS00067404_51	UNK	1366610967	TRIAE_CS42_1DS_TGACv1_080274_AA0244960	2.95128	0.382616	0.00632919	TCAP90K_LeafRustPanel AMPanel_LR_2012_StPaul
adult leaf rust response	D_contig18874_367	UNK	1105285447	TRIAE_CS42_1DS_TGACv1_081257_AA0259300	2.95128	0.382616	0.00632919	TCAP90K_LeafRustPanel AMPanel_LR_2012_StPaul
adult leaf rust response	BobWhite_c3068_393	UNK	1251057881		2.95128	0.382616	0.00632919	TCAP90K_LeafRustPanel AMPanel_LR_2012_StPaul
adult leaf rust response	BS00104686_51	UNK	1393193121	TRIAE_CS42_1BS_TGACv1_050322_AA0170640	2.95128	0.382616	0.00632919	TCAP90K_LeafRustPanel AMPanel_LR_2012_StPaul
adult leaf rust response	IACX18625	UNK	835620479	TRIAE_CS42_1BS_TGACv1_050329_AA0170760	2.95128	0.382616	0.00632919	TCAP90K_LeafRustPanel AMPanel_LR_2012_StPaul
adult leaf rust response	Kukri_c7886_195	UNK	1374633625	TRIAE_CS42_1AS_TGACv1_021860_AA0082210	2.95128	0.382616	0.00632919	TCAP90K_LeafRustPanel AMPanel_LR_2012_StPaul
adult leaf rust response	IAAV9195	6D	68245488	TRIAE_CS42_6DS_TGACv1_543687_AA1743130	2.95128	0.382616	0.00632919	TCAP90K_LeafRustPanel AMPanel_LR_2012_StPaul
adult leaf rust response	GENE-2162_650	4D	73861373	TRIAE_CS42_4DL_TGACv1_345465_AA1153300	2.95128	0.382616	0.00632919	TCAP90K_LeafRustPanel AMPanel_LR_2012_StPaul
adult leaf rust response	RAC875_c85881_200	1D	79396498	TRIAE_CS42_1BS_TGACv1_051438_AA0179790	2.95128	0.382616	0.00632919	TCAP90K_LeafRustPanel AMPanel_LR_2012_StPaul
adult leaf rust response	RAC875_c42715_856	1D	78173177	TRIAE_CS42_1DS_TGACv1_080505_AA0249220	2.95128	0.382616	0.00632919	TCAP90K_LeafRustPanel AMPanel_LR_2012_StPaul
adult leaf rust response	RFL_Contig1952_781	1D	77262761	TRIAE_CS42_1AS_TGACv1_020363_AA0076980	2.95128	0.382616	0.00632919	TCAP90K_LeafRustPanel AMPanel_LR_2012_StPaul
adult leaf rust response	TA002664-0848	1D	67147504	TRIAE_CS42_1DS_TGACv1_080355_AA0246530	2.95128	0.382616	0.00632919	TCAP90K_LeafRustPanel AMPanel_LR_2012_StPaul
adult leaf rust response	IACX7921	1B	142967655	TRIAE_CS42_1BL_TGACv1_031758_AA0120200	2.91242	0.382616	0.00717277	TCAP90K_LeafRustPanel AMPanel_LR_2012_StPaul
adult leaf rust response	Tdurum_contig64606_1309	UNK	676082182	TRIAE_CS42_3AL_TGACv1_195540_AA0650930	2.90567	0.382616	0.00732946	TCAP90K_LeafRustPanel AMPanel_LR_2012_StPaul
adult leaf rust response	GENE-4777_662	UNK	1339887616	TRIAE_CS42_1BS_TGACv1_050369_AA0171290	2.9112	0.382616	0.00720084	TCAP90K_LeafRustPanel AMPanel_LR_2012_StPaul
adult leaf rust response	BS00092426_51	1B	61211603	TRIAE_CS42_U_TGACv1_642537_AA2119170	2.86541	0.382616	0.00832933	TCAP90K_LeafRustPanel AMPanel_LR_2012_StPaul
adult leaf rust response	Kukri_c29541_416	4B	94711234		2.86263	0.382616	0.00840276	TCAP90K_LeafRustPanel AMPanel_LR_2012_StPaul
adult leaf rust response	BS00004316_51	1B	117470876		2.86263	0.382616	0.00840276	TCAP90K_LeafRustPanel AMPanel_LR_2012_StPaul
adult leaf rust response	IAAV4559	1B	60877898	TRIAE_CS42_1BS_TGACv1_050832_AA0176050	2.86263	0.382616	0.00840276	TCAP90K_LeafRustPanel AMPanel_LR_2012_StPaul
adult leaf rust response	CAP8_c2036_140	1A	141157721	TRIAE_CS42_1AS_TGACv1_020553_AA0078350	2.86263	0.382616	0.00840276	TCAP90K_LeafRustPanel AMPanel_LR_2012_StPaul
adult leaf rust response	RAC875_c767_4007	6A	29961861		2.86481	0.382616	0.00834509	TCAP90K_LeafRustPanel AMPanel_LR_2012_StPaul
adult leaf rust response	GENE-0256_368	1A	22077667	TRIAE_CS42_1AS_TGACv1_019881_AA0072380	2.86483	0.382616	0.00834474	TCAP90K_LeafRustPanel AMPanel_LR_2012_StPaul
adult leaf rust response	GENE-0163_519	UNK	805083386	TRIAE_CS42_1DS_TGACv1_082101_AA0263790	2.86541	0.382616	0.00832933	TCAP90K_LeafRustPanel AMPanel_LR_2012_StPaul
adult leaf rust response	Excalibur_c55348_283	4D	67693120	TRIAE_CS42_4DS_TGACv1_361271_AA1164650	2.86541	0.382616	0.00832933	TCAP90K_LeafRustPanel AMPanel_LR_2012_StPaul
adult leaf rust response	IAAV8714	1D	32864377	TRIAE_CS42_1DS_TGACv1_080861_AA0254860	2.86541	0.382616	0.00832933	TCAP90K_LeafRustPanel AMPanel_LR_2012_StPaul
adult leaf rust response	IACX6397	1B	116445980	TRIAE_CS42_1BS_TGACv1_049696_AA0159960	2.86541	0.382616	0.00832933	TCAP90K_LeafRustPanel AMPanel_LR_2012_StPaul
adult leaf rust response	BS00063080_51	1B	109620196	TRIAE_CS42_1BS_TGACv1_049878_AA0163450	2.86541	0.382616	0.00832933	TCAP90K_LeafRustPanel AMPanel_LR_2012_StPaul
adult leaf rust response	IACX20130	1B	106821703	TRIAE_CS42_1BS_TGACv1_051438_AA0179790	2.86541	0.382616	0.00832933	TCAP90K_LeafRustPanel AMPanel_LR_2012_StPaul
adult leaf rust response	Kukri_rep_c105316_262	1B	105649121	TRIAE_CS42_1BS_TGACv1_051132_AA0177990	2.86541	0.382616	0.00832933	TCAP90K_LeafRustPanel AMPanel_LR_2012_StPaul
adult leaf rust response	BS00091993_51	1B	53849095	TRIAE_CS42_1BS_TGACv1_049619_AA0158260	2.86541	0.382616	0.00832933	TCAP90K_LeafRustPanel AMPanel_LR_2012_StPaul
adult leaf rust response	IAAV587	1B	56699737	TRIAE_CS42_1DS_TGACv1_080447_AA0248210	2.86218	0.382616	0.00841467	TCAP90K_LeafRustPanel AMPanel_LR_2012_StPaul
adult leaf rust response	IAAV7845	1B	15359735	TRIAE_CS42_1BS_TGACv1_049542_AA0156290	2.86541	0.382616	0.00832933	TCAP90K_LeafRustPanel AMPanel_LR_2012_StPaul
adult leaf rust response	GENE-0032_951	1A	33070229	TRIAE_CS42_1AS_TGACv1_019973_AA0073360	2.86541	0.382616	0.00832933	TCAP90K_LeafRustPanel AMPanel_LR_2012_StPaul
[truncated: 2,255 more rows]

## Sheet: T3_leafrust
trait	marker	chromosome	position	gene	z-score	q-value	p-value	phenotype/genotype trial
[truncated: 99 more rows]

## Sheet: T3_stemrust
trait	marker	chromosome	position	gene	z-score	q-value	p-value	phenotype/genotype trial
[truncated: 108 more rows]

[truncated: 2 more sheets: T3_striperust, Gene_positions]
