# Supplementary material for: Inferring defense-related gene families in Arabidopsis and wheat
Source: BMC Genomics. 2017 Dec 19;18:980. doi: 10.1186/s12864-017-4381-3 (PMC5738178; doi:10.1186/s12864-017-4381-3)
Supplement: Supplementary file 5 — The distributions of 11 protein-coding gene families over 21 defense-related traits in Arabidopsis. (XLSX 18 kb) [file 12864_2017_4381_MOESM5_ESM.xlsx]

## Sheet: Sheet1
Phenotype	Phenotype description	Pathogen species	Pathogen type	Pathogen strain	Plant growth stage	No. significant SNPs within genes	No. significant SNPs in other regions	Total no. significant SNPs	%	ABC (shared)	ABC (unshared)	NLR (shared)	NLR (unshared)	START (shared)	START (unshared)	Cupin fold (shared)	Cupin fold (unshared)	Kinase (shared)	Kinase (unshared)	Peroxidase (shared)	Peroxidase (unshared)	Protease (shared)	Protease (unshared)	P450 (shared)	P450 (unshared)	TPR (shared)	TPR (unshared)	TF (shared)	TF (unshared)	Transporter (shared)	Transporter (unshared)		ABC	Cupin fold	Kinase	NLR	P450	Peroxidase	Protease	START	TPR	Transcription factor	Transporter	Total
AvrPphB	Hypersensitive Response	Pseudomonas syringae	Bacteria	DC3000::avrPphB	23 day after germination	6598	25752	32350	0.203957	1	3	7	2	0	2	0	1	5	4	1	0	1	0	0	2	3	2	3	3	0	0		4	9	2	1	9	1	1	2	5	6	0	40
AvrRpm1	Hypersensitive Response	Pseudomonas syringae	Bacteria	DC3000::avrRpm1	23 day after germination	3382	9635	13017	0.259814	0	1	3	5	0	1	0	1	7	5	0	0	0	0	1	3	6	8	1	4	0	2		1	8	1	1	12	0	0	4	14	5	2	48
AvrB	Hypersensitive Response	Pseudomonas syringae	Bacteria	DC3000::avrB	23 day after germination	3583	12111	15694	0.228304	0	1	4	4	0	1	0	1	6	6	0	0	0	0	1	3	6	8	1	5	0	2		1	8	1	1	12	0	0	4	14	6	2	49
AvrRpt2	Hypersensitive Response	Pseudomonas syringae	Bacteria	DC3000::avrRpt2	23 day after germination	1832	9430	11262	0.162671	0	0	0	0	0	0	0	0	0	1	0	0	0	0	0	0	0	1	0	0	0	1		0	0	0	0	1	0	0	0	1	0	1	3
DC3000	Bacterial titers of Pseudomonas syringae pv. tomato DC3000	Pseudomonas syringae	Bacteria	DC3000	UNK	7312	40948	48260	0.151513	5	9	7	9	0	3	3	2	9	23	1	0	0	0	2	6	10	18	7	17	1	6		14	16	3	5	32	1	0	8	28	24	7	138
LP23.1a	Disease presence or absence	Pseudomonas viridiflava	Bacteria	LP23.1a	19 days after germination	4889	27483	32372	0.151026	8	5	9	13	0	0	1	4	7	11	0	1	0	0	1	1	4	15	3	8	0	4		13	22	0	5	18	1	0	2	19	11	4	95
RMX23.1a	Disease presence or absence	Pseudomonas viridiflava	Bacteria	RMX23.1a	19 days after germination	8451	49683	58134	0.145371	9	31	6	38	0	4	1	27	3	89	1	0	0	1	2	17	5	84	4	30	0	20		40	44	4	28	92	1	1	19	89	34	20	372
RMX3.1b	Disease presence or absence	Pseudomonas viridiflava	Bacteria	RMX3.1b	19 days after germination	4111	24711	28822	0.142634	3	5	1	3	0	0	0	0	0	6	2	1	1	0	0	2	3	2	1	4	0	1		8	4	0	0	6	3	1	2	5	5	1	35
PNA3.3a	Disease presence or absence	Pseudomonas viridiflava	Bacteria	PNA3.3a	19 days after germination	4077	28624	32701	0.124675	4	0	3	2	0	0	0	3	2	7	1	0	0	0	0	2	4	4	0	3	0	2		4	5	0	3	9	1	0	2	8	3	2	37
ME3.1b	Disease presence or absence	Pseudomonas viridiflava	Bacteria	ME3.1b	19 days after germination	17101	78647	95748	0.178604	27	38	35	44	3	5	18	21	35	91	13	1	7	1	18	18	47	115	17	37	11	25		65	79	8	39	126	14	8	36	162	54	36	627
LP23.1a CFU2	In planta bacterial growth	Pseudomonas viridiflava	Bacteria	LP23.1a	19 days after germination	6543	22994	29537	0.221519	12	14	14	23	0	0	8	13	25	51	12	0	6	1	9	11	23	76	14	24	7	13		26	37	0	21	76	12	7	20	99	38	20	356
RMX23.1a CFU2	In planta bacterial growth	Pseudomonas viridiflava	Bacteria	RMX23.1a	19 days after germination	16430	66959	83389	0.197028	28	37	40	41	3	5	18	32	46	102	12	1	8	1	18	19	50	111	25	43	11	27		65	81	8	50	148	13	9	37	161	68	38	678
RMX3.1b CFU2	In planta bacterial growth	Pseudomonas viridiflava	Bacteria	RMX3.1b	19 days after germination	6989	34149	41138	0.169892	6	14	20	17	1	2	5	9	13	26	4	1	2	0	8	3	12	42	14	16	4	11		20	37	3	14	39	5	2	11	54	30	15	230
PNA3.3a CFU2	In planta bacterial growth	Pseudomonas viridiflava	Bacteria	PNA3.3a	19 days after germination	10323	59463	69786	0.147924	11	33	24	24	2	4	13	3	22	50	4	1	3	0	10	12	33	50	7	26	5	18		44	48	6	16	72	5	3	22	83	33	23	355
ME3.1b CFU2	In planta bacterial growth	Pseudomonas viridiflava	Bacteria	ME3.1b	19 days after germination	3570	19899	23469	0.152116	4	7	8	7	0	1	3	5	8	13	1	0	1	0	2	1	5	11	3	2	0	1		11	15	1	8	21	1	1	3	16	5	1	83
Emco5	Disease presence or absence	Peronospora parasitica	Fungi	UNK	Seedling	1945	11997	13942	0.139507	0	1	1	0	0	1	0	0	0	0	0	0	1	0	0	0	0	0	0	2	1	0		1	1	1	0	0	0	1	0	0	2	1	7
Emwa1	Disease presence or absence	Peronospora parasitica	Fungi	UNK	Seedling	3861	11727	15588	0.247691	1	2	4	0	0	1	0	1	0	3	0	0	1	0	1	2	1	5	0	5	1	2		3	4	1	1	3	0	1	3	6	5	3	30
Emoy2	Disease presence or absence	Peronospora parasitica	Fungi	UNK	Seedling	1657	5979	7636	0.216998	1	1	0	1	0	0	0	0	0	3	0	0	0	0	1	1	1	1	1	1	0	2		2	1	0	0	3	0	0	2	2	2	2	14
Hiks1	Disease presence or absence	Peronospora parasitica	Fungi	UNK	Seedling	4549	18840	23389	0.194493	1	2	1	3	0	1	0	2	2	4	0	0	0	0	1	2	4	4	0	4	1	3		3	4	1	2	6	0	0	3	8	4	4	35
Noco2	Disease presence or absence	Peronospora parasitica	Fungi	UNK	Seedling	2222	9324	11446	0.194129	0	1	0	2	0	0	0	1	3	2	0	0	0	0	1	1	2	3	0	2	0	0		1	2	0	1	5	0	0	2	5	2	0	18
Aphid number	Aphid offspring	Myzus persicae	Insect	NA	25 day after germination	3328	21387	24715	0.134655	5	5	2	4	0	0	3	2	1	3	0	0	0	0	0	1	2	6	2	2	1	0		10	6	0	5	4	0	0	1	8	4	1	39
shared: common genes found using wheat rust markers and Arabidopsis SNPs; unshared: genes found using SNPs only
Abbreviations: CFU, colony-forming unit; TF: transcription factor; TPR, Tetratrico peptide repeat; UNK, unknown
Trichome number C	Trichome density	NA (water control)	NA	NA	UNK	3510	19007	22517		7	5	7	12	0	3	2	5	4	14	2	0	2	0	2	4	4	13	5	7	1	3
Trichome number JA	Trichome density	NA (JA treatment)	NA	NA	UNK	6808	37877	44685		4	7	7	4	0	2	4	4	4	14	1	0	1	0	1	3	6	7	2	6	0	1
