# Supplementary material for: Inferring defense-related gene families in Arabidopsis and wheat
Source: BMC Genomics. 2017 Dec 19;18:980. doi: 10.1186/s12864-017-4381-3 (PMC5738178; doi:10.1186/s12864-017-4381-3)
Supplement: Supplementary file 6 — The number of predicted SNPs for rust resistance in wheat and significant SNPs for 21 defense-related traits in Arabidopsis. (XLSX 50 kb) [file 12864_2017_4381_MOESM6_ESM.xlsx]

## Sheet: rustmarker_gene SNPs
upstream
	ABC	Cupin fold	Kinase	NLR	P450	Peroxidase	Protease	START	TPR	Transcription factor	Transporter		ABC	Cupin fold	Kinase	NLR	P450	Peroxidase	Protease	START	TPR	Transcription factor	Transporter
Lr17a	0	0	0	1468	0	0	0	0	0	15482	0	Lr17a	0	0	0	4237	0	0	0	0	0	33270	0	37507
Lr21	0	0	0	1122	0	0	0	0	0	0	0	Lr21	0	0	0	2275	0	0	0	0	0	0	0	2275
Lr27	0	0	202925	77745	0	0	0	0	0	0	0	Lr27	0	0	490734	193899	0	0	0	0	0	0	0	684633
Lr34/Yr18/Bdv1/Pm38/Ltn1	10977	0	0	0	0	0	0	0	0	0	0	Lr34/Yr18/Bdv1/Pm38/Ltn1	32659	0	0	0	0	0	0	0	0	0	0	32659
Lr37/Sr38/Yr17	0	0	0	0	0	0	0	2505	0	0	0	Lr37/Sr38/Yr17	0	0	0	0	0	0	0	5530	0	0	0	5530
Lr46/Yr29/Pm39/Ltn	0	846	0	0	0	0	0	0	0	896	0	Lr46/Yr29/Pm39/Ltn	0	2482	0	0	0	0	0	0	0	2417	0	4899
Lr60	233	0	0	33526	0	0	0	0	0	0	0	Lr60	606	0	0	90923	0	0	0	0	0	0	0	91529
Lr68	6730	0	0	9875	0	0	0	3415	0	6591	0	Lr68	18963	0	0	27110	0	0	0	8943	0	15209	0	70225
QSr.abr-	29687	0	0	11257	46110	0	0	0	0	0	0	QSr.abr-	70003	0	0	29571	108568	0	0	0	0	0	0	208142
Sr13	817	0	0	1546	0	0	0	0	0	0	0	Sr13	2169	0	0	3760	0	0	0	0	0	0	0	5929
Sr2/Lr27/PBC/Pm	0	33774	0	0	0	0	0	0	0	0	0	Sr2/Lr27/PBC/Pm	0	74738	0	0	0	0	0	0	0	0	0	74738
Sr22	0	0	471	0	47585	0	0	0	200612	0	0	Sr22	0	0	1077	0	114579	0	0	0	459695	0	0	575351
Sr26	1742	65369	0	0	0	0	43990	0	0	0	0	Sr26	4036	155936	0	0	0	0	118953	0	0	0	0	278925
Sr35	0	0	1519	0	0	0	0	0	0	0	0	Sr35	0	0	3836	0	0	0	0	0	0	0	0	3836
Sr36	0	0	0	0	0	48289	0	0	0	88106	0	Sr36	0	0	0	0	0	109350	0	0	0	192982	0	302332
Sr39/Lr35	0	0	25293	0	0	0	0	0	405	0	0	Sr39/Lr35	0	0	63540	0	0	0	0	0	1342	0	0	64882
Sr43	35685	0	0	4999	0	0	0	0	0	0	0	Sr43	93131	0	0	12242	0	0	0	0	0	0	0	105373
Sr45	869	0	0	0	0	0	0	0	0	2373	0	Sr45	1647	0	0	0	0	0	0	0	0	5225	0	6872
Sr56	0	0	803	0	0	0	0	0	0	1332	0	Sr56	0	0	1923	0	0	0	0	0	0	4278	0	6201
Yr24	0	0	0	0	0	0	0	0	0	9460	0	Yr24	0	0	0	0	0	0	0	0	0	21030	0	21030
Yr26	0	0	0	0	0	0	0	0	0	0	47095	Yr26	0	0	0	0	0	0	0	0	0	0	110296	110296
Yr36	0	0	2036	0	0	0	0	0	0	0	0	Yr36	0	0	4957	0	0	0	0	0	0	0	0	4957
Yr53	0	0	1501	0	0	0	0	0	0	0	0	Yr53	0	0	4250	0	0	0	0	0	0	0	0	4250
													223214	233156	570317	364017	223147	109350	118953	14473	461037	274411	110296
5_prime_UTR
	ABC	Cupin fold	Kinase	NLR	P450	Peroxidase	Protease	START	TPR	Transcription factor	Transporter
Lr17a	0	0	0	18	0	0	0	0	0	679	0		0	0	0	0.0116396	0	0	0	0	0	0.121241	0
Lr21	0	0	0	16	0	0	0	0	0	0	0		0	0	0	0.00624971	0	0	0	0	0	0	0
Lr27	0	0	9313	3774	0	0	0	0	0	0	0		0	0	0.860458	0.532665	0	0	0	0	0	0	0
Lr34/Yr18/Bdv1/Pm38/Ltn1	393	0	0	0	0	0	0	0	0	0	0		0.146313	0	0	0	0	0	0	0	0	0	0
Lr37/Sr38/Yr17	0	0	0	0	0	0	0	166	0	0	0		0	0	0	0	0	0	0	0.382091	0	0	0
Lr46/Yr29/Pm39/Ltn	0	20	0	0	0	0	0	0	0	79	0		0	0.0106452	0	0	0	0	0	0	0	0.00880796	0
Lr60	10	0	0	1348	0	0	0	0	0	0	0		0.00271488	0	0	0.249777	0	0	0	0	0	0	0
Lr68	283	0	0	455	0	0	0	297	0	303	0		0.0849543	0	0	0.0744745	0	0	0	0.617909	0	0.0554242	0
QSr.abr-	1429	0	0	396	1557	0	0	0	0	0	0		0.313614	0	0	0.0812352	0.486531	0	0	0	0	0	0
Sr13	0	0	0	11	0	0	0	0	0	0	0		0.00971713	0	0	0.0103292	0	0	0	0	0	0	0
Sr2/Lr27/PBC/Pm	0	608	0	0	0	0	0	0	0	0	0		0	0.320549	0	0	0	0	0	0	0	0	0
Sr22	0	0	10	0	2264	0	0	0	4212	0	0		0	0	0.00188842	0	0.513469	0	0	0	0.997089	0	0
Sr26	117	1635	0	0	0	0	1350	0	0	0	0		0.0180813	0.668805	0	0	0	0	1	0	0	0	0
Sr35	0	0	0	0	0	0	0	0	0	0	0		0	0	0.00672608	0	0	0	0	0	0	0	0
Sr36	0	0	0	0	0	1135	0	0	0	2762	0		0	0	0	0	0	1	0	0	0	0.703259	0
Sr39/Lr35	0	0	422	0	0	0	0	0	16	0	0		0	0	0.111412	0	0	0	0	0	0.00291083	0	0
Sr43	1238	0	0	171	0	0	0	0	0	0	0		0.417227	0	0	0.0336303	0	0	0	0	0	0	0
Sr45	25	0	0	0	0	0	0	0	0	67	0		0.00737857	0	0	0	0	0	0	0	0	0.0190408	0
Sr56	0	0	0	0	0	0	0	0	0	149	0		0	0	0.00337181	0	0	0	0	0	0	0.0155898	0
Yr24	0	0	0	0	0	0	0	0	0	271	0		0	0	0	0	0	0	0	0	0	0.0766369	0
Yr26	0	0	0	0	0	0	0	0	0	0	1202		0	0	0	0	0	0	0	0	0	0	1
Yr36	0	0	9	0	0	0	0	0	0	0	0		0	0	0.00869166	0	0	0	0	0	0	0	0
Yr53	0	0	82	0	0	0	0	0	0	0	0		0	0	0.007452	0	0	0	0	0	0	0	0
													1	1	1	1	1	1	1	1	1	1	1
missense
	ABC	Cupin fold	Kinase	NLR	P450	Peroxidase	Protease	START	TPR	Transcription factor	Transporter
Lr17a	0	0	0	887	0	0	0	0	0	906	0		0	0	0	0.00013548	0	0	0	0	0	0.0146995	0
Lr21	0	0	0	34	0	0	0	0	0	0	0		0	0	0	3.90589e-05	0	0	0	0	0	0	0
Lr27	0	0	25788	10900	0	0	0	0	0	0	0		0	0	0.740388	0.283732	0	0	0	0	0	0	0
Lr34/Yr18/Bdv1/Pm38/Ltn1	2552	0	0	0	0	0	0	0	0	0	0		0.0214073	0	0	0	0	0	0	0	0	0	0
Lr37/Sr38/Yr17	0	0	0	0	0	0	0	169	0	0	0		0	0	0	0	0	0	0	0.145993	0	0	0
Lr46/Yr29/Pm39/Ltn	0	56	0	0	0	0	0	0	0	77	0		0	0.000113321	0	0	0	0	0	0	0	7.75801e-05	0
Lr60	44	0	0	11049	0	0	0	0	0	0	0		7.37059e-06	0	0	0.0623884	0	0	0	0	0	0	0
Lr68	2477	0	0	2453	0	0	0	213	0	529	0		0.00721724	0	0	0.00554646	0	0	0	0.381812	0	0.00307184	0
QSr.abr-	3181	0	0	3337	5402	0	0	0	0	0	0		0.0983536	0	0	0.00659916	0.236713	0	0	0	0	0	0
Sr13	150	0	0	374	0	0	0	0	0	0	0		9.44227e-05	0	0	0.000106692	0	0	0	0	0	0	0
Sr2/Lr27/PBC/Pm	0	1933	0	0	0	0	0	0	0	0	0		0	0.102752	0	0	0	0	0	0	0	0	0
Sr22	0	0	47	0	4472	0	0	0	29646	0	0		0	0	3.56614e-06	0	0.26365	0	0	0	0.994187	0	0
Sr26	73	5254	0	0	0	0	8035	0	0	0	0		0.000326934	0.447301	0	0	0	0	1	0	0	0	0
Sr35	0	0	308	0	0	0	0	0	0	0	0		0	0	4.52402e-05	0	0	0	0	0	0	0	0
Sr36	0	0	0	0	0	2418	0	0	0	5423	0		0	0	0	0	0	1	0	0	0	0.494573	0
Sr39/Lr35	0	0	5072	0	0	0	0	0	122	0	0		0	0	0.0124126	0	0	0	0	0	8.47293e-06	0	0
Sr43	6713	0	0	1253	0	0	0	0	0	0	0		0.174079	0	0	0.001131	0	0	0	0	0	0	0
Sr45	37	0	0	0	0	0	0	0	0	414	0		5.44433e-05	0	0	0	0	0	0	0	0	0.000362551	0
Sr56	0	0	59	0	0	0	0	0	0	303	0		0	0	1.13691e-05	0	0	0	0	0	0	0.00024304	0
Yr24	0	0	0	0	0	0	0	0	0	486	0		0	0	0	0	0	0	0	0	0	0.00587321	0
Yr26	0	0	0	0	0	0	0	0	0	0	5091		0	0	0	0	0	0	0	0	0	0	1
Yr36	0	0	317	0	0	0	0	0	0	0	0		0	0	7.55449e-05	0	0	0	0	0	0	0	0
Yr53	0	0	213	0	0	0	0	0	0	0	0		0	0	5.55322e-05	0	0	0	0	0	0	0	0
													0.30154	0.550166	0.752992	0.359678	0.500363	1	1	0.527805	0.994195	0.518901	1
synonymous													0.69846	0.449834	0.247008	0.640322	0.499637	0	0	0.472195	0.00580471	0.481099	0
	ABC	Cupin fold	Kinase	NLR	P450	Peroxidase	Protease	START	TPR	Transcription factor	Transporter
Lr17a	0	0	0	421	0	0	0	0	0	551	0
Lr21	0	0	0	60	0	0	0	0	0	0	0
Lr27	0	0	19847	9485	0	0	0	0	0	0	0
Lr34/Yr18/Bdv1/Pm38/Ltn1	2271	0	0	0	0	0	0	0	0	0	0
Lr37/Sr38/Yr17	0	0	0	0	0	0	0	143	0	0	0
Lr46/Yr29/Pm39/Ltn	0	64	0	0	0	0	0	0	0	68	0
Lr60	48	0	0	5245	0	0	0	0	0	0	0
Lr68	1132	0	0	1494	0	0	0	260	0	377	0
QSr.abr-	2852	0	0	1798	3825	0	0	0	0	0	0
Sr13	130	0	0	150	0	0	0	0	0	0	0
Sr2/Lr27/PBC/Pm	0	1335	0	0	0	0	0	0	0	0	0
Sr22	0	0	36	0	3375	0	0	0	20144	0	0
Sr26	105	3190	0	0	0	0	6121	0	0	0	0
Sr35	0	0	235	0	0	0	0	0	0	0	0
Sr36	0	0	0	0	0	2174	0	0	0	3125	0
Sr39/Lr35	0	0	3406	0	0	0	0	0	65	0	0
Sr43	6019	0	0	839	0	0	0	0	0	0	0
Sr45	16	0	0	0	0	0	0	0	0	235	0
Sr56	0	0	81	0	0	0	0	0	0	265	0
Yr24	0	0	0	0	0	0	0	0	0	308	0
Yr26	0	0	0	0	0	0	0	0	0	0	4344
Yr36	0	0	133	0	0	0	0	0	0	0	0
Yr53	0	0	156	0	0	0	0	0	0	0	0
intron
	ABC	Cupin fold	Kinase	NLR	P450	Peroxidase	Protease	START	TPR	Transcription factor	Transporter
Lr17a	0	0	0	428	0	0	0	0	0	1847	0
Lr21	0	0	0	15	0	0	0	0	0	0	0
Lr27	0	0	25361	18059	0	0	0	0	0	0	0
Lr34/Yr18/Bdv1/Pm38/Ltn1	4690	0	0	0	0	0	0	0	0	0	0
Lr37/Sr38/Yr17	0	0	0	0	0	0	0	345	0	0	0
Lr46/Yr29/Pm39/Ltn	0	165	0	0	0	0	0	0	0	60	0
Lr60	0	0	0	4967	0	0	0	0	0	0	0
Lr68	951	0	0	922	0	0	0	1714	0	1292	0
QSr.abr-	5378	0	0	911	2873	0	0	0	0	0	0
Sr13	387	0	0	258	0	0	0	0	0	0	0
Sr2/Lr27/PBC/Pm	0	780	0	0	0	0	0	0	0	0	0
Sr22	0	0	115	0	7060	0	0	0	3526	0	0
Sr26	298	10500	0	0	0	0	11208	0	0	0	0
Sr35	0	0	90	0	0	0	0	0	0	0	0
Sr36	0	0	0	0	0	5845	0	0	0	7018	0
Sr39/Lr35	0	0	2611	0	0	0	0	0	273	0	0
Sr43	8475	0	0	588	0	0	0	0	0	0	0
Sr45	6	0	0	0	0	0	0	0	0	90	0
Sr56	0	0	465	0	0	0	0	0	0	564	0
Yr24	0	0	0	0	0	0	0	0	0	1664	0
Yr26	0	0	0	0	0	0	0	0	0	0	6644
Yr36	0	0	186	0	0	0	0	0	0	0	0
Yr53	0	0	22	0	0	0	0	0	0	0	0
stop_codon
	ABC	Cupin fold	Kinase	NLR	P450	Peroxidase	Protease	START	TPR	Transcription factor	Transporter
Lr17a	0	0	0	12	0	0	0	0	0	11	0
Lr21	0	0	0	0	0	0	0	0	0	0	0
Lr27	0	0	702	186	0	0	0	0	0	0	0
Lr34/Yr18/Bdv1/Pm38/Ltn1	43	0	0	0	0	0	0	0	0	0	0
Lr37/Sr38/Yr17	0	0	0	0	0	0	0	5	0	0	0
Lr46/Yr29/Pm39/Ltn	0	0	0	0	0	0	0	0	0	0	0
Lr60	0	0	0	389	0	0	0	0	0	0	0
Lr68	71	0	0	53	0	0	0	0	0	9	0
QSr.abr-	64	0	0	92	108	0	0	0	0	0	0
Sr13	0	0	0	18	0	0	0	0	0	0	0
Sr2/Lr27/PBC/Pm	0	63	0	0	0	0	0	0	0	0	0
Sr22	0	0	0	0	124	0	0	0	264	0	0
Sr26	0	215	0	0	0	0	167	0	0	0	0
Sr35	0	0	6	0	0	0	0	0	0	0	0
Sr36	0	0	0	0	0	66	0	0	0	126	0
Sr39/Lr35	0	0	160	0	0	0	0	0	0	0	0
Sr43	115	0	0	39	0	0	0	0	0	0	0
Sr45	0	0	0	0	0	0	0	0	0	31	0
Sr56	0	0	0	0	0	0	0	0	0	0	0
Yr24	0	0	0	0	0	0	0	0	0	10	0
Yr26	0	0	0	0	0	0	0	0	0	0	171
Yr36	0	0	0	0	0	0	0	0	0	0	0
Yr53	0	0	0	0	0	0	0	0	0	0	0
3_prime_UTR
	ABC	Cupin fold	Kinase	NLR	P450	Peroxidase	Protease	START	TPR	Transcription factor	Transporter
Lr17a	0	0	0	108	0	0	0	0	0	710	0
Lr21	0	0	0	11	0	0	0	0	0	0	0
Lr27	0	0	9850	3281	0	0	0	0	0	0	0
Lr34/Yr18/Bdv1/Pm38/Ltn1	520	0	0	0	0	0	0	0	0	0	0
Lr37/Sr38/Yr17	0	0	0	0	0	0	0	135	0	0	0
Lr46/Yr29/Pm39/Ltn	0	81	0	0	0	0	0	0	0	33	0
Lr60	0	0	0	2148	0	0	0	0	0	0	0
Lr68	390	0	0	503	0	0	0	104	0	329	0
QSr.abr-	2002	0	0	763	2769	0	0	0	0	0	0
Sr13	0	0	0	30	0	0	0	0	0	0	0
Sr2/Lr27/PBC/Pm	0	1127	0	0	0	0	0	0	0	0	0
Sr22	0	0	16	0	2236	0	0	0	9732	0	0
Sr26	72	4151	0	0	0	0	1610	0	0	0	0
Sr35	0	0	21	0	0	0	0	0	0	0	0
Sr36	0	0	0	0	0	2331	0	0	0	3695	0
Sr39/Lr35	0	0	873	0	0	0	0	0	16	0	0
Sr43	1689	0	0	172	0	0	0	0	0	0	0
Sr45	15	0	0	0	0	0	0	0	0	38	0
Sr56	0	0	29	0	0	0	0	0	0	72	0
Yr24	0	0	0	0	0	0	0	0	0	472	0
Yr26	0	0	0	0	0	0	0	0	0	0	1455
Yr36	0	0	154	0	0	0	0	0	0	0	0
Yr53	0	0	65	0	0	0	0	0	0	0	0
downstream
	ABC	Cupin fold	Kinase	NLR	P450	Peroxidase	Protease	START	TPR	Transcription factor	Transporter
Lr17a	0	0	0	895	0	0	0	0	0	13084	0
Lr21	0	0	0	1017	0	0	0	0	0	0	0
Lr27	0	0	196948	70469	0	0	0	0	0	0	0
Lr34/Yr18/Bdv1/Pm38/Ltn1	11213	0	0	0	0	0	0	0	0	0	0
Lr37/Sr38/Yr17	0	0	0	0	0	0	0	2062	0	0	0
Lr46/Yr29/Pm39/Ltn	0	1250	0	0	0	0	0	0	0	1204	0
Lr60	271	0	0	32251	0	0	0	0	0	0	0
Lr68	6929	0	0	11355	0	0	0	2940	0	5779	0
QSr.abr-	25410	0	0	11017	45924	0	0	0	0	0	0
Sr13	685	0	0	1373	0	0	0	0	0	0	0
Sr2/Lr27/PBC/Pm	0	35118	0	0	0	0	0	0	0	0	0
Sr22	0	0	382	0	47463	0	0	0	191559	0	0
Sr26	1629	65622	0	0	0	0	46472	0	0	0	0
Sr35	0	0	1657	0	0	0	0	0	0	0	0
Sr36	0	0	0	0	0	47092	0	0	0	82727	0
Sr39/Lr35	0	0	25703	0	0	0	0	0	445	0	0
Sr43	33197	0	0	4181	0	0	0	0	0	0	0
Sr45	679	0	0	0	0	0	0	0	0	1977	0
Sr56	0	0	486	0	0	0	0	0	0	1593	0
Yr24	0	0	0	0	0	0	0	0	0	8359	0
Yr26	0	0	0	0	0	0	0	0	0	0	44294
Yr36	0	0	2122	0	0	0	0	0	0	0	0
Yr53	0	0	2211	0	0	0	0	0	0	0	0
non_coding_transcript_exon
	ABC	Cupin fold	Kinase	NLR	P450	Peroxidase	Protease	START	TPR	Transcription factor	Transporter
Lr27	0	0	729	0	0	0	0	0	0	0	0
Sr2/Lr27/PBC/Pm	0	230	0	0	0	0	0	0	0	0	0

## Sheet: defense_related SNPs
upstream
			ABC	Cupin fold	Kinase	NLR	P450	Peroxidase	Protease	START	TPR	Transcription factor	Transporter	Subtotal	NLR-ABC	ABC	Cupin fold	Kinase	NLR	P450	Peroxidase	Protease	START	TPR	Transcription factor	Transporter	Total
AvrB	Pseudomonas syringae	Bacteria	680	327	1463	1320	400	19	173	121	1220	537	455	6715	640	1948	868	4004	3253	1001	70	614	285	3000	1423	1169	17635	These totals are larger than the totals given in S2_Arabidopsis_defensetrait_significantSNPs_acrosschroms
AvrPphB	Pseudomonas syringae	Bacteria	1247	445	2455	2160	502	130	77	112	1750	758	622	10258	913	3635	1223	6539	5513	1493	331	313	207	4638	1687	1549	27128
AvrRpm1	Pseudomonas syringae	Bacteria	629	147	1574	1241	426	19	161	121	1084	518	404	6324	612	1839	357	4331	3170	1048	70	551	285	2722	1351	886	16610
AvrRpt2	Pseudomonas syringae	Bacteria	673	92	1449	770	356	58	55	95	827	238	232	4845	97	2153	304	3915	2021	911	191	211	267	2190	559	698	13420
DC3000	Pseudomonas syringae	Bacteria	1795	891	4086	2811	577	222	188	124	2850	1239	1110	15893	1016	5325	2430	9775	7387	1532	601	643	400	7559	3113	2751	41516
LP23.1a	Pseudomonas viridiflava	Bacteria	1673	694	3425	2216	621	136	121	58	3093	1300	934	14271	543	4860	1908	8221	5641	1598	260	444	196	8295	3200	2155	36778
LP23.1a CFU2	Pseudomonas viridiflava	Bacteria	1870	1073	4516	2787	989	335	250	92	3737	1654	808	18111	917	5538	2918	11130	7288	2586	882	711	309	9425	3857	1908	46552
ME3.1b	Pseudomonas viridiflava	Bacteria	2578	1418	7190	4400	1537	382	387	266	5418	2286	1684	27546	1822	7567	3850	17546	11375	3990	979	1159	696	13631	5451	4076	70320
ME3.1b CFU2	Pseudomonas viridiflava	Bacteria	1705	597	2886	2159	392	125	118	121	1929	882	598	11512	454	4989	1546	6907	5570	920	308	278	373	5271	2309	1276	29747
PNA3.3a	Pseudomonas viridiflava	Bacteria	1590	532	3507	2103	751	142	222	35	1876	764	761	12283	513	4653	1634	8436	5870	1926	321	673	76	4884	2038	1899	32410
PNA3.3a CFU2	Pseudomonas viridiflava	Bacteria	2386	1196	5333	3420	1230	317	268	180	4202	1783	1330	21645	1034	6753	3214	13341	8767	3201	880	786	487	10726	4414	3203	55772
RMX23.1a	Pseudomonas viridiflava	Bacteria	2216	1193	5255	3021	671	178	279	205	3912	1464	1028	19422	805	6844	2944	13110	8242	1925	440	864	570	9789	3679	2514	50921
RMX23.1a CFU2	Pseudomonas viridiflava	Bacteria	2659	1578	7546	4386	1456	390	387	226	5687	2411	1718	28444	1727	7605	4194	18400	11286	3755	1019	1159	534	14364	5946	4139	72401
RMX3.1b	Pseudomonas viridiflava	Bacteria	1817	810	3562	2481	811	219	155	81	2271	1097	683	13987	664	5133	2083	8710	6282	2163	533	405	195	5865	2762	1673	35804
RMX3.1b CFU2	Pseudomonas viridiflava	Bacteria	1840	884	4321	2857	819	220	200	184	3210	1514	1042	17091	1017	5460	2381	10892	7700	2228	489	706	423	8447	3650	2623	44999
Emco5	Peronospora parasitica	Fungi	600	299	1504	756	237	21	36	103	943	388	214	5101	156	1872	859	3848	2084	571	133	202	345	2721	945	494	14074
Emoy2	Peronospora parasitica	Fungi	414	182	1019	772	226	0	77	41	538	235	351	3855	358	1117	586	2910	2355	452	0	313	138	1515	715	978	11079
Emwa1	Peronospora parasitica	Fungi	819	227	1228	1593	398	52	116	88	912	558	415	6406	774	2267	586	3615	4376	1085	114	464	234	2435	1360	1049	17585
Hiks1	Peronospora parasitica	Fungi	804	228	1975	1794	261	141	99	105	1404	400	387	7598	990	2394	717	5451	4517	744	339	425	344	3614	1053	1193	20791
Noco2	Peronospora parasitica	Fungi	484	126	1113	1090	317	26	36	28	600	350	247	4417	606	1610	386	2869	2948	798	82	202	57	1634	915	444	11945
Aphid number	Myzus persicae	Insect	1105	664	2345	1567	176	60	201	125	2210	715	671	9839	462	3471	1809	5839	4195	551	120	667	301	5456	1933	1688	26030
														0	0
5_prime_UTR														0	0
			ABC	Cupin fold	Kinase	NLR	P450	Peroxidase	Protease	START	TPR	Transcription factor	Transporter	0	#VALUE!
AvrB	Pseudomonas syringae	Bacteria	37	11	49	53	17	0	0	12	48	18	22	267	16
AvrPphB	Pseudomonas syringae	Bacteria	58	19	76	114	28	0	0	0	80	27	54	456	56
AvrRpm1	Pseudomonas syringae	Bacteria	37	8	46	60	18	0	0	12	55	17	21	274	23
AvrRpt2	Pseudomonas syringae	Bacteria	24	0	38	37	18	0	0	0	49	8	17	191	13
DC3000	Pseudomonas syringae	Bacteria	55	38	117	117	16	6	0	10	121	37	75	592	62
LP23.1a	Pseudomonas viridiflava	Bacteria	57	23	95	87	29	0	0	0	92	49	48	480	30
LP23.1a CFU2	Pseudomonas viridiflava	Bacteria	71	47	143	120	21	7	0	12	119	59	44	643	49
ME3.1b	Pseudomonas viridiflava	Bacteria	110	75	253	204	67	7	16	22	174	63	93	1084	94
ME3.1b CFU2	Pseudomonas viridiflava	Bacteria	63	25	92	71	22	0	0	14	50	20	30	387	8
PNA3.3a	Pseudomonas viridiflava	Bacteria	44	28	86	109	30	0	15	0	55	24	60	451	65
PNA3.3a CFU2	Pseudomonas viridiflava	Bacteria	74	54	189	136	45	7	0	9	127	49	78	768	62
RMX23.1a	Pseudomonas viridiflava	Bacteria	94	52	180	152	39	0	15	18	123	47	47	767	58
RMX23.1a CFU2	Pseudomonas viridiflava	Bacteria	93	72	258	195	66	8	16	9	186	72	91	1066	102
RMX3.1b	Pseudomonas viridiflava	Bacteria	61	30	137	82	20	0	0	6	77	25	46	484	21
RMX3.1b CFU2	Pseudomonas viridiflava	Bacteria	70	43	151	123	50	0	0	0	105	54	65	661	53
Emco5	Peronospora parasitica	Fungi	26	9	42	35	0	0	0	15	42	12	10	191	9
Emoy2	Peronospora parasitica	Fungi	15	19	34	41	0	0	0	0	26	13	21	169	26
Emwa1	Peronospora parasitica	Fungi	24	5	51	94	10	0	0	13	46	10	29	282	70
Hiks1	Peronospora parasitica	Fungi	18	16	87	92	20	0	0	13	42	12	26	326	74
Noco2	Peronospora parasitica	Fungi	27	5	41	81	8	0	0	0	36	5	25	228	54
Aphid number	Myzus persicae	Insect	50	26	90	68	6	0	12	11	79	24	38	404	18
														0	0
missense														0	0
			ABC	Cupin fold	Kinase	NLR	P450	Peroxidase	Protease	START	TPR	Transcription factor	Transporter	0	#VALUE!
AvrB	Pseudomonas syringae	Bacteria	221	46	286	343	50	0	48	15	177	81	47	1314	122
AvrPphB	Pseudomonas syringae	Bacteria	447	43	495	559	87	6	19	9	344	69	32	2110	112
AvrRpm1	Pseudomonas syringae	Bacteria	220	16	353	359	45	0	45	15	165	74	32	1324	139
AvrRpt2	Pseudomonas syringae	Bacteria	282	16	267	214	39	0	21	13	118	32	26	1028	-68
DC3000	Pseudomonas syringae	Bacteria	658	83	634	805	78	15	55	15	423	151	98	3015	147
LP23.1a	Pseudomonas viridiflava	Bacteria	540	84	560	614	87	0	32	7	474	152	67	2617	74
LP23.1a CFU2	Pseudomonas viridiflava	Bacteria	599	118	704	763	140	27	75	10	537	151	57	3181	164
ME3.1b	Pseudomonas viridiflava	Bacteria	774	154	1092	1183	217	29	102	23	786	231	126	4717	409
ME3.1b CFU2	Pseudomonas viridiflava	Bacteria	579	79	415	663	51	8	25	12	344	101	32	2309	84
PNA3.3a	Pseudomonas viridiflava	Bacteria	582	51	559	678	102	5	56	0	318	90	58	2499	96
PNA3.3a CFU2	Pseudomonas viridiflava	Bacteria	725	132	842	927	176	27	71	13	635	196	91	3835	202
RMX23.1a	Pseudomonas viridiflava	Bacteria	730	127	877	923	111	10	73	19	508	164	92	3634	193
RMX23.1a CFU2	Pseudomonas viridiflava	Bacteria	765	166	1151	1163	208	29	102	15	805	262	137	4803	398
RMX3.1b	Pseudomonas viridiflava	Bacteria	617	104	564	649	106	16	33	6	326	145	41	2607	32
RMX3.1b CFU2	Pseudomonas viridiflava	Bacteria	602	101	706	860	132	11	66	19	535	171	100	3303	258
Emco5	Peronospora parasitica	Fungi	208	55	263	242	27	0	11	10	214	51	21	1102	34
Emoy2	Peronospora parasitica	Fungi	121	21	232	255	23	0	19	0	74	26	28	799	134
Emwa1	Peronospora parasitica	Fungi	234	19	319	504	48	0	40	12	187	67	33	1463	270
Hiks1	Peronospora parasitica	Fungi	293	34	408	553	40	8	42	14	240	56	43	1731	260
Noco2	Peronospora parasitica	Fungi	191	12	186	340	36	0	11	0	122	45	0	943	149
Aphid number	Myzus persicae	Insect	448	82	392	490	23	6	60	14	313	92	63	1983	42
														0	0
synonymous														0	0
			ABC	Cupin fold	Kinase	NLR	P450	Peroxidase	Protease	START	TPR	Transcription factor	Transporter	0	#VALUE!
AvrB	Pseudomonas syringae	Bacteria	163	48	271	288	63	0	58	21	194	44	80	1230	125
AvrPphB	Pseudomonas syringae	Bacteria	299	44	484	423	86	9	22	6	283	43	65	1764	124
AvrRpm1	Pseudomonas syringae	Bacteria	146	24	306	289	62	0	52	21	190	34	51	1175	143
AvrRpt2	Pseudomonas syringae	Bacteria	180	11	253	161	36	0	16	8	139	36	50	890	-19
DC3000	Pseudomonas syringae	Bacteria	354	112	589	562	65	17	61	22	365	105	141	2393	208
LP23.1a	Pseudomonas viridiflava	Bacteria	298	76	444	439	69	0	33	5	423	98	83	1968	141
LP23.1a CFU2	Pseudomonas viridiflava	Bacteria	356	132	633	549	129	15	54	22	452	101	73	2516	193
ME3.1b	Pseudomonas viridiflava	Bacteria	509	171	973	851	205	17	93	34	691	136	208	3888	342
ME3.1b CFU2	Pseudomonas viridiflava	Bacteria	373	76	412	415	64	7	26	23	261	63	53	1773	42
PNA3.3a	Pseudomonas viridiflava	Bacteria	310	82	498	439	84	6	56	0	276	57	88	1896	129
PNA3.3a CFU2	Pseudomonas viridiflava	Bacteria	438	108	766	613	159	16	63	13	572	122	165	3035	175
RMX23.1a	Pseudomonas viridiflava	Bacteria	492	99	698	592	100	8	71	30	446	105	102	2743	100
RMX23.1a CFU2	Pseudomonas viridiflava	Bacteria	496	173	1029	824	189	20	93	15	691	159	215	3904	328
RMX3.1b	Pseudomonas viridiflava	Bacteria	313	90	557	433	107	7	36	5	301	81	87	2017	120
RMX3.1b CFU2	Pseudomonas viridiflava	Bacteria	373	115	617	571	120	7	49	12	460	94	124	2542	198
Emco5	Peronospora parasitica	Fungi	119	58	211	178	31	0	17	24	200	26	17	881	59
Emoy2	Peronospora parasitica	Fungi	61	33	221	157	31	0	22	0	72	17	46	660	96
Emwa1	Peronospora parasitica	Fungi	167	28	280	354	58	0	33	21	153	27	37	1158	187
Hiks1	Peronospora parasitica	Fungi	151	48	411	345	56	8	32	24	211	27	67	1380	194
Noco2	Peronospora parasitica	Fungi	110	18	188	248	43	0	17	0	143	35	10	812	138
Aphid number	Myzus persicae	Insect	256	104	373	309	25	0	48	20	251	84	65	1535	53
														0	0
intron														0	0
			ABC	Cupin fold	Kinase	NLR	P450	Peroxidase	Protease	START	TPR	Transcription factor	Transporter	0	#VALUE!
AvrB	Pseudomonas syringae	Bacteria	221	68	219	182	38	0	131	48	334	136	81	1458	-39
AvrPphB	Pseudomonas syringae	Bacteria	305	174	517	341	61	49	72	21	547	91	162	2340	36
AvrRpm1	Pseudomonas syringae	Bacteria	176	20	202	159	46	0	124	48	297	131	49	1252	-17
AvrRpt2	Pseudomonas syringae	Bacteria	160	8	320	134	35	19	19	55	199	47	51	1047	-26
DC3000	Pseudomonas syringae	Bacteria	529	291	591	456	71	67	132	81	893	214	261	3586	-73
LP23.1a	Pseudomonas viridiflava	Bacteria	458	232	420	375	53	33	83	44	811	231	218	2958	-83
LP23.1a CFU2	Pseudomonas viridiflava	Bacteria	519	309	750	435	86	72	70	76	938	292	177	3724	-84
ME3.1b	Pseudomonas viridiflava	Bacteria	731	402	1160	665	159	80	186	118	1168	378	344	5391	-66
ME3.1b CFU2	Pseudomonas viridiflava	Bacteria	468	143	562	292	32	47	54	79	519	185	105	2486	-176
PNA3.3a	Pseudomonas viridiflava	Bacteria	463	191	476	380	60	19	130	18	573	174	215	2699	-83
PNA3.3a CFU2	Pseudomonas viridiflava	Bacteria	697	336	873	483	132	76	159	78	922	362	284	4402	-214
RMX23.1a	Pseudomonas viridiflava	Bacteria	678	307	785	516	89	30	166	111	988	287	217	4174	-162
RMX23.1a CFU2	Pseudomonas viridiflava	Bacteria	774	428	1165	658	145	93	186	80	1291	418	338	5576	-116
RMX3.1b	Pseudomonas viridiflava	Bacteria	420	218	537	371	89	38	63	29	525	175	144	2609	-49
RMX3.1b CFU2	Pseudomonas viridiflava	Bacteria	522	293	672	453	81	48	105	70	719	280	247	3490	-69
Emco5	Peronospora parasitica	Fungi	186	114	224	146	45	9	66	76	216	65	10	1157	-40
Emoy2	Peronospora parasitica	Fungi	84	101	84	165	20	0	72	39	231	84	102	982	81
Emwa1	Peronospora parasitica	Fungi	207	87	240	288	43	23	84	48	278	96	157	1551	81
Hiks1	Peronospora parasitica	Fungi	207	71	426	220	27	44	84	82	347	102	128	1738	13
Noco2	Peronospora parasitica	Fungi	187	45	163	168	38	13	66	9	245	91	32	1057	-19
Aphid number	Myzus persicae	Insect	301	219	442	276	33	0	118	47	562	179	158	2335	-25
														0	0
stop_codon														0	0
			ABC	Cupin fold	Kinase	NLR	P450	Peroxidase	Protease	START	TPR	Transcription factor	Transporter	0	#VALUE!
AvrB	Pseudomonas syringae	Bacteria	6	0	5	10	0	0	0	0	0	6	0	27	4
AvrPphB	Pseudomonas syringae	Bacteria	8	0	14	15	0	0	0	0	0	0	0	37	7
AvrRpm1	Pseudomonas syringae	Bacteria	6	0	6	9	0	0	0	0	0	6	0	27	3
AvrRpt2	Pseudomonas syringae	Bacteria	7	0	7	6	0	0	0	0	0	0	0	20	-1
DC3000	Pseudomonas syringae	Bacteria	15	0	14	19	5	0	0	0	8	6	0	67	4
LP23.1a	Pseudomonas viridiflava	Bacteria	9	0	18	16	0	0	0	0	7	0	0	50	7
LP23.1a CFU2	Pseudomonas viridiflava	Bacteria	17	5	23	11	5	0	0	0	8	0	0	69	-6
ME3.1b	Pseudomonas viridiflava	Bacteria	18	5	27	25	0	0	0	0	11	5	0	91	7
ME3.1b CFU2	Pseudomonas viridiflava	Bacteria	15	0	9	16	0	0	0	0	9	7	0	56	1
PNA3.3a	Pseudomonas viridiflava	Bacteria	14	0	11	20	0	0	0	0	0	0	0	45	6
PNA3.3a CFU2	Pseudomonas viridiflava	Bacteria	17	5	18	16	5	0	0	0	9	6	0	76	-1
RMX23.1a	Pseudomonas viridiflava	Bacteria	16	0	18	21	0	0	0	0	6	0	0	61	5
RMX23.1a CFU2	Pseudomonas viridiflava	Bacteria	17	6	27	23	5	0	0	0	10	7	0	95	6
RMX3.1b	Pseudomonas viridiflava	Bacteria	14	0	13	13	0	0	0	0	8	6	0	54	-1
RMX3.1b CFU2	Pseudomonas viridiflava	Bacteria	13	0	19	19	0	0	0	0	9	6	0	66	6
Emco5	Peronospora parasitica	Fungi	0	0	7	7	0	0	0	0	0	0	0	14	7
Emoy2	Peronospora parasitica	Fungi	0	0	6	8	0	0	0	0	0	0	0	14	8
Emwa1	Peronospora parasitica	Fungi	0	0	0	13	0	0	0	0	0	0	0	13	13
Hiks1	Peronospora parasitica	Fungi	0	0	6	7	0	0	0	0	0	0	0	13	7
Noco2	Peronospora parasitica	Fungi	0	0	6	0	0	0	0	0	0	0	0	6	0
Aphid number	Myzus persicae	Insect	11	0	6	13	0	0	0	0	6	0	0	36	2
														0	0
3_prime_UTR														0	0
			ABC	Cupin fold	Kinase	NLR	P450	Peroxidase	Protease	START	TPR	Transcription factor	Transporter	0	#VALUE!
AvrB	Pseudomonas syringae	Bacteria	34	34	84	49	13	0	8	6	51	31	20	330	15
AvrPphB	Pseudomonas syringae	Bacteria	72	50	109	81	33	0	6	0	142	29	36	558	9
AvrRpm1	Pseudomonas syringae	Bacteria	31	8	90	50	15	0	7	6	71	25	21	324	19
AvrRpt2	Pseudomonas syringae	Bacteria	35	20	84	48	15	5	0	5	80	7	9	308	13
DC3000	Pseudomonas syringae	Bacteria	96	89	203	133	46	7	8	5	151	76	46	860	37
LP23.1a	Pseudomonas viridiflava	Bacteria	92	54	138	95	24	5	7	0	192	56	37	700	3
LP23.1a CFU2	Pseudomonas viridiflava	Bacteria	111	97	203	137	50	16	6	5	190	80	36	931	26
ME3.1b	Pseudomonas viridiflava	Bacteria	143	141	327	221	76	18	14	8	300	108	82	1438	78
ME3.1b CFU2	Pseudomonas viridiflava	Bacteria	101	31	116	114	18	0	5	5	78	47	34	549	13
PNA3.3a	Pseudomonas viridiflava	Bacteria	73	91	169	115	43	7	7	0	98	44	31	678	42
PNA3.3a CFU2	Pseudomonas viridiflava	Bacteria	135	118	247	186	69	17	11	0	225	76	66	1150	51
RMX23.1a	Pseudomonas viridiflava	Bacteria	135	112	255	173	53	7	11	10	183	71	39	1049	38
RMX23.1a CFU2	Pseudomonas viridiflava	Bacteria	141	140	337	223	71	16	14	5	307	117	83	1454	82
RMX3.1b	Pseudomonas viridiflava	Bacteria	91	58	168	136	34	11	7	0	129	41	37	712	45
RMX3.1b CFU2	Pseudomonas viridiflava	Bacteria	111	81	204	140	45	10	9	6	192	81	41	920	29
Emco5	Peronospora parasitica	Fungi	35	14	44	58	6	5	0	5	67	18	13	265	23
Emoy2	Peronospora parasitica	Fungi	32	34	61	59	8	0	6	0	38	9	22	269	27
Emwa1	Peronospora parasitica	Fungi	58	23	69	85	27	0	6	9	70	36	8	391	27
Hiks1	Peronospora parasitica	Fungi	58	37	121	79	12	0	5	6	67	36	21	442	21
Noco2	Peronospora parasitica	Fungi	25	36	50	58	14	0	0	0	17	14	12	226	33
Aphid number	Myzus persicae	Insect	48	54	87	79	15	0	7	6	117	42	32	487	31
														0	0
downstream														0	0
			ABC	Cupin fold	Kinase	NLR	P450	Peroxidase	Protease	START	TPR	Transcription factor	Transporter	0	#VALUE!
AvrB	Pseudomonas syringae	Bacteria	586	334	1613	1008	420	51	196	62	976	570	464	6280	422
AvrPphB	Pseudomonas syringae	Bacteria	1199	439	2375	1820	696	137	117	59	1492	670	578	9582	621
AvrRpm1	Pseudomonas syringae	Bacteria	594	134	1740	1003	436	51	162	62	860	546	308	5896	409
AvrRpt2	Pseudomonas syringae	Bacteria	792	157	1497	651	412	109	100	91	778	181	313	5081	-141
DC3000	Pseudomonas syringae	Bacteria	1823	917	3526	2484	674	267	199	143	2748	1285	1020	15086	661
LP23.1a	Pseudomonas viridiflava	Bacteria	1733	745	3092	1799	715	86	168	82	3196	1304	768	13688	66
LP23.1a CFU2	Pseudomonas viridiflava	Bacteria	1995	1128	4158	2486	1166	410	256	92	3444	1510	713	17358	491
ME3.1b	Pseudomonas viridiflava	Bacteria	2704	1475	6495	3826	1729	446	361	225	5076	2234	1539	26110	1122
ME3.1b CFU2	Pseudomonas viridiflava	Bacteria	1685	595	2400	1840	341	121	50	119	2074	994	424	10643	155
PNA3.3a	Pseudomonas viridiflava	Bacteria	1577	650	3130	2026	856	142	187	23	1681	875	686	11833	449
PNA3.3a CFU2	Pseudomonas viridiflava	Bacteria	2281	1256	5044	2986	1385	420	214	194	4027	1810	1189	20806	705
RMX23.1a	Pseudomonas viridiflava	Bacteria	2483	1045	5027	2844	862	207	249	177	3616	1531	989	19030	361
RMX23.1a CFU2	Pseudomonas viridiflava	Bacteria	2660	1631	6873	3814	1615	463	361	184	5387	2490	1557	27035	1154
RMX3.1b	Pseudomonas viridiflava	Bacteria	1800	773	3157	2117	996	242	111	68	2228	1192	635	13319	317
RMX3.1b CFU2	Pseudomonas viridiflava	Bacteria	1929	864	4202	2677	981	193	277	132	3217	1440	1004	16916	748
Emco5	Peronospora parasitica	Fungi	698	310	1539	662	225	98	72	112	1032	385	209	5342	-36
Emoy2	Peronospora parasitica	Fungi	390	196	1238	898	144	0	117	58	536	331	408	4316	508
Emwa1	Peronospora parasitica	Fungi	758	197	1428	1445	501	39	185	43	789	566	370	6321	687
Hiks1	Peronospora parasitica	Fungi	863	283	2017	1427	328	138	163	100	1303	420	521	7563	564
Noco2	Peronospora parasitica	Fungi	586	144	1122	963	342	43	72	20	471	375	118	4256	377
Aphid number	Myzus persicae	Insect	1252	660	2104	1393	273	54	221	78	1918	797	661	9411	141
														0	0
non_coding_transcript_exon														0	0
			ABC	Cupin fold	Kinase	NLR	P450	Peroxidase	Protease	START	TPR	Transcription factor	Transporter	0	#VALUE!
AvrB	Pseudomonas syringae	Bacteria	0	0	14	0	0	0	0	0	0	0	0	14	0
AvrPphB	Pseudomonas syringae	Bacteria	0	9	14	0	0	0	0	0	0	0	0	23	0
AvrRpm1	Pseudomonas syringae	Bacteria	0	0	14	0	0	0	0	0	0	0	0	14	0
AvrRpt2	Pseudomonas syringae	Bacteria	0	0	0	0	0	0	0	0	0	10	0	10	0
DC3000	Pseudomonas syringae	Bacteria	0	9	15	0	0	0	0	0	0	0	0	24	0
LP23.1a	Pseudomonas viridiflava	Bacteria	0	0	29	0	0	0	0	0	7	10	0	46	0
LP23.1a CFU2	Pseudomonas viridiflava	Bacteria	0	9	0	0	0	0	0	0	0	10	0	19	0
ME3.1b	Pseudomonas viridiflava	Bacteria	0	9	29	0	0	0	0	0	7	10	0	55	0
ME3.1b CFU2	Pseudomonas viridiflava	Bacteria	0	0	15	0	0	0	0	0	7	10	0	32	0
PNA3.3a CFU2	Pseudomonas viridiflava	Bacteria	0	9	0	0	0	0	0	0	7	10	0	26	0
RMX23.1a	Pseudomonas viridiflava	Bacteria	0	9	29	0	0	0	0	0	7	10	0	55	0
RMX23.1a CFU2	Pseudomonas viridiflava	Bacteria	0	9	15	0	0	0	0	0	7	10	0	41	0
RMX3.1b CFU2	Pseudomonas viridiflava	Bacteria	0	0	14	0	0	0	0	0	0	10	0	24	0
Emco5	Peronospora parasitica	Fungi	0	0	15	0	0	0	0	0	0	0	0	15	0
Emwa1	Peronospora parasitica	Fungi	0	0	0	0	0	0	0	0	0	10	0	10	0
Noco2	Peronospora parasitica	Fungi	0	0	14	0	0	0	0	0	7	0	0	21	0
Aphid number	Myzus persicae	Insect	0	0	15	0	0	0	0	0	0	0	0	15	0
